# Supplementary material for: Modulation of innate immunity related genes resulting in prophylactic antimicrobial and antiviral properties
Source: J Transl Med. 2024 Jun 17;22:574. doi: 10.1186/s12967-024-05378-2 (PMC11184722; doi:10.1186/s12967-024-05378-2)
Supplement: Supplementary file 2 — Additional file 2. Related to Fig. 2A. List of differentially expressed genes (DEGs) in HEK-293T cells (1x106) treated with Solution-3 at 0.01x concentration for 24 hours. Vehicle-treated cells (0.08% NaCl) were used as negative control for the experiments. RNAseq analyses showed n.1210 differentially expressed genes (DEGs; fold-change of 2, p-value <0.05). Among these, n.732 and n.478 genes were found up- or down-regulated, respectively. The gene symbol, the fold-change and the p-value are shown. [file 12967_2024_5378_MOESM2_ESM.xlsx]

## Sheet: Figure 2A
Gene Symbol	Description	Fold Change	P value
A4GALT	alpha 1,4-galactosyltransferase (P blood group)	-2.17589	0.000133348
ABCC11	ATP binding cassette subfamily C member 11	2.24103	3.09481e-05
ABCC9	ATP binding cassette subfamily C member 9	-2.27416	0.00213736
ABCG4	ATP binding cassette subfamily G member 4	-2.09579	0.000197462
ABHD15	abhydrolase domain containing 15	-2.08404	8.02826e-09
ABRAXAS1	abraxas 1, BRCA1 A complex subunit	2.09664	4.36463e-07
ACAD11	acyl-CoA dehydrogenase family member 11	2.87096	3.28669e-22
ACAT2	acetyl-CoA acetyltransferase 2	-2.15067	5.63494e-15
ACSS3	acyl-CoA synthetase short chain family member 3	2.06222	1.113e-07
ACTA2	actin alpha 2, smooth muscle	4.20685	8.65273e-23
ACTB	actin beta	-2.92056	3.04847e-26
ACTG1	actin gamma 1	-2.989	4.42782e-29
ACTG1P1	actin gamma 1 pseudogene 1	4.51236	3.32492e-09
ACYP2	acylphosphatase 2	2.23601	2.69031e-07
ADAM11	ADAM metallopeptidase domain 11	-2.2035	8.48354e-10
ADAMTS13	ADAM metallopeptidase with thrombospondin type 1 motif 13	2.18145	0.00232133
ADAMTS15	ADAM metallopeptidase with thrombospondin type 1 motif 15	-2.88792	9.80235e-11
ADAMTS4	ADAM metallopeptidase with thrombospondin type 1 motif 4	-2.46201	0.00189497
ADAMTS9	ADAM metallopeptidase with thrombospondin type 1 motif 9	-2.25983	4.2086e-06
ADGRE5	adhesion G protein-coupled receptor E5	-2.0392	3.7298e-08
ADM2	adrenomedullin 2	10.548	2.51814e-40
ADM5	adrenomedullin 5 (putative)	-3.92281	7.01888e-11
ADORA2A	adenosine A2a receptor	-7.81243	8.40321e-05
ADPRM	ADP-ribose/CDP-alcohol diphosphatase, manganese dependent	2.38236	4.897e-09
ADRB2	adrenoceptor beta 2	-3.15802	4.29953e-07
AFF1-AS1	AFF1 antisense RNA 1	2.50658	3.3515e-06
AGAP11	ArfGAP with GTPase domain, ankyrin repeat and PH domain 11	2.1922	3.18964e-05
AGRN	agrin	-2.30432	2.19549e-06
AHDC1	AT-hook DNA binding motif containing 1	-3.30657	5.09932e-12
AHNAK	AHNAK nucleoprotein	-2.37165	2.50155e-08
AHRR	aryl-hydrocarbon receptor repressor	2.1297	0.00181136
AJM1	apical junction component 1 homolog	-5.31263	4.59799e-09
AKAP3	A-kinase anchoring protein 3	3.08766	6.44352e-14
AKNA	AT-hook transcription factor	13.1545	1.02151e-51
ALAS1	5'-aminolevulinate synthase 1	2.17878	1.42663e-19
ALDH1A2	aldehyde dehydrogenase 1 family member A2	-2.60834	2.92514e-23
ALDH1L2	aldehyde dehydrogenase 1 family member L2	4.10195	1.36369e-59
ALKBH3	alkB homolog 3, alpha-ketoglutarate dependent dioxygenase	2.19273	1.97505e-17
ALPK1	alpha kinase 1	2.01923	4.85281e-08
ALPL	alkaline phosphatase, biomineralization associated	-2.3896	2.07778e-06
ALS2CL	ALS2 C-terminal like	-2.13351	0.000128601
AMH	anti-Mullerian hormone	-3.07376	1.6211e-05
AMOT	angiomotin	-3.09489	5.76455e-27
AMT	aminomethyltransferase	3.58096	1.3209e-09
AMZ2P1	archaelysin family metallopeptidase 2 pseudogene 1	2.04051	2.91575e-08
ANK2	ankyrin 2	2.73436	4.99201e-27
ANKRD1	ankyrin repeat domain 1	7.50484	2.45243e-09
ANKRD24	ankyrin repeat domain 24	4.56981	1.83087e-08
ANKRD34A	ankyrin repeat domain 34A	-2.14468	3.71707e-08
ANKRD9	ankyrin repeat domain 9	-2.18025	1.35407e-09
ANO7	anoctamin 7	-2.1677	1.84544e-07
ANXA1	annexin A1	2.82612	1.00485e-11
ANXA2R	annexin A2 receptor	2.85629	1.91124e-05
APLF	aprataxin and PNKP like factor	3.59538	2.24379e-10
APLN	apelin	-2.03008	0.00356464
APOBR	apolipoprotein B receptor	2.07223	0.0258321
AQP3	aquaporin 3 (Gill blood group)	-2.77877	1.5477e-07
ARFGAP3	ADP ribosylation factor GTPase activating protein 3	2.33639	6.05703e-20
ARFGEF3	ARFGEF family member 3	2.96757	2.01218e-16
ARHGAP4	Rho GTPase activating protein 4	3.05661	6.58541e-07
ARHGAP45	Rho GTPase activating protein 45	-3.02253	4.27797e-11
ARHGAP9	Rho GTPase activating protein 9	2.04471	0.00422286
ARHGDIA	Rho GDP dissociation inhibitor alpha	-3.21296	3.4803e-39
ARHGEF16	Rho guanine nucleotide exchange factor 16	-2.3819	9.01593e-09
ARID3A	AT-rich interaction domain 3A	-2.21499	2.65192e-12
ARID5B	AT-rich interaction domain 5B	-2.22082	6.09847e-09
ARL2-SNX15	ARL2-SNX15 readthrough (NMD candidate)	3.12209	0.00051145
ARMC12	armadillo repeat containing 12	2.56695	0.000472437
ARMH1	armadillo like helical domain containing 1	4.34094	4.23913e-07
ARRDC3	arrestin domain containing 3	3.8803	1.40995e-40
ARSG	arylsulfatase G	4.48044	5.01572e-29
ASAH2	N-acylsphingosine amidohydrolase 2	2.01572	1.26979e-07
ASNS	asparagine synthetase (glutamine-hydrolyzing)	3.15747	8.30988e-31
ASS1	argininosuccinate synthase 1	2.08809	4.59689e-09
ASTN2	astrotactin 2	2.09529	2.79918e-06
ATF3	activating transcription factor 3	9.45533	5.40067e-34
ATF4P4	activating transcription factor 4 pseudogene 4	2.02222	0.00902115
ATF6	activating transcription factor 6	2.1956	5.66103e-20
ATP1A1-AS1	ATP1A1 antisense RNA 1	3.26539	1.30786e-10
ATP1B2	ATPase Na+/K+ transporting subunit beta 2	-6.5739	2.70728e-30
ATP2A3	ATPase sarcoplasmic/endoplasmic reticulum Ca2+ transporting 3	-3.96618	1.79838e-17
ATP6AP1L	ATPase H+ transporting accessory protein 1 like	3.16867	1.15654e-12
ATP6V1FNB	ATP6V1F neighbor	-2.0135	0.000924036
ATP6V1G2	ATPase H+ transporting V1 subunit G2	3.48408	6.12622e-10
ATP6V1G2-DDX39B	ATP6V1G2-DDX39B readthrough (NMD candidate)	2.27448	0.00261809
ATP8B3	ATPase phospholipid transporting 8B3	-3.05254	8.42885e-07
B3GNT4	UDP-GlcNAc:betaGal beta-1,3-N-acetylglucosaminyltransferase 4	-2.12925	1.25017e-05
BAHCC1	BAH domain and coiled-coil containing 1	-4.30505	9.54667e-12
BAIAP2-DT	BAIAP2 divergent transcript	-2.05034	3.64634e-07
BCDIN3D-AS1	BCDIN3D antisense RNA 1	2.14487	5.58724e-05
BCL9L	BCL9 like	-2.17674	0.000133435
BCORL1	BCL6 corepressor like 1	-2.19393	2.73715e-07
BDNF-AS	BDNF antisense RNA	5.00189	3.68448e-11
BEND6	BEN domain containing 6	2.77772	2.10967e-11
BEST1	bestrophin 1	15.9156	3.57575e-39
BMF	Bcl2 modifying factor	-2.54733	8.33018e-06
BMP2	bone morphogenetic protein 2	-2.40496	7.42966e-08
BMS1P14	BMS1 pseudogene 14	2.11039	1.92217e-06
BTN3A2	butyrophilin subfamily 3 member A2	-2.31872	3.85928e-07
C10orf143	chromosome 10 open reading frame 143	3.60656	8.17603e-15
C10orf88B	C10orf88B (pseudogene)	3.25233	1.71837e-15
C11orf95	chromosome 11 open reading frame 95	-2.09811	1.4987e-11
C14orf28	chromosome 14 open reading frame 28	2.33106	4.39238e-07
C15orf62	chromosome 15 open reading frame 62	-4.63669	2.00894e-06
C17orf107	chromosome 17 open reading frame 107	-2.2799	0.00776473
C19orf73	chromosome 19 open reading frame 73	2.39237	0.000197485
C1QL1	complement C1q like 1	-2.33427	2.92914e-07
C1QTNF6	C1q and TNF related 6	3.3999	7.22538e-14
C1R	complement C1r	-2.53353	4.45992e-06
C2	complement C2	2.88922	1.61245e-08
C2orf92	chromosome 2 open reading frame 92	2.87739	2.392e-06
C5	complement C5	6.60681	1.04624e-27
CA5BP1-CA5B	CA5BP1-CA5B readthrough	2.57322	0.000319058
CABCOCO1	ciliary associated calcium binding coiled-coil 1	3.33453	3.3238e-07
CABLES1	Cdk5 and Abl enzyme substrate 1	-2.06923	3.80251e-10
CANX	calnexin	2.05301	5.47284e-15
CAPG	capping actin protein, gelsolin like	5.75922	3.40533e-34
CAPN15	calpain 15	-2.01752	0.000654086
CARD9	caspase recruitment domain family member 9	-2.33735	0.000211641
CARF	calcium responsive transcription factor	3.983	9.43357e-20
CASC2	cancer susceptibility 2	2.52849	4.83887e-10
CASTOR2	cytosolic arginine sensor for mTORC1 subunit 2	-2.00075	1.64597e-06
CASZ1	castor zinc finger 1	-2.02175	8.27873e-06
CATSPER2P1	cation channel sperm associated 2 pseudogene 1	2.79854	1.4109e-06
CAV1	caveolin 1	-2.08227	7.88094e-05
CAVIN1	caveolae associated protein 1	-2.77977	8.6772e-10
CBY1	chibby family member 1, beta catenin antagonist	2.07421	1.64827e-15
CC2D2B	coiled-coil and C2 domain containing 2B	2.44431	4.9565e-05
CCDC113	coiled-coil domain containing 113	2.57545	3.65804e-18
CCDC163	coiled-coil domain containing 163	2.83353	3.66143e-09
CCDC170	coiled-coil domain containing 170	2.22672	0.000119046
CCDC171	coiled-coil domain containing 171	2.20814	1.01085e-08
CCDC18-AS1	CCDC18 antisense RNA 1	2.79484	4.05636e-12
CCDC191	coiled-coil domain containing 191	2.57932	3.82719e-11
CCDC30	coiled-coil domain containing 30	2.10814	2.00717e-05
CCDC69	coiled-coil domain containing 69	-2.56516	4.92578e-08
CCDC80	coiled-coil domain containing 80	-2.09849	1.01888e-05
CCDC81	coiled-coil domain containing 81	2.25125	0.00261557
CCDC88B	coiled-coil domain containing 88B	-2.70403	3.72037e-08
CCNB1IP1	cyclin B1 interacting protein 1	3.40454	1.20206e-37
CCND1	cyclin D1	-3.11883	3.80373e-13
CCNF	cyclin F	-2.17534	2.07344e-16
CCNJL	cyclin J like	-2.65535	1.05287e-07
CCR10	C-C motif chemokine receptor 10	-2.1373	0.041155
CCT6B	chaperonin containing TCP1 subunit 6B	5.57666	6.85158e-18
CD44	CD44 molecule (Indian blood group)	2.28711	0.0049077
CD82	CD82 molecule	-4.11199	1.55197e-13
CDC42BPG	CDC42 binding protein kinase gamma	-2.32005	4.23312e-05
CDC42EP1	CDC42 effector protein 1	2.10543	3.2472e-08
CDH1	cadherin 1	-2.98389	1.70711e-09
CDK15	cyclin dependent kinase 15	-3.43012	0.0025603
CDK2AP2	cyclin dependent kinase 2 associated protein 2	2.06024	1.6402e-09
CDKN1A	cyclin dependent kinase inhibitor 1A	2.32225	1.37308e-17
CDKN1C	cyclin dependent kinase inhibitor 1C	-2.9506	7.15547e-08
CDNF	cerebral dopamine neurotrophic factor	3.25287	9.96917e-10
CEBPB	CCAAT enhancer binding protein beta	3.5535	1.51577e-22
CEBPB-AS1	CEBPB antisense RNA 1	2.53236	0.000111822
CEBPG	CCAAT enhancer binding protein gamma	3.09832	6.12786e-38
CELSR2	cadherin EGF LAG seven-pass G-type receptor 2	-2.30324	5.69049e-06
CEROX1	cytoplasmic endogenous regulator of oxidative phosphorylation 1	-2.28304	5.34381e-07
CFAP300	cilia and flagella associated protein 300	4.11528	3.91752e-11
CFAP43	cilia and flagella associated protein 43	2.16569	7.85296e-07
CFAP97	cilia and flagella associated protein 97	2.04431	1.97177e-15
CGN	cingulin	-2.77317	1.33783e-16
CGNL1	cingulin like 1	-2.12897	1.03181e-05
CGRRF1	cell growth regulator with ring finger domain 1	2.04492	1.89234e-08
CHAC1	ChaC glutathione specific gamma-glutamylcyclotransferase 1	8.52423	4.44608e-88
CHCHD2P9	coiled-coil-helix-coiled-coil-helix domain containing 2 pseudogene 9	2.44197	0.0278625
CHKB	choline kinase beta	2.18687	0.00095004
CHML	CHM like Rab escort protein	-3.25009	1.61755e-05
CHMP4C	charged multivesicular body protein 4C	2.16214	1.65522e-06
CHRNB2	cholinergic receptor nicotinic beta 2 subunit	2.23273	0.0325531
CHROMR	cholesterol induced regulator of metabolism RNA	2.13074	1.85428e-10
CHST12	carbohydrate sulfotransferase 12	-2.16158	1.51925e-13
CHST6	carbohydrate sulfotransferase 6	-2.04257	4.55714e-06
CIDECP1	cell death inducing DFFA like effector c pseudogene 1	2.73318	5.82909e-14
CILP2	cartilage intermediate layer protein 2	-2.96469	1.70204e-09
CIRBP	cold inducible RNA binding protein	2.10839	1.07791e-15
CIRBP-AS1	CIRBP antisense RNA 1	-7.70776	1.96097e-30
CITED2	Cbp/p300 interacting transactivator with Glu/Asp rich carboxy-terminal domain 2	-2.01511	1.21646e-10
CKLF-CMTM1	CKLF-CMTM1 readthrough	2.30964	0.00634772
CLCN4	chloride voltage-gated channel 4	2.08574	0.00983271
CLEC2D	C-type lectin domain family 2 member D	2.19975	3.85875e-07
CLHC1	clathrin heavy chain linker domain containing 1	2.07237	3.76584e-06
CLIC4	chloride intracellular channel 4	2.01116	5.05799e-12
CLIP3	CAP-Gly domain containing linker protein 3	2.08833	0.0199848
CLUH	clustered mitochondria homolog	-2.05579	3.52983e-07
CNIH2	cornichon family AMPA receptor auxiliary protein 2	-2.00586	5.15388e-05
CNIH3	cornichon family AMPA receptor auxiliary protein 3	2.28096	5.06126e-07
CNN2	calponin 2	-2.1555	8.97745e-16
CNOT6LP1	CNOT6L pseudogene 1	5.14275	6.12565e-15
COL12A1	collagen type XII alpha 1 chain	2.27083	0.000563653
COL1A1	collagen type I alpha 1 chain	-4.55358	6.29433e-18
COL26A1	collagen type XXVI alpha 1 chain	-2.28523	6.46971e-06
COL3A1	collagen type III alpha 1 chain	-3.72812	1.63559e-07
COL5A1	collagen type V alpha 1 chain	-2.00408	1.3313e-05
COL6A3	collagen type VI alpha 3 chain	2.42976	0.000144007
COLEC11	collectin subfamily member 11	2.11889	0.000306547
COPZ2	COPI coat complex subunit zeta 2	2.19678	0.000161553
CORO1A	coronin 1A	-2.50701	2.50813e-10
CORO7-PAM16	CORO7-PAM16 readthrough	-2.32395	0.0243799
CPAMD8	C3 and PZP like alpha-2-macroglobulin domain containing 8	-2.04097	0.0045341
CPQ	carboxypeptidase Q	2.4482	5.11769e-05
CRABP2	cellular retinoic acid binding protein 2	-2.40447	1.84911e-09
CRACR2B	calcium release activated channel regulator 2B	-2.7419	1.36187e-08
CREB3L4	cAMP responsive element binding protein 3 like 4	2.77535	2.75662e-14
CREB5	cAMP responsive element binding protein 5	2.3409	1.20036e-11
CRYL1	crystallin lambda 1	2.4443	3.90523e-09
CSGALNACT1	chondroitin sulfate N-acetylgalactosaminyltransferase 1	2.10259	0.0236583
CTBS	chitobiase	2.37029	1.05698e-10
CTF1	cardiotrophin 1	2.05767	0.000192506
CTH	cystathionine gamma-lyase	7.28981	5.44452e-67
CTRL	chymotrypsin like	-3.74428	3.3204e-13
CTSK	cathepsin K	-2.53367	3.76315e-05
CTSO	cathepsin O	2.10613	4.76803e-06
CTXN1	cortexin 1	-2.56593	4.64735e-14
CUL9	cullin 9	2.0686	2.51195e-07
CYP1B1	cytochrome P450 family 1 subfamily B member 1	-3.50436	2.80233e-11
CYP2R1	cytochrome P450 family 2 subfamily R member 1	2.04639	8.71836e-13
CYS1	cystin 1	2.0006	0.00275129
CZ1P-ASNS	CZ1P-ASNS readthrough	4.35235	0.000855384
DARS-AS1	DARS antisense RNA 1	2.06558	0.00673497
DBI	diazepam binding inhibitor, acyl-CoA binding protein	-2.08048	1.78678e-11
DBN1	drebrin 1	-2.0724	1.34059e-15
DDIT3	DNA damage inducible transcript 3	11.6347	8.36756e-120
DDIT4	DNA damage inducible transcript 4	2.83656	3.503e-27
DDR2	discoidin domain receptor tyrosine kinase 2	5.66186	2.13292e-65
DENND6B	DENN domain containing 6B	2.5053	1.69215e-05
DEPP1	DEPP1 autophagy regulator	-4.06991	2.31728e-16
DERL3	derlin 3	2.02761	2.99491e-07
DHCR24	24-dehydrocholesterol reductase	-2.19577	9.55934e-08
DHRS12	dehydrogenase/reductase 12	2.5056	2.84467e-08
DHRS3	dehydrogenase/reductase 3	-2.38885	9.3727e-07
DICER1-AS1	DICER1 antisense RNA 1	2.30277	1.47109e-05
DIO3	iodothyronine deiodinase 3	-3.35007	0.0102385
DKK1	dickkopf WNT signaling pathway inhibitor 1	-2.00586	0.00385079
DKK3	dickkopf WNT signaling pathway inhibitor 3	-2.12521	0.000142631
DM1-AS	DM1 locus antisense RNA	-2.01543	0.0298146
DNAH8	dynein axonemal heavy chain 8	2.14851	0.0340435
DNAI4	dynein axonemal intermediate chain 4	3.4542	1.48398e-11
DNAJB9	DnaJ heat shock protein family (Hsp40) member B9	4.62249	9.82295e-32
DNAJC15	DnaJ heat shock protein family (Hsp40) member C15	-2.65096	0.000741574
DNAL4	dynein axonemal light chain 4	2.44158	1.9968e-11
DNM1P46	dynamin 1 pseudogene 46	5.42153	2.7817e-11
DNM1P47	dynamin 1 pseudogene 47	3.64363	0.000212386
DOCK3	dedicator of cytokinesis 3	2.23366	4.67064e-08
DOK3	docking protein 3	-3.36399	1.41085e-13
DPF3	double PHD fingers 3	-2.08381	2.06177e-05
DRAM2	DNA damage regulated autophagy modulator 2	2.00756	5.13834e-12
DUS4L	dihydrouridine synthase 4 like	2.86353	5.70019e-11
DUSP16	dual specificity phosphatase 16	2.18075	3.41113e-16
DUSP8	dual specificity phosphatase 8	2.40911	6.94619e-05
EBF2	EBF transcription factor 2	-2.49652	4.52558e-05
EDA2R	ectodysplasin A2 receptor	3.73431	1.70939e-19
EDN1	endothelin 1	-2.23988	0.0270571
EDRF1-DT	EDRF1 divergent transcript	2.46019	3.61237e-05
EEF1A1P25	eukaryotic translation elongation factor 1 alpha 1 pseudogene 25	2.40414	0.00204872
EEF1A1P4	eukaryotic translation elongation factor 1 alpha 1 pseudogene 4	2.06294	0.0202276
EEF1E1-BLOC1S5	EEF1E1-BLOC1S5 readthrough (NMD candidate)	-2.21547	2.10273e-05
EFCAB5	EF-hand calcium binding domain 5	3.0539	0.000832439
EFHD2	EF-hand domain family member D2	-2.21258	1.1108e-14
EFNA1	ephrin A1	-2.24236	6.53775e-07
EGF	epidermal growth factor	2.84146	0.000160389
EIF1B-AS1	EIF1B antisense RNA 1	4.10722	2.59355e-08
EIF3EP1	eukaryotic translation initiation factor 3 subunit E pseudogene 1	2.23824	1.80907e-05
EIF4EBP1	eukaryotic translation initiation factor 4E binding protein 1	2.87765	4.64952e-29
ELAC1	elaC ribonuclease Z 1	2.66452	2.44271e-11
ELAPOR1	endosome-lysosome associated apoptosis and autophagy regulator 1	3.4856	0.000185279
ELFN1	extracellular leucine rich repeat and fibronectin type III domain containing 1	-2.69962	3.46842e-06
ELL2P1	elongation factor for RNA polymerase II 2 pseudogene 1	-2.63918	0.00693682
ELL3	elongation factor for RNA polymerase II 3	-2.40145	8.3592e-07
ELOA-AS1	ELOA antisense RNA 1	2.04631	0.000185541
EMILIN2	elastin microfibril interfacer 2	2.46233	3.20432e-12
EML2-AS1	EML2 antisense RNA 1	2.56837	3.60727e-07
ENO3	enolase 3	2.51432	5.50323e-07
ENTPD3-AS1	ENTPD3 antisense RNA 1	2.37258	0.000271311
EPAS1	endothelial PAS domain protein 1	-2.14106	7.1445e-06
EPB41L1	erythrocyte membrane protein band 4.1 like 1	-2.09469	3.20451e-10
EPHA5	EPH receptor A5	-2.05641	0.000146837
EPHA7	EPH receptor A7	-2.41875	9.62467e-10
EPHB3	EPH receptor B3	-2.25553	4.95115e-06
EPPK1	epiplakin 1	-3.17409	0.00577639
ERAP2	endoplasmic reticulum aminopeptidase 2	-2.31128	0.000110039
ERICH6-AS1	ERICH6 antisense RNA 1	2.2345	0.00426613
ERMAP	erythroblast membrane associated protein (Scianna blood group)	2.24862	7.80663e-11
ERMARD	ER membrane associated RNA degradation	2.6199	3.0995e-16
ERN1	endoplasmic reticulum to nucleus signaling 1	2.08335	1.01797e-07
ETV1	ETS variant transcription factor 1	-5.16605	1.6184e-17
F8	coagulation factor VIII	2.30943	2.92097e-08
FAM189A2	family with sequence similarity 189 member A2	2.94415	6.36508e-09
FAM21EP	family with sequence similarity 21 member E, pseudogene	2.18344	0.00940806
FAM222A	family with sequence similarity 222 member A	-2.70627	1.43232e-11
FAM228B	family with sequence similarity 228 member B	5.3729	1.65971e-24
FAM24B	family with sequence similarity 24 member B	2.14329	0.00215046
FAM66B	family with sequence similarity 66 member B	2.10005	7.78929e-05
FAM78A	family with sequence similarity 78 member A	-2.20212	1.2372e-05
FAM83D	family with sequence similarity 83 member D	-2.28605	1.40753e-14
FAM86B1	family with sequence similarity 86 member B1	2.46531	1.36937e-10
FAM86B2	family with sequence similarity 86 member B2	2.32446	8.02875e-07
FAM86B3P	family with sequence similarity 86 member B3, pseudogene	2.11147	0.000141257
FAM86FP	family with sequence similarity 86 member F, pseudogene	2.32778	2.93541e-10
FAM86HP	family with sequence similarity 86 member H, pseudogene	3.37371	1.47289e-07
FAM86JP	family with sequence similarity 86 member J, pseudogene	2.73685	1.99445e-12
FANCF	FA complementation group F	2.4033	0.000231997
FASN	fatty acid synthase	-2.63052	9.8392e-07
FAT4	FAT atypical cadherin 4	-2.93921	2.86017e-16
FAXDC2	fatty acid hydroxylase domain containing 2	2.18362	2.91458e-05
FBLL1	fibrillarin like 1	4.49263	8.96815e-16
FBLN2	fibulin 2	-2.59332	7.32617e-08
FBXO15	F-box protein 15	7.38745	2.67628e-13
FBXO16	F-box protein 16	2.26619	2.15104e-05
FBXO30-DT	FBXO30 divergent transcript	6.31641	2.45874e-09
FBXO4	F-box protein 4	2.68147	1.07623e-22
FBXO43	F-box protein 43	3.64009	3.01685e-05
FBXW4	F-box and WD repeat domain containing 4	2.10241	3.21959e-14
FCHO1	FCH and mu domain containing endocytic adaptor 1	-2.62289	7.51418e-09
FERMT3	fermitin family member 3	-3.01032	0.000134019
FES	FES proto-oncogene, tyrosine kinase	3.33701	4.67376e-08
FGD6	FYVE, RhoGEF and PH domain containing 6	-2.48458	4.45383e-08
FGF11	fibroblast growth factor 11	2.24382	7.18095e-11
FGF5	fibroblast growth factor 5	-2.64202	1.48618e-05
FGF7P4	fibroblast growth factor 7 pseudogene 4	2.22122	0.00283556
FGF7P5	fibroblast growth factor 7 pseudogene 5	2.19474	0.0037605
FGF7P7	fibroblast growth factor 7 pseudogene 7	2.21512	0.00617904
FGFR3	fibroblast growth factor receptor 3	-3.3734	1.05856e-18
FGGY	FGGY carbohydrate kinase domain containing	2.38113	3.8283e-08
FHIT	fragile histidine triad diadenosine triphosphatase	3.27127	1.69107e-14
FHOD1	formin homology 2 domain containing 1	-2.33498	2.61228e-20
FICD	FIC domain protein adenylyltransferase	2.89432	9.21835e-11
FLJ37201	tigger transposable element derived 2 pseudogene	2.13769	4.39768e-05
FLJ46906	uncharacterized LOC441172	7.31317	1.40119e-45
FOXC2	forkhead box C2	-2.62527	6.81974e-07
FOXO4	forkhead box O4	-2.76082	2.42884e-18
FOXO6	forkhead box O6	-2.60053	6.68755e-07
FSCN1	fascin actin-bundling protein 1	-4.35653	1.38773e-28
FSCN1P1	fascin actin-bundling protein 1 pseudogene 1	-3.35531	0.00109607
FTCDNL1	formiminotransferase cyclodeaminase N-terminal like	2.46119	8.70371e-08
FTH1P10	ferritin heavy chain 1 pseudogene 10	2.99629	1.18854e-05
FTH1P3	ferritin heavy chain 1 pseudogene 3	-2.403	0.010984
FUT1	fucosyltransferase 1 (H blood group)	39.7939	3.05709e-46
FZD8	frizzled class receptor 8	-2.69661	2.01359e-10
G0S2	G0/G1 switch 2	2.03909	0.000674777
GAB2	GRB2 associated binding protein 2	2.39143	1.007e-10
GADD45A	growth arrest and DNA damage inducible alpha	4.26426	1.92944e-25
GAP43	growth associated protein 43	-2.00816	0.00100423
GAS1	growth arrest specific 1	-3.74414	5.00612e-17
GAS2L1	growth arrest specific 2 like 1	-2.2538	6.63928e-08
GAS5	growth arrest specific 5	3.27415	1.68865e-34
GAS7	growth arrest specific 7	-2.02296	7.80694e-06
GCC2-AS1	GCC2 antisense RNA 1	2.50506	0.000991947
GDF11	growth differentiation factor 11	-2.56989	4.69384e-11
GDPD3	glycerophosphodiester phosphodiesterase domain containing 3	-2.22284	0.000102807
GFPT1	glutamine--fructose-6-phosphate transaminase 1	2.2649	1.02215e-18
GGACT	gamma-glutamylamine cyclotransferase	3.12454	8.60591e-15
GGN	gametogenetin	-4.21718	0.000494363
GGT1	gamma-glutamyltransferase 1	2.04204	0.000664322
GIHCG	GIHCG inhibitor of miR-200b/200a/429 expression	2.95718	8.37079e-15
GIPC3	GIPC PDZ domain containing family member 3	-3.13956	1.44388e-12
GIPR	gastric inhibitory polypeptide receptor	-2.13096	0.000278772
GJC2	gap junction protein gamma 2	-2.05761	0.00326586
GJD3	gap junction protein delta 3	-2.24367	0.027474
GLI2	GLI family zinc finger 2	-2.04508	4.66886e-05
GLIPR1L2	GLIPR1 like 2	2.56885	8.97643e-05
GLUD1P2	glutamate dehydrogenase 1 pseudogene 2	3.29795	0.000936262
GMDS	GDP-mannose 4,6-dehydratase	2.32189	3.08895e-22
GMDS-DT	GMDS divergent transcript	2.51492	4.4264e-05
GNG11	G protein subunit gamma 11	-2.5593	0.000293534
GOLGA5	golgin A5	2.06543	3.07581e-12
GP1BB	glycoprotein Ib platelet subunit beta	-3.77827	2.18569e-05
GPCPD1	glycerophosphocholine phosphodiesterase 1	2.57735	5.94934e-26
GPER1	G protein-coupled estrogen receptor 1	-3.59224	5.24191e-06
GPR1	G protein-coupled receptor 1	3.26861	8.45755e-06
GPR146	G protein-coupled receptor 146	-3.34595	4.65211e-05
GPR162	G protein-coupled receptor 162	-2.58656	1.14411e-05
GPR75	G protein-coupled receptor 75	-2.48504	7.45622e-08
GPRC5B	G protein-coupled receptor class C group 5 member B	-2.04843	5.16899e-06
GPT2	glutamic--pyruvic transaminase 2	2.2028	7.9536e-21
GRK5	G protein-coupled receptor kinase 5	-2.04999	1.38571e-07
GS1-124K5.4	uncharacterized LOC100289098	2.09965	4.13458e-05
GSEC	G-quadruplex forming sequence containing lncRNA	2.08253	0.0010015
GSTO2	glutathione S-transferase omega 2	2.4205	2.71457e-10
GTF2IP20	general transcription factor IIi pseudogene 20	2.10163	0.000145411
GTF2IRD2B	GTF2I repeat domain containing 2B	2.04555	2.2142e-06
GTF2IRD2P1	GTF2I repeat domain containing 2 pseudogene 1	2.19998	0.000359439
GUSBP4	GUSB pseudogene 4	2.1034	6.44615e-08
GVINP1	GTPase, very large interferon inducible pseudogene 1	2.03836	0.0179629
GYPC	glycophorin C (Gerbich blood group)	2.52379	5.41532e-14
H3C4	H3 clustered histone 4	3.07159	0.00649133
H6PD	hexose-6-phosphate dehydrogenase/glucose 1-dehydrogenase	2.00424	6.01829e-09
HAAO	3-hydroxyanthranilate 3,4-dioxygenase	2.10927	8.93029e-05
HAP1	huntingtin associated protein 1	-2.37304	1.36333e-08
HAS3	hyaluronan synthase 3	-2.07506	7.41125e-06
HBA1	hemoglobin subunit alpha 1	-2.65019	0.000100574
HBA2	hemoglobin subunit alpha 2	-2.46623	0.00146291
HCAR1	hydroxycarboxylic acid receptor 1	-3.2259	0.0224379
HCFC1	host cell factor C1	-2.47657	6.10919e-08
HCN2	hyperpolarization activated cyclic nucleotide gated potassium and sodium channel 2	-2.05519	0.000327719
HCP5	HLA complex P5	-2.31838	5.79145e-05
HERC2P11	hect domain and RLD 2 pseudogene 11	2.39691	0.00297525
HERC2P7	hect domain and RLD 2 pseudogene 7	3.85252	0.00061033
HERPUD1	homocysteine inducible ER protein with ubiquitin like domain 1	2.78841	5.17478e-28
HEXIM1	HEXIM P-TEFb complex subunit 1	-2.48065	3.01883e-12
HHAT	hedgehog acyltransferase	2.53091	4.75187e-11
HHIP	hedgehog interacting protein	2.32734	2.35014e-09
HLX	H2.0 like homeobox	-2.31818	1.75547e-11
HMGB1P1	high mobility group box 1 pseudogene 1	-2.11702	0.00665771
HMGCL	3-hydroxy-3-methylglutaryl-CoA lyase	2.36927	7.4574e-15
HMGN1P29	high mobility group nucleosome binding domain 1 pseudogene 29	7.24324	1.59367e-06
HMOX1	heme oxygenase 1	8.48205	3.53031e-107
HNRNPM	heterogeneous nuclear ribonucleoprotein M	-2.19133	1.05704e-17
HSD17B8	hydroxysteroid 17-beta dehydrogenase 8	2.55058	8.87743e-10
HSD3B7	hydroxy-delta-5-steroid dehydrogenase, 3 beta- and steroid delta-isomerase 7	-2.11373	7.11215e-06
HSF2BP	heat shock transcription factor 2 binding protein	2.86786	8.1908e-09
HSP90B2P	heat shock protein 90 beta family member 2, pseudogene	-7.28412	5.02195e-08
HSPA13	heat shock protein family A (Hsp70) member 13	2.80279	2.58769e-23
HSPA1A	heat shock protein family A (Hsp70) member 1A	-6.14431	3.7711e-78
HSPA1B	heat shock protein family A (Hsp70) member 1B	-5.85142	3.15945e-69
HSPA1L	heat shock protein family A (Hsp70) member 1 like	2.46252	3.22858e-05
HSPA2	heat shock protein family A (Hsp70) member 2	-2.32708	7.56239e-07
HSPA5	heat shock protein family A (Hsp70) member 5	2.22963	2.68819e-19
HSPA5P1	HSPA5 pseudogene 1	3.05325	0.0391984
HSPA6	heat shock protein family A (Hsp70) member 6	27.6017	6.33413e-10
HSPA8	heat shock protein family A (Hsp70) member 8	-2.31342	1.17516e-06
HSPA8P8	heat shock protein family A (Hsp70) member 8 pseudogene 8	-2.27021	6.70509e-05
HSPB6	heat shock protein family B (small) member 6	2.48382	0.0105471
HSPB8	heat shock protein family B (small) member 8	3.26319	5.29905e-08
HSPE1	heat shock protein family E (Hsp10) member 1	-2.26967	3.13754e-15
HVCN1	hydrogen voltage gated channel 1	-2.73027	0.000416856
HYAL1	hyaluronidase 1	-2.08734	0.0234222
HYOU1	hypoxia up-regulated 1	2.05678	3.50485e-17
ICA1L	islet cell autoantigen 1 like	2.21172	3.23446e-11
ICAM3	intercellular adhesion molecule 3	-2.25172	5.65854e-05
ICOSLG	inducible T cell costimulator ligand	-2.07782	3.20029e-06
IDNK	IDNK gluconokinase	3.43827	1.29273e-13
IFIT1	interferon induced protein with tetratricopeptide repeats 1	-4.28804	7.53942e-10
IFRD1	interferon related developmental regulator 1	2.33486	5.82968e-23
IGF2	insulin like growth factor 2	-2.45998	7.73957e-06
IGFBP5	insulin like growth factor binding protein 5	-6.14523	6.1646e-17
IGFBPL1	insulin like growth factor binding protein like 1	-2.79325	3.74686e-07
IGSF10	immunoglobulin superfamily member 10	-4.32122	1.91412e-11
IKZF2	IKAROS family zinc finger 2	2.063	1.37486e-07
IL1R1	interleukin 1 receptor type 1	-3.50538	6.5394e-09
IL23A	interleukin 23 subunit alpha	3.16689	8.43258e-08
IMMP2L	inner mitochondrial membrane peptidase subunit 2	3.1577	2.87343e-14
IMPDH1P5	inosine monophosphate dehydrogenase 1 pseudogene 5	-4.16472	7.01829e-06
INCENP	inner centromere protein	-2.04543	3.61441e-14
INHBA	inhibin subunit beta A	4.15059	2.97767e-08
INHBE	inhibin subunit beta E	32.8325	7.56057e-93
INKA1	inka box actin regulator 1	-2.14599	0.00482082
INPP1	inositol polyphosphate-1-phosphatase	2.28503	4.57765e-12
INPP5D	inositol polyphosphate-5-phosphatase D	3.49572	4.51598e-07
IQCH	IQ motif containing H	3.34422	1.14304e-16
IRAK3	interleukin 1 receptor associated kinase 3	2.91613	0.000187172
ISM2	isthmin 2	-2.14051	0.00383182
ISYNA1	inositol-3-phosphate synthase 1	-2.18079	6.1221e-17
ITGB1BP2	integrin subunit beta 1 binding protein 2	-2.06042	0.00584249
ITIH5	inter-alpha-trypsin inhibitor heavy chain 5	-2.55194	2.05881e-06
JADE2	jade family PHD finger 2	-2.06896	1.34654e-06
JAM2	junctional adhesion molecule 2	2.1061	0.000145535
JDP2	Jun dimerization protein 2	2.60811	3.92615e-13
KALRN	kalirin RhoGEF kinase	-2.25624	5.12912e-06
KANK2	KN motif and ankyrin repeat domains 2	-2.27484	5.00009e-10
KANTR	KDM5C adjacent transcript	-2.08777	0.00472532
KCNAB3	potassium voltage-gated channel subfamily A regulatory beta subunit 3	-2.03916	8.61625e-05
KCND3	potassium voltage-gated channel subfamily D member 3	-2.38612	0.00043283
KCNH2	potassium voltage-gated channel subfamily H member 2	-2.06174	0.000195769
KCNJ12	potassium inwardly rectifying channel subfamily J member 12	-3.26345	4.54054e-11
KCNK15	potassium two pore domain channel subfamily K member 15	2.48852	0.000188103
KCNK15-AS1	KCNK15 and WISP2 antisense RNA 1	2.31849	0.00137467
KCNQ1OT1	KCNQ1 opposite strand/antisense transcript 1	-2.12883	6.2851e-05
KCNT2	potassium sodium-activated channel subfamily T member 2	2.22513	1.96004e-12
KCTD12	potassium channel tetramerization domain containing 12	-2.26813	5.72142e-15
KCTD16	potassium channel tetramerization domain containing 16	2.23617	0.00169114
KHDC1	KH domain containing 1	4.35879	2.18461e-16
KIAA0754	KIAA0754	-2.08308	1.34593e-12
KIAA0825	KIAA0825	2.9485	1.82858e-07
KIAA1217	KIAA1217	-2.52958	2.47156e-06
KIAA1522	KIAA1522	-2.44858	1.30605e-10
KIF20A	kinesin family member 20A	-2.47349	1.28139e-15
KIF6	kinesin family member 6	2.12827	8.00709e-08
KLHL2P1	kelch like family member 2 pseudogene 1	2.88661	0.000455095
KLHL3	kelch like family member 3	3.61136	4.40211e-15
KLHL41	kelch like family member 41	-2.26718	4.15921e-05
KLHL7-DT	KLHL7 divergent transcript	2.11369	0.000356166
KRCC1	lysine rich coiled-coil 1	4.47742	4.59555e-22
KRT8P3	keratin 8 pseudogene 3	3.36045	0.00793034
KRT8P33	keratin 8 pseudogene 33	2.85744	1.64872e-05
KTI12	KTI12 chromatin associated homolog	-2.55506	0.00922078
LAGE3P1	L antigen family member 3 pseudogene 1	2.01247	0.00528137
LAMA5	laminin subunit alpha 5	-2.1508	0.000747172
LAMB3	laminin subunit beta 3	2.21715	0.00109586
LARP6	La ribonucleoprotein 6, translational regulator	2.62998	8.91427e-23
LCA5L	lebercilin LCA5 like	2.80969	6.02943e-09
LCP1	lymphocyte cytosolic protein 1	2.10592	0.000373892
LETM2	leucine zipper and EF-hand containing transmembrane protein 2	2.08796	5.87248e-07
LFNG	LFNG O-fucosylpeptide 3-beta-N-acetylglucosaminyltransferase	-3.15306	1.70201e-08
LGR4	leucine rich repeat containing G protein-coupled receptor 4	-2.1607	5.86627e-08
LHX4	LIM homeobox 4	-2.07451	1.60574e-06
LIF	LIF interleukin 6 family cytokine	2.278	1.699e-05
LIMS2	LIM zinc finger domain containing 2	-2.2315	0.00157656
LINC00174	long intergenic non-protein coding RNA 174	2.08812	0.0139771
LINC00294	long intergenic non-protein coding RNA 294	-2.13596	0.0255853
LINC00467	long intergenic non-protein coding RNA 467	2.83646	1.75476e-16
LINC00562	long intergenic non-protein coding RNA 562	-3.11551	1.40011e-06
LINC00638	long intergenic non-protein coding RNA 638	2.24591	5.40247e-07
LINC00641	long intergenic non-protein coding RNA 641	-2.15752	3.01086e-18
LINC00663	long intergenic non-protein coding RNA 663	11.5891	2.64017e-16
LINC00665	long intergenic non-protein coding RNA 665	2.99732	5.83464e-12
LINC00847	long intergenic non-protein coding RNA 847	2.84272	3.93989e-08
LINC00882	long intergenic non-protein coding RNA 882	4.78493	2.22484e-08
LINC00886	long intergenic non-protein coding RNA 886	5.54241	3.04061e-10
LINC00909	long intergenic non-protein coding RNA 909	4.00568	1.02979e-21
LINC00921	long intergenic non-protein coding RNA 921	2.0043	0.0174925
LINC00957	long intergenic non-protein coding RNA 957	-2.48046	0.00360144
LINC00960	long intergenic non-protein coding RNA 960	2.06451	3.43958e-05
LINC00963	long intergenic non-protein coding RNA 963	2.39134	1.45517e-08
LINC00965	long intergenic non-protein coding RNA 965	3.94914	0.0110529
LINC01006	long intergenic non-protein coding RNA 1006	2.84331	1.21373e-07
LINC01144	long intergenic non-protein coding RNA 1144	2.00679	0.00100781
LINC01197	long intergenic non-protein coding RNA 1197	2.37121	0.00131256
LINC01686	long intergenic non-protein coding RNA 1686	5.08835	8.89199e-08
LINC01852	long intergenic non-protein coding RNA 1852	3.12323	0.000119426
LINC02246	long intergenic non-protein coding RNA 2246	2.2804	3.41315e-06
LINC02604	long intergenic non-protein coding RNA 2604	2.11668	0.0146445
LINC02680	long intergenic non-protein coding RNA 2680, transcript variant X1	2.36711	0.0170463
LINC02709	long intergenic non-protein coding RNA 2709	2.03166	0.00190618
LINC02846	long intergenic non-protein coding RNA 2846	-2.22135	0.000388578
LIPE	lipase E, hormone sensitive type	-2.10119	5.91846e-06
LL0XNC01-250H12.3	uncharacterized LL0XNC01-250H12.3, transcript variant X1	2.60169	3.42367e-11
LL21NC02-21A1.1	uncharacterized LL21NC02-21A1.1, transcript variant X1	-2.20714	0.014847
LMTK3	lemur tyrosine kinase 3	-2.38298	7.45141e-05
LNCOC1	lncRNA associated with ovarian cancer 1	5.08128	2.14354e-15
LNCTAM34A	long non coding transcriptional activator of miR34a	2.88474	4.9018e-06
LOC100129534	small nuclear ribonucleoprotein polypeptide N pseudogene	2.17655	0.000552568
LOC100130111	uncharacterized LOC100130111	-2.07026	0.000906112
LOC100130691	uncharacterized LOC100130691	6.50259	2.02025e-15
LOC100130950	uncharacterized LOC100130950	2.08205	0.000267763
LOC100287497	septin 7 pseudogene	2.72532	7.03436e-13
LOC100288073	heat shock protein family A (Hsp70) member 5 pseudogene	2.93931	5.47618e-08
LOC100289495	uncharacterized LOC100289495	2.80926	6.29546e-07
LOC100419928	M-phase phosphoprotein 8 pseudogene	2.757	0.0130865
LOC100506023	uncharacterized LOC100506023	2.41422	2.90827e-05
LOC100506207	uncharacterized LOC100506207	6.46658	8.96764e-17
LOC100507283	uncharacterized LOC100507283	2.18504	0.00274859
LOC100507291	uncharacterized LOC100507291	4.82759	2.06123e-12
LOC100507373	uncharacterized LOC100507373	2.65052	1.22704e-06
LOC100507403	uncharacterized LOC100507403, transcript variant X1	-2.06171	7.82836e-06
LOC100507564	uncharacterized LOC100507564	2.03758	0.000710593
LOC100862682	nucleus accumbens associated 1, BEN and BTB (POZ) domain containing pseudogene	-3.1499	0.00309725
LOC100996419	uncharacterized LOC100996419	2.0724	0.000433571
LOC101060553	uncharacterized LOC101060553	2.05701	0.0279964
LOC101926984	leucine-rich repeat-containing protein 37A3	2.9922	2.36797e-06
LOC101927372	uncharacterized LOC101927372	3.43787	7.69791e-06
LOC101927393	uncharacterized LOC101927393, transcript variant X1	3.82156	0.000183384
LOC101927509	uncharacterized LOC101927509	2.70484	0.00258306
LOC101927604	uncharacterized LOC101927604	2.04466	0.00215837
LOC101927673	uncharacterized LOC101927673	-2.91396	5.21568e-06
LOC101927963	uncharacterized LOC101927963, transcript variant X9	3.07051	2.62149e-05
LOC101927989	uncharacterized LOC101927989	2.67452	7.89197e-06
LOC101928092	uncharacterized LOC101928092, transcript variant X1	5.40164	1.3485e-16
LOC101928222	uncharacterized LOC101928222	5.03801	2.45195e-12
LOC101928230	uncharacterized LOC101928230, transcript variant X4	-3.27813	9.72282e-08
LOC101928236	uncharacterized LOC101928236, transcript variant X7	3.24131	5.61369e-07
LOC101929004	uncharacterized LOC101929004, transcript variant X4	2.13939	0.00173944
LOC101929089	uncharacterized LOC101929089	3.62232	3.7757e-05
LOC101929340	uncharacterized LOC101929340	-2.28527	0.0102888
LOC101929704	uncharacterized LOC101929704	3.02678	8.98578e-09
LOC101929709	uncharacterized LOC101929709	2.06444	5.78381e-06
LOC102606465	uncharacterized LOC102606465	2.99338	1.49276e-16
LOC102723534	HECT and RLD domain containing E3 ubiquitin protein ligase 2 pseudogene	3.09025	0.00636586
LOC102724330	uncharacterized LOC102724330, transcript variant X1	2.36045	1.26967e-06
LOC102724378	uncharacterized LOC102724378	-2.11344	0.000198187
LOC102724528	uncharacterized LOC102724528, transcript variant X3	2.84748	9.54234e-10
LOC102724805	uncharacterized LOC102724805, transcript variant X2	3.1643	9.83499e-09
LOC104968399	uncharacterized LOC104968399	3.98372	0.000182568
LOC105369344	uncharacterized LOC105369344, transcript variant X3	-2.43441	0.00317583
LOC105370203	uncharacterized LOC105370203	2.40178	3.5174e-06
LOC105371036	uncharacterized LOC105371036, transcript variant X2	-2.05784	0.00401987
LOC105371038	uncharacterized LOC105371038	2.3618	0.000215088
LOC105371393	uncharacterized LOC105371393, transcript variant X3	3.10632	0.000293782
LOC105371427	uncharacterized LOC105371427, transcript variant X2	3.81808	1.43834e-06
LOC105371453	uncharacterized LOC105371453	5.64626	5.88925e-10
LOC105372266	uncharacterized LOC105372266, transcript variant X1	2.10886	0.00250627
LOC105372485	uncharacterized LOC105372485	2.13892	0.00650846
LOC105372707	uncharacterized LOC105372707	-3.6876	0.000162905
LOC105373077	uncharacterized LOC105373077	-2.54347	0.000630969
LOC105373181	uncharacterized LOC105373181	-3.46331	1.02883e-06
LOC105373637	uncharacterized LOC105373637	2.40243	0.0013283
LOC105374369	uncharacterized LOC105374369, transcript variant X2	2.62399	0.00701914
LOC105374880	uncharacterized LOC105374880	-2.37803	1.46386e-06
LOC105375001	uncharacterized LOC105375001	2.30069	3.18963e-06
LOC105375521	uncharacterized LOC105375521	2.15747	0.00667326
LOC105375674	uncharacterized LOC105375674, transcript variant X2	2.13975	0.00889774
LOC105376177	uncharacterized LOC105376177, transcript variant X3	2.07689	4.39368e-05
LOC105376486	uncharacterized LOC105376486	-2.03451	0.0121313
LOC105376512	uncharacterized LOC105376512	-2.20322	0.00168026
LOC105376704	uncharacterized LOC105376704, transcript variant X1	2.11742	0.0493371
LOC105376748	uncharacterized LOC105376748, transcript variant X1	2.61993	0.000713825
LOC105377576	uncharacterized LOC105377576, transcript variant X1	2.77553	2.13213e-06
LOC105377616	uncharacterized LOC105377616	3.7918	2.73234e-05
LOC105377735	uncharacterized LOC105377735	3.75231	2.79768e-06
LOC105378035	uncharacterized LOC105378035, transcript variant X4	2.33873	0.0007077
LOC105379220	.	-2.2431	0.00368033
LOC105379490	uncharacterized LOC105379490	4.9683	5.70993e-07
LOC107984011	uncharacterized LOC107984011	2.68265	0.00788441
LOC107984041	uncharacterized LOC107984041, transcript variant X3	3.32897	0.0262509
LOC107984126	zinc finger protein 658B-like	2.4077	1.90278e-06
LOC107984333	uncharacterized LOC107984333	2.52853	0.000328394
LOC107984334	uncharacterized LOC107984334, transcript variant X2	6.00953	1.88718e-10
LOC107984433	uncharacterized LOC107984433	2.20137	0.0128692
LOC107984948	uncharacterized LOC107984948, transcript variant X1	3.82666	8.23701e-06
LOC107985201	uncharacterized LOC107985201	-2.05664	0.00203008
LOC107985230	uncharacterized LOC107985230	-3.20884	0.000358336
LOC107985423	uncharacterized LOC107985423	-2.11929	0.0011464
LOC107986114	uncharacterized LOC107986114, transcript variant X1	2.33255	5.9849e-06
LOC107986196	uncharacterized LOC107986196	2.09755	0.000428945
LOC107986206	uncharacterized LOC107986206	-3.07254	1.21125e-05
LOC107986211	translation initiation factor IF-2	3.19118	0.000117325
LOC107986363	uncharacterized LOC107986363	2.01857	0.0445155
LOC107987097	uncharacterized LOC107987097, transcript variant X3	2.30058	1.62638e-06
LOC107987116	uncharacterized LOC107987116, transcript variant X2	4.49676	4.77568e-07
LOC107987158	uncharacterized LOC107987158, transcript variant X1	-5.34952	2.77749e-11
LOC107987308	uncharacterized LOC107987308, transcript variant X1	-2.26122	0.00327619
LOC112267857	uncharacterized LOC112267857, transcript variant X2	2.71489	0.000231234
LOC112267918	.	2.20482	0.024565
LOC112268131	uncharacterized LOC112268131, transcript variant X7	-2.19753	9.72095e-05
LOC112268288	uncharacterized LOC112268288, transcript variant X1	-2.56017	0.014362
LOC143666	uncharacterized LOC143666	-2.29393	3.38128e-06
LOC152048	uncharacterized FLJ31715	2.4147	2.6659e-09
LOC286059	TNF receptor superfamily member 10d pseudogene	4.20311	0.000306687
LOC374443	C-type lectin domain family 2 member D pseudogene	2.37545	8.25389e-10
LOC400684	uncharacterized LOC400684	2.99542	1.33935e-07
LOC440568	family with sequence similarity 131 member C pseudogene	-2.42722	0.00192052
LOC441666	zinc finger protein 91 pseudogene	2.43128	0.00518538
LOC643630	ribosomal protein L7a pseudogene	2.30894	0.00301619
LOC645086	chromosome 11 open reading frame 58 pseudogene	2.03144	0.0486367
LOC647070	uncharacterized LOC647070	2.06106	1.76822e-05
LPAR2	lysophosphatidic acid receptor 2	-2.9855	3.64404e-08
LPXN	leupaxin	3.19269	1.90907e-11
LRATD2	LRAT domain containing 2	-2.20411	2.52216e-18
LRFN1	leucine rich repeat and fibronectin type III domain containing 1	-2.39606	7.59013e-11
LRP2BP	LRP2 binding protein	2.26847	0.0157439
LRRC23	leucine rich repeat containing 23	2.32804	1.0282e-08
LRRC3	leucine rich repeat containing 3	-2.57577	1.24636e-08
LRRC4	leucine rich repeat containing 4	-5.30609	3.56465e-22
LRRC8D	leucine rich repeat containing 8 VRAC subunit D	3.53006	4.92526e-49
LURAP1L	leucine rich adaptor protein 1 like	7.70877	2.33748e-28
LYRM9	LYR motif containing 9	4.13501	1.79729e-17
LZTS1	leucine zipper tumor suppressor 1	-2.43306	2.01986e-05
MAB21L1	mab-21 like 1	-2.73371	4.95408e-05
MACROD2	mono-ADP ribosylhydrolase 2	2.07648	0.000168063
MAF	MAF bZIP transcription factor	-2.48969	1.38074e-14
MAGEH1	MAGE family member H1	2.15075	0.00601513
MAGI2	membrane associated guanylate kinase, WW and PDZ domain containing 2	2.15688	1.08176e-05
MAILR	macrophage interferon regulatory lncRNA	11.5708	9.80921e-09
MAML3	mastermind like transcriptional coactivator 3	-2.16659	7.53518e-06
MAP2	microtubule associated protein 2	5.24293	3.04324e-21
MAP2K3	mitogen-activated protein kinase kinase 3	-2.13777	1.07589e-12
MAP3K14-AS1	MAP3K14 antisense RNA 1	2.20126	0.0035419
MAP4K3-DT	MAP4K3 divergent transcript	2.00611	8.99081e-05
MAP6	microtubule associated protein 6	2.7484	7.15182e-08
MAPK10	mitogen-activated protein kinase 10	2.52941	3.62398e-07
MAPKBP1	mitogen-activated protein kinase binding protein 1	-2.16295	7.8957e-09
MARCKSL1	MARCKS like 1	-2.56296	2.61802e-15
MAST3	microtubule associated serine/threonine kinase 3	-2.31964	8.35047e-07
MATN1-AS1	MATN1 antisense RNA 1	2.03037	0.00151106
MBNL2	muscleblind like splicing regulator 2	2.06354	4.02653e-09
MDGA1	MAM domain containing glycosylphosphatidylinositol anchor 1	-2.83773	1.33125e-06
MDH1B	malate dehydrogenase 1B	2.89068	2.08939e-10
METTL27	methyltransferase like 27	2.11094	0.0019412
METTL7A	methyltransferase like 7A	-2.00638	0.00013587
MFSD4A	major facilitator superfamily domain containing 4A	-2.00677	0.00320606
MIA2	MIA SH3 domain ER export factor 2	2.37048	2.79881e-17
MIDN	midnolin	-2.18038	4.35151e-12
MIG7	mig-7	2.09765	0.000864063
MIR1915HG	MIR1915 host gene	-2.25306	1.01697e-07
MIR210HG	MIR210 host gene	-2.31152	5.48286e-05
MIR4435-2HG	MIR4435-2 host gene	2.52161	8.28555e-11
MIR600HG	MIR600 host gene	-2.02131	0.00831989
MIR6758	microRNA 6758	2.75276	2.31704e-06
MIR99AHG	mir-99a-let-7c cluster host gene	2.02325	7.75318e-05
MKI67	marker of proliferation Ki-67	-2.5163	1.89637e-19
MMP15	matrix metallopeptidase 15	-2.06713	4.89353e-05
MMP24	matrix metallopeptidase 24	2.46282	8.03807e-05
MMP24-AS1-EDEM2	MMP24-AS1-EDEM2 readthrough	3.23445	0.000315171
MN1	MN1 proto-oncogene, transcriptional regulator	-2.5764	3.47119e-08
MORN4	MORN repeat containing 4	2.30973	6.15289e-18
MR1	major histocompatibility complex, class I-related	2.4005	8.4697e-12
MROH6	maestro heat like repeat family member 6	-2.83551	8.94401e-05
MROH8	maestro heat like repeat family member 8	2.23151	1.57588e-05
MRPS31P5	mitochondrial ribosomal protein S31 pseudogene 5	2.00287	7.74165e-07
MSC-AS1	MSC antisense RNA 1	2.74473	5.87782e-08
MSH5	mutS homolog 5	3.10641	8.40595e-09
MSH5-SAPCD1	MSH5-SAPCD1 readthrough (NMD candidate)	2.27413	2.31976e-05
MSL3P1	MSL complex subunit 3 pseudogene 1	2.14936	5.15298e-08
MST1	macrophage stimulating 1	5.97854	6.60047e-17
MST1P2	macrophage stimulating 1 pseudogene 2	2.14965	0.000203708
MTHFD2	methylenetetrahydrofolate dehydrogenase (NADP+ dependent) 2, methenyltetrahydrofolate cyclohydrolase	2.14956	4.50162e-16
MUTYH	mutY DNA glycosylase	2.42962	2.23704e-14
MYL5	myosin light chain 5	2.27113	1.91342e-08
MYLK2	myosin light chain kinase 2	-2.33311	0.000359175
MYO10	myosin X	-2.43347	2.34591e-21
MYORG	myogenesis regulating glycosidase (putative)	-2.17199	5.60344e-08
NAALADL2	N-acetylated alpha-linked acidic dipeptidase like 2	14.0865	3.6766e-18
NACC1	nucleus accumbens associated 1	-2.0145	5.13647e-12
NANOS1	nanos C2HC-type zinc finger 1	-2.93125	2.15757e-13
NAV1	neuron navigator 1	-3.12137	3.33392e-12
NBR2	neighbor of BRCA1 lncRNA 2	3.2865	4.38408e-12
ND6	NADH dehydrogenase subunit 6	-2.65865	2.70635e-08
NDUFA4L2	NDUFA4 mitochondrial complex associated like 2	5.39861	1.46216e-13
NECTIN1	nectin cell adhesion molecule 1	-2.4058	1.7078e-08
NECTIN4	nectin cell adhesion molecule 4	3.59767	8.7185e-09
NEDD9	neural precursor cell expressed, developmentally down-regulated 9	-2.90375	1.7004e-05
NEK11	NIMA related kinase 11	2.08341	1.56412e-06
NEMP2	nuclear envelope integral membrane protein 2	2.28866	1.03559e-11
NES	nestin	-2.33072	4.33405e-06
NEURL1	neuralized E3 ubiquitin protein ligase 1	-2.50799	0.000154875
NEURL1B	neuralized E3 ubiquitin protein ligase 1B	-3.14862	7.60144e-07
NFIL3	nuclear factor, interleukin 3 regulated	2.15944	7.9882e-08
NFIX	nuclear factor I X	-2.20927	1.3246e-07
NFKBIL1	NFKB inhibitor like 1	2.25182	1.18595e-09
NHSL1	NHS like 1	2.2647	1.20337e-13
NIBAN1	niban apoptosis regulator 1	11.7074	2.10928e-99
NIBAN2	niban apoptosis regulator 2	-2.00656	1.52618e-14
NID2	nidogen 2	-2.22999	1.31746e-12
NLRC5	NLR family CARD domain containing 5	-2.27095	0.000742736
NLRP1	NLR family pyrin domain containing 1	2.51207	0.000584145
NMB	neuromedin B	-2.23567	1.3129e-07
NMNAT1	nicotinamide nucleotide adenylyltransferase 1	2.35964	1.90575e-11
NMNAT3	nicotinamide nucleotide adenylyltransferase 3	2.19046	4.21401e-06
NOTCH1	notch receptor 1	-2.65056	1.54793e-07
NOTCH3	notch receptor 3	-2.69183	3.03297e-10
NPTX1	neuronal pentraxin 1	-3.03181	1.87992e-11
NR2F1	nuclear receptor subfamily 2 group F member 1	-2.76822	1.2881e-19
NRARP	NOTCH regulated ankyrin repeat protein	-2.06175	2.94333e-12
NRG2	neuregulin 2	-2.88129	1.27052e-07
NRXN3	neurexin 3	-4.14145	1.81295e-22
NSMF	NMDA receptor synaptonuclear signaling and neuronal migration factor	-2.02747	1.27639e-14
NT5M	5',3'-nucleotidase, mitochondrial	2.72386	1.18232e-11
NUCB2	nucleobindin 2	2.16383	1.52735e-20
NUDCP2	nuclear distribution C pseudogene 2	4.15653	9.73797e-07
NUP50-DT	NUP50 divergent transcript	3.34919	1.00919e-12
NUPR1	nuclear protein 1, transcriptional regulator	24.902	1.10367e-93
NXPH3	neurexophilin 3	-2.25508	0.00408115
NYNRIN	NYN domain and retroviral integrase containing	-3.8345	5.12113e-16
ODC1-DT	ODC1 divergent transcript	2.33288	9.73621e-05
OLFML1	olfactomedin like 1	-2.24997	0.0135607
OLFML2A	olfactomedin like 2A	-2.41332	0.000366628
OLFML2B	olfactomedin like 2B	-2.14442	2.1884e-05
OSER1-DT	OSER1 divergent transcript	2.49719	4.38494e-07
OSGIN1	oxidative stress induced growth inhibitor 1	2.37304	1.8644e-05
OSTN	osteocrin	2.52374	2.40455e-07
P2RY2	purinergic receptor P2Y2	-2.16243	3.44478e-06
PAAF1	proteasomal ATPase associated factor 1	2.08751	3.59684e-14
PADI2	peptidyl arginine deiminase 2	-2.45036	7.65633e-07
PAN2	poly(A) specific ribonuclease subunit PAN2	2.32577	1.62313e-12
PAN3-AS1	PAN3 antisense RNA 1	-2.36105	0.00328664
PANX2	pannexin 2	-2.4222	1.30555e-07
PCDHB13	protocadherin beta 13	2.9852	0.00084728
PCDHGA1	protocadherin gamma subfamily A, 1	3.09168	0.00774053
PCDHGC3	protocadherin gamma subfamily C, 3	-2.93818	2.28601e-10
PCK2	phosphoenolpyruvate carboxykinase 2, mitochondrial	4.49513	5.50711e-63
PCYOX1L	prenylcysteine oxidase 1 like	2.73912	1.77096e-18
PDE1C	phosphodiesterase 1C	-2.22783	0.0225854
PDE4A	phosphodiesterase 4A	-3.14515	2.21096e-13
PDE4C	phosphodiesterase 4C	2.45459	9.17945e-05
PDGFRA	platelet derived growth factor receptor alpha	-2.36455	0.000392773
PDIA5	protein disulfide isomerase family A member 5	2.33131	1.37747e-20
PEG13	paternally expressed 13	-2.95466	7.53614e-05
PEX11G	peroxisomal biogenesis factor 11 gamma	2.54508	7.24404e-08
PFN4	profilin family member 4	4.03933	1.37871e-07
PGF	placental growth factor	-2.0376	1.42002e-05
PHETA1	PH domain containing endocytic trafficking adaptor 1	-2.01794	1.21489e-09
PHLDA2	pleckstrin homology like domain family A member 2	-2.5657	1.64996e-07
PHOSPHO1	phosphoethanolamine/phosphocholine phosphatase 1	-2.63219	0.000170255
PIF1	PIF1 5'-to-3' DNA helicase	-3.16989	2.26937e-13
PIGP	phosphatidylinositol glycan anchor biosynthesis class P	2.26303	4.62417e-15
PIK3R5	phosphoinositide-3-kinase regulatory subunit 5	-3.81659	1.35664e-06
PIM2	Pim-2 proto-oncogene, serine/threonine kinase	-2.13634	3.76678e-09
PIMREG	PICALM interacting mitotic regulator	-2.10324	3.12904e-08
PJVK	pejvakin	3.00559	3.06257e-13
PKMP3	pyruvate kinase M1/2 pseudogene 3	2.08344	0.0181364
PLA2G4C	phospholipase A2 group IVC	5.48398	6.42817e-13
PLEC	plectin	-2.18407	0.000688057
PLEKHG1	pleckstrin homology and RhoGEF domain containing G1	2.35362	1.69737e-11
PLEKHG4	pleckstrin homology and RhoGEF domain containing G4	2.7742	2.53825e-15
PLK1	polo like kinase 1	-2.0065	1.44781e-16
PLPP3	phospholipid phosphatase 3	-2.1053	0.000152308
PLPP4	phospholipid phosphatase 4	-2.3644	4.0725e-05
PLPP5	phospholipid phosphatase 5	4.14628	2.7766e-37
PLPPR3	phospholipid phosphatase related 3	-2.86077	7.99181e-07
PMS2P6	PMS1 homolog 2, mismatch repair system component pseudogene 6	2.24416	0.00533683
PNPLA4	patatin like phospholipase domain containing 4	2.37542	2.19123e-06
POLI	DNA polymerase iota	2.0997	4.97137e-10
POLR1G	RNA polymerase I subunit G	-2.28713	2.77606e-20
POLR2A	RNA polymerase II subunit A	-2.41312	6.6573e-08
POLR2L	RNA polymerase II subunit L	-2.12612	2.20346e-11
POPDC2	popeye domain containing 2	2.4163	0.000506971
PPFIA4	PTPRF interacting protein alpha 4	-2.3674	3.7945e-07
PPIL6	peptidylprolyl isomerase like 6	2.56812	3.02233e-10
PPL	periplakin	-4.06125	3.49004e-08
PPM1M	protein phosphatase, Mg2+/Mn2+ dependent 1M	2.22401	1.488e-10
PPP1R15A	protein phosphatase 1 regulatory subunit 15A	5.40375	3.34729e-22
PPP1R32	protein phosphatase 1 regulatory subunit 32	2.30072	0.00179994
PPP3CB-AS1	PPP3CB antisense RNA 1 (head to head)	2.76132	8.2576e-14
PRDX1	peroxiredoxin 1	-2.20028	2.68179e-06
PRECSIT	p53 regulated carcinoma associated Stat3 activating long intergenic non-protein coding transcript	9.57198	9.64225e-14
PRH1	proline rich protein HaeIII subfamily 1	2.07305	0.0090846
PRH1-PRR4	PRH1-PRR4 readthrough	2.16921	4.34194e-07
PRIMPOL	primase and DNA directed polymerase	2.0526	5.13112e-09
PRKAR2A-AS1	PRKAR2A antisense RNA 1	2.01585	9.98847e-05
PRKCZ-AS1	PRKCZ antisense RNA 1	-2.68162	0.000527277
PRKN	parkin RBR E3 ubiquitin protein ligase	7.64149	3.87994e-34
PRPF40B	pre-mRNA processing factor 40 homolog B	2.00825	0.00013354
PRR15	proline rich 15	-2.27273	0.000245541
PRR34-AS1	PRR34 antisense RNA 1	-2.30427	0.00517634
PRR36	proline rich 36	-2.24348	0.0120732
PRRG2	proline rich and Gla domain 2	-2.31441	0.000708056
PRSS23	serine protease 23	2.03936	1.97487e-09
PRSS35	serine protease 35	-2.99962	1.84843e-08
PSAT1	phosphoserine aminotransferase 1	2.08459	1.63451e-11
PSD4	pleckstrin and Sec7 domain containing 4	2.05301	2.3865e-05
PSMG3-AS1	PSMG3 antisense RNA 1 (head to head)	2.15024	1.43724e-07
PTCH1	patched 1	-2.50313	1.25877e-16
PTCH2	patched 2	-2.41083	4.23102e-06
PTGER2	prostaglandin E receptor 2	-2.322	0.000127041
PTGES	prostaglandin E synthase	-2.31845	0.00105669
PTGS2	prostaglandin-endoperoxide synthase 2	2.02115	3.33555e-05
PTK2B	protein tyrosine kinase 2 beta	2.56204	1.8874e-07
PTP4A3	protein tyrosine phosphatase 4A3	2.90777	4.04539e-16
PTPRG-AS1	PTPRG antisense RNA 1	2.16181	8.10448e-09
PTPRM	protein tyrosine phosphatase receptor type M	2.19081	9.40792e-11
PTPRN2	protein tyrosine phosphatase receptor type N2	2.32685	0.0136415
QRICH2	glutamine rich 2	-2.28391	2.11809e-08
R3HDM2	R3H domain containing 2	2.56886	8.01717e-10
RAB20	RAB20, member RAS oncogene family	-2.08018	0.00020292
RAB26	RAB26, member RAS oncogene family	-2.52996	4.1653e-06
RAB39B	RAB39B, member RAS oncogene family	4.8364	1.98807e-40
RAB3A	RAB3A, member RAS oncogene family	-2.83088	1.20226e-14
RAB3D	RAB3D, member RAS oncogene family	-2.00042	7.94624e-06
RAD51B	RAD51 paralog B	2.19047	1.84329e-09
RAD9B	RAD9 checkpoint clamp component B	4.09239	2.42149e-14
RAET1G	retinoic acid early transcript 1G	-2.77607	8.80332e-05
RAMP1	receptor activity modifying protein 1	-2.09559	8.64808e-07
RANP4	RAN pseudogene 4	2.06701	0.00889959
RAPGEF3	Rap guanine nucleotide exchange factor 3	12.2034	1.98179e-35
RARB	retinoic acid receptor beta	-2.04469	0.000997363
RARG	retinoic acid receptor gamma	-2.68224	5.19009e-11
RASA3	RAS p21 protein activator 3	-2.03299	6.53163e-06
RASD1	ras related dexamethasone induced 1	-2.10329	0.0197633
RASD2	RASD family member 2	-2.21095	4.00243e-05
RASGRP2	RAS guanyl releasing protein 2	-2.775	3.54282e-07
RASL11A	RAS like family 11 member A	-2.65899	2.6881e-08
RASSF2	Ras association domain family member 2	-2.11184	1.19614e-06
RBKS	ribokinase	4.93818	3.85261e-22
RBM12	RNA binding motif protein 12	-2.12905	2.13234e-12
RBM26-AS1	RBM26 antisense RNA 1	3.00083	6.90739e-12
RBP1	retinol binding protein 1	-2.12429	0.000148697
RELB	RELB proto-oncogene, NF-kB subunit	2.25391	4.51304e-06
RENBP	renin binding protein	2.47742	8.57158e-09
REP15	RAB15 effector protein	-3.89638	9.57116e-06
RFTN2	raftlin family member 2	4.51579	1.81563e-07
RGS16	regulator of G protein signaling 16	2.3196	1.34226e-16
RGS4	regulator of G protein signaling 4	-2.15002	0.00146918
RGS5	regulator of G protein signaling 5	2.43069	1.7079e-11
RHBDD1	rhomboid domain containing 1	2.08091	8.95072e-14
RHCE	Rh blood group CcEe antigens	6.86215	7.34284e-15
RHOF	ras homolog family member F, filopodia associated	-2.49698	4.22033e-08
RHOQP2	ras homolog family member Q pseudogene 2	2.29891	0.00562676
RHPN1-AS1	RHPN1 antisense RNA 1 (head to head)	-2.24323	1.3313e-07
RIN1	Ras and Rab interactor 1	-2.24171	0.021348
RMRP	RNA component of mitochondrial RNA processing endoribonuclease	-2.69122	0.00126309
RNF170	ring finger protein 170	2.32289	2.31358e-18
RNF180	ring finger protein 180	2.44274	0.000180343
RNF217-AS1	RNF217 antisense RNA 1 (head to head)	3.87951	5.47328e-08
RNF32	ring finger protein 32	3.59214	4.85756e-14
ROCK1P1	Rho associated coiled-coil containing protein kinase 1 pseudogene 1	2.285	2.77165e-06
RPH3AL	rabphilin 3A like (without C2 domains)	2.01383	0.000127965
RPL10P3	ribosomal protein L10 pseudogene 3	4.27474	0.0178256
RPL23AP49	ribosomal protein L23a pseudogene 49	2.04431	0.000129244
RPL23AP88	ribosomal protein L23a pseudogene 88	2.49676	0.00784667
RPL26P19	ribosomal protein L26 pseudogene 19	2.1274	0.000350417
RPL41P3	ribosomal protein L41 pseudogene 3	9.38033	3.55601e-07
RPL9P25	ribosomal protein L9 pseudogene 25	2.30037	0.000507852
RPS13P2	ribosomal protein S13 pseudogene 2	2.19117	0.00791907
RPS27AP5	ribosomal protein S27a pseudogene 5	2.61331	0.00140013
RPS27P4	ribosomal protein S27 pseudogene 4	2.29123	0.00332862
RPS4XP16	ribosomal protein S4X pseudogene 16	2.7934	2.11177e-05
RPS4XP17	ribosomal protein S4X pseudogene 17	-2.47408	0.0178334
RPS6KL1	ribosomal protein S6 kinase like 1	2.00923	6.04022e-08
RPSAP41	ribosomal protein SA pseudogene 41	2.21869	3.17142e-05
RRNAD1	ribosomal RNA adenine dimethylase domain containing 1	2.1738	4.64192e-12
RSC1A1	regulator of solute carriers 1	2.74917	0.00782468
RSPO4	R-spondin 4	3.69333	7.88991e-05
RTN4RL1	reticulon 4 receptor like 1	-3.95835	4.2525e-08
RUNX1T1	RUNX1 partner transcriptional co-repressor 1	-2.00473	6.80016e-07
RUSF1	RUS family member 1	2.79427	4.72512e-22
RWDD2B	RWD domain containing 2B	2.59568	4.89705e-22
S1PR5	sphingosine-1-phosphate receptor 5	-2.74151	9.68719e-06
SAPCD2	suppressor APC domain containing 2	-3.14698	1.20141e-21
SARS1	seryl-tRNA synthetase 1	2.14085	3.78688e-18
SBF2-AS1	SBF2 antisense RNA 1	2.1116	2.24493e-07
SCG2	secretogranin II	2.82902	0.00883631
SCO2	synthesis of cytochrome C oxidase 2	-2.0935	3.79953e-05
SCOC-AS1	SCOC antisense RNA 1	2.01893	0.000335062
SDCCAG8	SHH signaling and ciliogenesis regulator SDCCAG8	2.14692	8.69141e-13
SDHAF4	succinate dehydrogenase complex assembly factor 4	2.5796	4.07852e-09
SDK2	sidekick cell adhesion molecule 2	-2.18397	1.28009e-05
SDSL	serine dehydratase like	4.19484	3.24592e-22
SEC24D	SEC24 homolog D, COPII coat complex component	3.02107	1.68244e-18
SEC61A1	SEC61 translocon subunit alpha 1	2.07811	1.68162e-18
SECTM1	secreted and transmembrane 1	-2.12003	0.00197574
SEL1L3	SEL1L family member 3	2.59253	8.4062e-17
SELENOS	selenoprotein S	2.03525	1.42122e-15
SEMA3B	semaphorin 3B	2.91946	3.37516e-05
SEMA3F	semaphorin 3F	-2.07633	1.88727e-05
SEMA4A	semaphorin 4A	2.20373	2.83512e-06
SENP3-EIF4A1	SENP3-EIF4A1 readthrough (NMD candidate)	-3.31989	0.0213795
SEPSECS	Sep (O-phosphoserine) tRNA:Sec (selenocysteine) tRNA synthase	2.50413	5.09521e-13
SERP1	stress associated endoplasmic reticulum protein 1	2.41708	2.68758e-21
SERPINB9	serpin family B member 9	-2.50108	1.91495e-06
SERPING1	serpin family G member 1	-2.16922	0.00183446
SESN2	sestrin 2	4.8471	2.46419e-68
SFXN3	sideroflexin 3	-2.41108	5.6119e-11
SGMS1-AS1	SGMS1 antisense RNA 1	2.68236	2.34926e-06
SH2D3A	SH2 domain containing 3A	-2.62124	4.89905e-09
SH2D3C	SH2 domain containing 3C	4.96469	1.58404e-12
SH3BGR	SH3 domain binding glutamate rich protein	4.50381	2.05665e-10
SH3BP1	SH3 domain binding protein 1	-2.36736	8.9611e-12
SH3YL1	SH3 and SYLF domain containing 1	2.71662	7.7414e-13
SHANK1	SH3 and multiple ankyrin repeat domains 1	-2.19701	0.00518738
SHC2	SHC adaptor protein 2	3.03202	9.89778e-12
SHISA2	shisa family member 2	-3.8912	1.46559e-19
SHISAL1	shisa like 1	-2.26561	5.01388e-07
SHMT2	serine hydroxymethyltransferase 2	2.34549	7.56237e-22
SIL1	SIL1 nucleotide exchange factor	2.19149	1.0238e-13
SIPA1	signal-induced proliferation-associated 1	-2.27465	1.5542e-10
SIPA1L2	signal induced proliferation associated 1 like 2	2.16601	8.65686e-15
SKP1P1	S-phase kinase associated protein 1 pseudogene 1	2.12009	0.00152138
SLC16A6	solute carrier family 16 member 6	6.26888	1.8203e-37
SLC17A7	solute carrier family 17 member 7	-2.27504	0.000482543
SLC1A1	solute carrier family 1 member 1	-2.75617	2.80876e-07
SLC1A4	solute carrier family 1 member 4	7.35645	6.72151e-113
SLC22A18	solute carrier family 22 member 18	2.96929	9.51071e-11
SLC25A21-AS1	SLC25A21 antisense RNA 1	2.57745	7.94358e-08
SLC25A23	solute carrier family 25 member 23	-2.00103	1.2536e-11
SLC25A34	solute carrier family 25 member 34	-2.26061	0.0040338
SLC29A4	solute carrier family 29 member 4	-2.03565	9.89851e-07
SLC2A10	solute carrier family 2 member 10	2.4628	4.51128e-12
SLC2A11	solute carrier family 2 member 11	3.04065	8.99045e-14
SLC2A14	solute carrier family 2 member 14	2.1813	0.0338579
SLC33A1	solute carrier family 33 member 1	2.33162	3.30855e-22
SLC35G2	solute carrier family 35 member G2	2.14895	4.25693e-11
SLC3A2	solute carrier family 3 member 2	3.34524	4.66685e-30
SLC43A1	solute carrier family 43 member 1	3.20035	3.23982e-35
SLC48A1	solute carrier family 48 member 1	2.12244	1.68927e-10
SLC6A6	solute carrier family 6 member 6	-3.00514	1.74173e-24
SLC6A9	solute carrier family 6 member 9	3.94922	3.44266e-43
SLC7A11	solute carrier family 7 member 11	3.7676	1.30945e-48
SLC7A5	solute carrier family 7 member 5	2.00318	5.88172e-14
SLC9A3R2	SLC9A3 regulator 2	-2.11203	1.39006e-14
SLC9A9	solute carrier family 9 member A9	2.17749	3.06582e-07
SLCO2A1	solute carrier organic anion transporter family member 2A1	4.6801	8.59295e-12
SLFN5	schlafen family member 5	7.98004	8.56122e-21
SLIT2	slit guidance ligand 2	-2.44579	2.99569e-21
SMAD6	SMAD family member 6	-2.67044	4.5315e-13
SMIM1	small integral membrane protein 1 (Vel blood group)	-2.0243	0.0052053
SMIM14	small integral membrane protein 14	3.52502	1.28466e-22
SMIM19	small integral membrane protein 19	2.53691	1.60941e-17
SMIM38	small integral membrane protein 38	3.47015	2.01604e-05
SMOX	spermine oxidase	2.22049	8.57058e-14
SMPD3	sphingomyelin phosphodiesterase 3	-2.69132	0.000507854
SNHG1	small nucleolar RNA host gene 1	2.21567	1.10925e-10
SNHG32	small nucleolar RNA host gene 32	3.39293	1.46059e-30
SNN	stannin	-2.09412	1.44485e-06
SNORA41	small nucleolar RNA, H/ACA box 41	-2.77819	0.000153213
SNORD14C	small nucleolar RNA, C/D box 14C	-2.05534	0.000510036
SNORD15B	small nucleolar RNA, C/D box 15B	-2.39781	0.00138792
SNORD17	small nucleolar RNA, C/D box 17	-2.44556	1.7515e-08
SNORD3D	small nucleolar RNA, C/D box 3D	-2.0913	0.0451663
SNORD60	small nucleolar RNA, C/D box 60	-2.21747	0.000412589
SNRK-AS1	SNRK antisense RNA 1	-2.39539	0.00103246
SNX19	sorting nexin 19	3.52084	6.06567e-20
SNX22	sorting nexin 22	-2.43439	9.68603e-10
SNX32	sorting nexin 32	2.35439	0.000246644
SOCS3	suppressor of cytokine signaling 3	-2.44309	7.24214e-05
SOGA3	SOGA family member 3	2.19321	3.51873e-11
SP2-AS1	SP2 antisense RNA 1	2.53701	2.41379e-07
SPACA6	sperm acrosome associated 6	-2.00637	0.000145718
SPATA18	spermatogenesis associated 18	2.45191	3.03704e-12
SPATA21	spermatogenesis associated 21	-2.64849	0.0120128
SPEF2	sperm flagellar 2	2.05514	8.23144e-08
SPEN	spen family transcriptional repressor	-2.49802	1.69878e-09
SRPRB	SRP receptor subunit beta	2.10482	1.35049e-16
SRR	serine racemase	2.45461	5.2047e-16
SSR3	signal sequence receptor subunit 3	2.54222	5.16591e-25
ST7-AS1	ST7 antisense RNA 1	3.71138	1.77734e-10
ST7L	suppression of tumorigenicity 7 like	2.17911	2.5361e-14
STAC2	SH3 and cysteine rich domain 2	-4.24668	6.89265e-16
STAG3L3	stromal antigen 3-like 3 (pseudogene)	2.66006	0.000159199
STARD7-AS1	STARD7 antisense RNA 1	2.51284	2.65501e-08
STARD8	StAR related lipid transfer domain containing 8	-2.29024	3.7913e-05
STC2	stanniocalcin 2	3.64949	1.15981e-47
STT3A	STT3 oligosaccharyltransferase complex catalytic subunit A	2.05534	2.96476e-16
STX18-AS1	STX18 antisense RNA 1 (head to head)	2.08579	1.18319e-06
SUGT1P4-STRA6LP	SUGT1P4-STRA6LP readthrough	3.58899	2.45219e-16
SULF1	sulfatase 1	2.75293	1.55558e-20
SUMF2	sulfatase modifying factor 2	2.09424	4.09454e-17
SUPT3H	SPT3 homolog, SAGA and STAGA complex component	2.06623	3.5844e-09
SURF1	SURF1 cytochrome c oxidase assembly factor	2.01373	1.41231e-10
SUSD2	sushi domain containing 2	-3.36864	2.58742e-05
SYNPO2	synaptopodin 2	2.60383	0.000577433
SYT14	synaptotagmin 14	2.29469	5.11143e-10
SYT3	synaptotagmin 3	-2.03081	1.82604e-06
SYTL5	synaptotagmin like 5	2.37943	2.84332e-14
TAF1A-AS1	TAF1A antisense RNA 1	2.99875	7.82587e-12
TAMALIN	trafficking regulator and scaffold protein tamalin	-2.10153	5.71734e-05
TAPT1-AS1	TAPT1 antisense RNA 1 (head to head)	2.50035	6.19984e-07
TAS2R19	taste 2 receptor member 19	2.1268	0.0118579
TBC1D5	TBC1 domain family member 5	2.07514	4.75408e-18
TBX15	T-box transcription factor 15	-2.11978	0.0251669
TBXA2R	thromboxane A2 receptor	-2.1347	0.000733322
TCAF2P1	TRPM8 channel associated factor 2 pseudogene 1	-2.02178	0.045646
TCEAL7	transcription elongation factor A like 7	2.85419	0.000996957
TCN2	transcobalamin 2	2.08717	5.84217e-05
TCTE1	t-complex-associated-testis-expressed 1	-2.55641	0.0209729
TCTEX1D2	Tctex1 domain containing 2	2.45992	1.44262e-09
TCTN1	tectonic family member 1	2.15207	9.9588e-16
TENT5B	terminal nucleotidyltransferase 5B	-2.3921	7.64507e-06
TEPP	testis, prostate and placenta expressed	-2.37847	0.00335918
TES	testin LIM domain protein	3.59548	3.37054e-46
TEX22	testis expressed 22	2.38109	0.00142902
TFAP2A	transcription factor AP-2 alpha	-2.34548	3.36595e-16
TFPI2	tissue factor pathway inhibitor 2	-2.16956	0.00337193
TGM1	transglutaminase 1	-2.53564	3.01298e-06
TGM2	transglutaminase 2	-3.99283	1.68649e-10
THAP9-AS1	THAP9 antisense RNA 1	2.41484	1.97191e-11
THBS3	thrombospondin 3	2.3461	3.46924e-06
THEMIS2	thymocyte selection associated family member 2	-2.2295	2.32777e-06
THRA	thyroid hormone receptor alpha	-2.10952	2.79687e-09
TIMM9	translocase of inner mitochondrial membrane 9	2.00192	7.73344e-12
TIMP2	TIMP metallopeptidase inhibitor 2	-3.20862	5.36658e-11
TK2	thymidine kinase 2	2.04606	8.39289e-11
TLCD5	TLC domain containing 5	2.50532	1.92313e-16
TLE3	TLE family member 3, transcriptional corepressor	-2.36995	9.07091e-17
TLE4	TLE family member 4, transcriptional corepressor	-2.39896	1.06752e-21
TLE6	TLE family member 6, subcortical maternal complex member	2.63762	0.000290243
TM6SF1	transmembrane 6 superfamily member 1	2.22549	0.000918461
TMCC1-AS1	TMCC1 antisense RNA 1 (head to head)	2.83938	6.07944e-19
TMED7-TICAM2	TMED7-TICAM2 readthrough	2.18018	3.4977e-07
TMEM102	transmembrane protein 102	-2.32229	4.06399e-09
TMEM116	transmembrane protein 116	3.61783	1.86101e-20
TMEM154	transmembrane protein 154	3.48511	4.85048e-07
TMEM17	transmembrane protein 17	2.15692	6.97362e-07
TMEM182	transmembrane protein 182	2.19938	1.04285e-08
TMEM187	transmembrane protein 187	2.28574	4.85975e-09
TMEM198	transmembrane protein 198	2.8964	1.23219e-13
TMEM200A	transmembrane protein 200A	2.89005	1.78361e-05
TMEM200B	transmembrane protein 200B	-2.15979	0.00408777
TMEM229B	transmembrane protein 229B	-2.89247	0.000142325
TMEM231P1	TMEM231 pseudogene 1	2.33563	0.000264401
TMEM232	transmembrane protein 232	3.35784	1.65347e-07
TMEM254-AS1	TMEM254 antisense RNA 1	3.91338	1.11409e-15
TMEM256-PLSCR3	TMEM256-PLSCR3 readthrough (NMD candidate)	2.33965	0.0157237
TMEM267	transmembrane protein 267	2.15453	5.86135e-11
TMEM268	transmembrane protein 268	2.27208	5.15042e-20
TMEM35B	transmembrane protein 35B	2.28984	4.75346e-09
TMEM39A	transmembrane protein 39A	2.56687	1.63209e-20
TMEM42	transmembrane protein 42	2.10863	6.69997e-10
TMEM52	transmembrane protein 52	-2.05409	3.58461e-06
TMEM59L	transmembrane protein 59 like	2.12876	2.43122e-08
TMEM79	transmembrane protein 79	2.91216	3.64376e-14
TMEM86B	transmembrane protein 86B	-2.0477	0.00454593
TMEM91	transmembrane protein 91	2.29424	0.000108519
TMEM9B-AS1	TMEM9B antisense RNA 1	2.4713	7.43361e-05
TMSB4XP8	TMSB4X pseudogene 8	2.03619	0.00182577
TNFAIP8L1	TNF alpha induced protein 8 like 1	-2.66114	6.60635e-09
TNFAIP8L2-SCNM1	TNFAIP8L2-SCNM1 readthrough	2.15576	0.000346676
TNFAIP8L3	TNF alpha induced protein 8 like 3	-2.26518	0.00130449
TNFRSF10B	TNF receptor superfamily member 10b	2.02671	1.54492e-17
TNFRSF10D	TNF receptor superfamily member 10d	-2.17231	9.57332e-08
TNFRSF1B	TNF receptor superfamily member 1B	-3.87032	0.000115973
TNFRSF25	TNF receptor superfamily member 25	-2.62834	1.16421e-05
TNNC1	troponin C1, slow skeletal and cardiac type	2.09415	0.00923953
TNRC18	trinucleotide repeat containing 18	-2.88676	3.25078e-07
TNS1	tensin 1	-4.53783	5.94878e-14
TOB1	transducer of ERBB2, 1	-2.01317	2.12824e-09
TOB2P1	transducer of ERBB2, 2 pseudogene 1	2.28656	2.99187e-08
TOR4A	torsin family 4 member A	-2.15275	0.000251892
TPPP3	tubulin polymerization promoting protein family member 3	-2.31681	1.41776e-06
TRAF1	TNF receptor associated factor 1	2.22414	8.43801e-05
TRAM1	translocation associated membrane protein 1	2.13919	2.58274e-12
TRAPPC6A	trafficking protein particle complex 6A	2.11547	4.01004e-10
TRERF1	transcriptional regulating factor 1	-2.83535	3.04625e-09
TREX2	three prime repair exonuclease 2	-2.67353	2.88454e-07
TRIB3	tribbles pseudokinase 3	9.87947	2.07202e-96
TRIM5	tripartite motif containing 5	2.06745	5.16433e-07
TRIM66	tripartite motif containing 66	2.26637	4.83008e-06
TRNA	tRNA-Ala	-2.11836	0.000450641
TRNE	tRNA-Glu	-4.183	2.83583e-14
TRNF	tRNA-Phe	-11.7581	2.30664e-55
TRNH	tRNA-His	-2.25752	0.00678987
TRNI	tRNA-Ile	-2.70844	1.22418e-09
TRNL2	tRNA-Leu	-3.81505	0.0108285
TRNN	tRNA-Asn	-2.31282	9.04526e-05
TRNP	tRNA-Pro	-2.47291	6.32917e-05
TRNQ	tRNA-Gln	-2.45119	4.89634e-08
TRNS2	tRNA-Ser	-2.64487	0.0106683
TRNT	tRNA-Thr	-2.37583	3.22397e-05
TRNV	tRNA-Val	-8.11119	9.25081e-36
TRPM4	transient receptor potential cation channel subfamily M member 4	2.00377	0.000182248
TRPV4	transient receptor potential cation channel subfamily V member 4	-2.05196	0.000308422
TSACC	TSSK6 activating cochaperone	2.00775	3.58711e-05
TSC22D3	TSC22 domain family member 3	2.00172	9.29827e-08
TSHZ1	teashirt zinc finger homeobox 1	-2.06198	6.06272e-11
TSSK6	testis specific serine kinase 6	2.05943	4.29633e-05
TTC12	tetratricopeptide repeat domain 12	2.05862	2.58963e-14
TTC17	tetratricopeptide repeat domain 17	2.42379	1.66889e-18
TTC25	tetratricopeptide repeat domain 25	2.67098	2.11572e-07
TTLL1	tubulin tyrosine ligase like 1	2.88539	2.84171e-15
TUBA4A	tubulin alpha 4a	-4.13151	4.78494e-15
TUBB4B	tubulin beta 4B class IVb	-2.72769	1.34945e-14
TUBE1	tubulin epsilon 1	2.1536	3.81386e-14
TVP23C	trans-golgi network vesicle protein 23 homolog C	2.69582	9.51208e-14
TVP23C-CDRT4	TVP23C-CDRT4 readthrough	3.40885	3.15086e-34
TXNIP	thioredoxin interacting protein	-2.06313	0.000113904
U2AF1L4	U2 small nuclear RNA auxiliary factor 1 like 4	2.27721	7.8664e-09
UFM1	ubiquitin fold modifier 1	2.07012	2.50499e-13
UGDH-AS1	UGDH antisense RNA 1	2.96941	8.1789e-09
ULBP1	UL16 binding protein 1	4.11503	1.53961e-23
UNC13A	unc-13 homolog A	5.0501	8.2572e-17
UNC5B	unc-5 netrin receptor B	2.6382	2.83231e-18
UNC79	unc-79 homolog, NALCN channel complex subunit	4.95546	2.26737e-07
UPK1B	uroplakin 1B	-3.33407	0.00120812
UPP1	uridine phosphorylase 1	3.48019	1.17321e-20
USP44	ubiquitin specific peptidase 44	2.10589	5.51596e-10
VASN	vasorin	-3.44898	3.5202e-06
VEGFA	vascular endothelial growth factor A	2.71226	1.5065e-31
VGLL3	vestigial like family member 3	-2.07587	1.1053e-07
VLDLR	very low density lipoprotein receptor	3.40421	1.85368e-18
VN1R1	vomeronasal 1 receptor 1	2.03712	0.00636303
VWA1	von Willebrand factor A domain containing 1	-2.43961	2.98936e-07
WDFY3-AS2	WDFY3 antisense RNA 2	2.849	1.46317e-10
WDR31	WD repeat domain 31	8.65836	6.53359e-29
WEE2-AS1	WEE2 antisense RNA 1	4.95647	2.28016e-18
WNT5A	Wnt family member 5A	-2.09142	2.09545e-09
WWC3	WWC family member 3	2.45762	0.000629298
WWOX	WW domain containing oxidoreductase	2.13557	4.98878e-14
XBP1	X-box binding protein 1	4.27144	6.36837e-44
XK	X-linked Kx blood group	2.06705	1.87981e-06
XKR5	XK related 5	6.53522	1.64101e-14
ZBED3	zinc finger BED-type containing 3	3.27919	7.9284e-23
ZBTB20	zinc finger and BTB domain containing 20	2.33145	2.42684e-05
ZBTB21	zinc finger and BTB domain containing 21	2.11176	1.00051e-15
ZBTB25	zinc finger and BTB domain containing 25	2.26604	2.72762e-12
ZC3H6	zinc finger CCCH-type containing 6	4.19173	1.49222e-11
ZCWPW2	zinc finger CW-type and PWWP domain containing 2	2.22484	2.46449e-05
ZEB1-AS1	ZEB1 antisense RNA 1	2.08978	5.93168e-08
ZFAND1	zinc finger AN1-type containing 1	2.41117	1.17873e-19
ZFAND2A-DT	ZFAND2A divergent transcript	2.37719	1.53008e-10
ZFAS1	ZNFX1 antisense RNA 1	2.71203	6.28657e-19
ZFHX4	zinc finger homeobox 4	-2.17606	2.78203e-13
ZFP2	ZFP2 zinc finger protein	3.73545	5.73541e-07
ZFP69B	ZFP69 zinc finger protein B	2.15287	1.09828e-09
ZFP90	ZFP90 zinc finger protein	2.3968	1.56694e-16
ZIC1	Zic family member 1	-2.05803	0.000160151
ZIC2	Zic family member 2	-2.3999	2.54741e-25
ZMAT1	zinc finger matrin-type 1	6.69665	1.51472e-17
ZNF181	zinc finger protein 181	2.26697	2.00462e-12
ZNF19	zinc finger protein 19	2.20708	2.02398e-08
ZNF233	zinc finger protein 233	3.06614	9.53482e-09
ZNF239	zinc finger protein 239	2.03098	2.4622e-10
ZNF274	zinc finger protein 274	2.32906	1.06036e-10
ZNF285	zinc finger protein 285	2.01388	0.00148462
ZNF329	zinc finger protein 329	2.4401	1.28871e-07
ZNF331	zinc finger protein 331	3.89353	1.99135e-14
ZNF337-AS1	ZNF337 antisense RNA 1	3.3524	8.55666e-10
ZNF341	zinc finger protein 341	-2.31929	4.57317e-08
ZNF365	zinc finger protein 365	2.11298	4.11179e-06
ZNF385A	zinc finger protein 385A	-2.4915	3.35554e-11
ZNF391	zinc finger protein 391	2.32147	1.61574e-15
ZNF396	zinc finger protein 396	2.29586	7.89478e-10
ZNF425	zinc finger protein 425	2.97601	1.14573e-12
ZNF433	zinc finger protein 433	2.0757	0.000648635
ZNF44	zinc finger protein 44	2.0002	5.31689e-08
ZNF442	zinc finger protein 442	3.09801	1.44591e-07
ZNF471	zinc finger protein 471	2.23096	3.15462e-05
ZNF501	zinc finger protein 501	2.77613	7.752e-13
ZNF502	zinc finger protein 502	2.29709	8.04058e-09
ZNF528	zinc finger protein 528	2.91091	8.32496e-08
ZNF544	zinc finger protein 544	2.76554	3.91753e-06
ZNF550	zinc finger protein 550	2.29286	9.17549e-08
ZNF554	zinc finger protein 554	2.04427	2.99584e-07
ZNF561-AS1	ZNF561 antisense RNA 1 (head to head)	2.54458	5.47671e-09
ZNF572	zinc finger protein 572	2.28634	1.12667e-05
ZNF596	zinc finger protein 596	2.26971	1.25006e-05
ZNF606	zinc finger protein 606	2.93035	1.47662e-12
ZNF619	zinc finger protein 619	2.05835	1.60781e-09
ZNF627	zinc finger protein 627	2.5625	6.40177e-13
ZNF658B	zinc finger protein 658B (pseudogene)	2.03626	7.29112e-07
ZNF674	zinc finger protein 674	2.63036	1.87609e-13
ZNF793	zinc finger protein 793	3.85831	4.28628e-06
ZNF8-ERVK3-1	ZNF8-ERVK3-1 readthrough	-2.10432	0.00218168
ZNF843	zinc finger protein 843	4.57137	4.50603e-10
ZNF862	zinc finger protein 862	3.00042	2.29143e-14
ZNNT1	ZNF706 neighboring transcript 1	3.59698	1.98788e-07
ZP3	zona pellucida glycoprotein 3	2.34427	4.0168e-06
ZRANB3	zinc finger RANBP2-type containing 3	2.31378	1.10908e-14
ZSCAN18	zinc finger and SCAN domain containing 18	3.23832	9.17311e-11
ZSWIM9	zinc finger SWIM-type containing 9	2.0223	0.000141303
