# Supplementary material for: Modulation of innate immunity related genes resulting in prophylactic antimicrobial and antiviral properties
Source: J Transl Med. 2024 Jun 17;22:574. doi: 10.1186/s12967-024-05378-2 (PMC11184722; doi:10.1186/s12967-024-05378-2)
Supplement: Supplementary file 3 — Additional file 3. Related to Fig. 2B and S1A. List of KEGG pathway enrichment test results showing the enrichment of each gene from the gene set obtained in RNAseq analyses performed on HEK-293T cells (1x106) treated with Solution-3 at 0.01x concentration for 24 hours. Vehicle-treated cells (0.08% NaCl) were used as negative control for the experiments. The pathway terms, the gene symbol, the fold-change and the p-value (from the modified fisher’s exact test) are shown. [file 12967_2024_5378_MOESM3_ESM.xlsx]

## Sheet: Figure 2B, S1A
Map Name	P Value	Gene Symbol	Description	Fold Change	P value
Protein processing in endoplasmic reticulum	1.27611e-15	CANX	calnexin	2.05301	5.47284e-15
Protein processing in endoplasmic reticulum	1.27611e-15	DDIT3	DNA damage inducible transcript 3	11.6347	8.36756e-120
Protein processing in endoplasmic reticulum	1.27611e-15	ERN1	endoplasmic reticulum to nucleus signaling 1	2.08335	1.01797e-07
Protein processing in endoplasmic reticulum	1.27611e-15	HSPA1A	heat shock protein family A (Hsp70) member 1A	-6.14431	3.7711e-78
Protein processing in endoplasmic reticulum	1.27611e-15	HSPA1B	heat shock protein family A (Hsp70) member 1B	-5.85142	3.15945e-69
Protein processing in endoplasmic reticulum	1.27611e-15	HSPA1L	heat shock protein family A (Hsp70) member 1 like	2.46252	3.22858e-05
Protein processing in endoplasmic reticulum	1.27611e-15	HSPA5	heat shock protein family A (Hsp70) member 5	2.22963	2.68819e-19
Protein processing in endoplasmic reticulum	1.27611e-15	HSPA6	heat shock protein family A (Hsp70) member 6	27.6017	6.33413e-10
Protein processing in endoplasmic reticulum	1.27611e-15	HSPA8	heat shock protein family A (Hsp70) member 8	-2.31342	1.17516e-06
Protein processing in endoplasmic reticulum	1.27611e-15	STT3A	STT3 oligosaccharyltransferase complex catalytic subunit A	2.05534	2.96476e-16
Protein processing in endoplasmic reticulum	1.27611e-15	PRKN	parkin RBR E3 ubiquitin protein ligase	7.64149	3.87994e-34
Protein processing in endoplasmic reticulum	1.27611e-15	MAPK10	mitogen-activated protein kinase 10	2.52941	3.62398e-07
Protein processing in endoplasmic reticulum	1.27611e-15	SSR3	signal sequence receptor subunit 3	2.54222	5.16591e-25
Protein processing in endoplasmic reticulum	1.27611e-15	XBP1	X-box binding protein 1	4.27144	6.36837e-44
Protein processing in endoplasmic reticulum	1.27611e-15	HERPUD1	homocysteine inducible ER protein with ubiquitin like domain 1	2.78841	5.17478e-28
Protein processing in endoplasmic reticulum	1.27611e-15	SEC24D	SEC24 homolog D, COPII coat complex component	3.02107	1.68244e-18
Protein processing in endoplasmic reticulum	1.27611e-15	HYOU1	hypoxia up-regulated 1	2.05678	3.50485e-17
Protein processing in endoplasmic reticulum	1.27611e-15	ATF6	activating transcription factor 6	2.1956	5.66103e-20
Protein processing in endoplasmic reticulum	1.27611e-15	TRAM1	translocation associated membrane protein 1	2.13919	2.58274e-12
Protein processing in endoplasmic reticulum	1.27611e-15	PPP1R15A	protein phosphatase 1 regulatory subunit 15A	5.40375	3.34729e-22
Protein processing in endoplasmic reticulum	1.27611e-15	SEC61A1	SEC61 translocon subunit alpha 1	2.07811	1.68162e-18
Protein processing in endoplasmic reticulum	1.27611e-15	SELENOS	selenoprotein S	2.03525	1.42122e-15
Protein processing in endoplasmic reticulum	1.27611e-15	SIL1	SIL1 nucleotide exchange factor	2.19149	1.0238e-13
Protein processing in endoplasmic reticulum	1.27611e-15	DERL3	derlin 3	2.02761	2.99491e-07
Protein processing in endoplasmic reticulum	1.27611e-15	MMP24-AS1-EDEM2	MMP24-AS1-EDEM2 readthrough	3.23445	0.000315171
Pathways in cancer	8.08865e-13	CCND1	cyclin D1	-3.11883	3.80373e-13
Pathways in cancer	8.08865e-13	BMP2	bone morphogenetic protein 2	-2.40496	7.42966e-08
Pathways in cancer	8.08865e-13	RUNX1T1	RUNX1 partner transcriptional co-repressor 1	-2.00473	6.80016e-07
Pathways in cancer	8.08865e-13	CDH1	cadherin 1	-2.98389	1.70711e-09
Pathways in cancer	8.08865e-13	CDKN1A	cyclin dependent kinase inhibitor 1A	2.32225	1.37308e-17
Pathways in cancer	8.08865e-13	GADD45A	growth arrest and DNA damage inducible alpha	4.26426	1.92944e-25
Pathways in cancer	8.08865e-13	EDN1	endothelin 1	-2.23988	0.0270571
Pathways in cancer	8.08865e-13	EGF	epidermal growth factor	2.84146	0.000160389
Pathways in cancer	8.08865e-13	EPAS1	endothelial PAS domain protein 1	-2.14106	7.1445e-06
Pathways in cancer	8.08865e-13	FGF5	fibroblast growth factor 5	-2.64202	1.48618e-05
Pathways in cancer	8.08865e-13	FGFR3	fibroblast growth factor receptor 3	-3.3734	1.05856e-18
Pathways in cancer	8.08865e-13	GLI2	GLI family zinc finger 2	-2.04508	4.66886e-05
Pathways in cancer	8.08865e-13	GNG11	G protein subunit gamma 11	-2.5593	0.000293534
Pathways in cancer	8.08865e-13	HMOX1	heme oxygenase 1	8.48205	3.53031e-107
Pathways in cancer	8.08865e-13	IGF2	insulin like growth factor 2	-2.45998	7.73957e-06
Pathways in cancer	8.08865e-13	LAMA5	laminin subunit alpha 5	-2.1508	0.000747172
Pathways in cancer	8.08865e-13	LAMB3	laminin subunit beta 3	2.21715	0.00109586
Pathways in cancer	8.08865e-13	NOTCH1	notch receptor 1	-2.65056	1.54793e-07
Pathways in cancer	8.08865e-13	NOTCH3	notch receptor 3	-2.69183	3.03297e-10
Pathways in cancer	8.08865e-13	PDGFRA	platelet derived growth factor receptor alpha	-2.36455	0.000392773
Pathways in cancer	8.08865e-13	PGF	placental growth factor	-2.0376	1.42002e-05
Pathways in cancer	8.08865e-13	MAPK10	mitogen-activated protein kinase 10	2.52941	3.62398e-07
Pathways in cancer	8.08865e-13	PTCH1	patched 1	-2.50313	1.25877e-16
Pathways in cancer	8.08865e-13	PTGER2	prostaglandin E receptor 2	-2.322	0.000127041
Pathways in cancer	8.08865e-13	PTGS2	prostaglandin-endoperoxide synthase 2	2.02115	3.33555e-05
Pathways in cancer	8.08865e-13	RARB	retinoic acid receptor beta	-2.04469	0.000997363
Pathways in cancer	8.08865e-13	TRAF1	TNF receptor associated factor 1	2.22414	8.43801e-05
Pathways in cancer	8.08865e-13	VEGFA	vascular endothelial growth factor A	2.71226	1.5065e-31
Pathways in cancer	8.08865e-13	WNT5A	Wnt family member 5A	-2.09142	2.09545e-09
Pathways in cancer	8.08865e-13	FZD8	frizzled class receptor 8	-2.69661	2.01359e-10
Pathways in cancer	8.08865e-13	PTCH2	patched 2	-2.41083	4.23102e-06
Pathways in cancer	8.08865e-13	LPAR2	lysophosphatidic acid receptor 2	-2.9855	3.64404e-08
Pathways in cancer	8.08865e-13	RASGRP2	RAS guanyl releasing protein 2	-2.775	3.54282e-07
Pathways in cancer	8.08865e-13	PIM2	Pim-2 proto-oncogene, serine/threonine kinase	-2.13634	3.76678e-09
Pathways in cancer	8.08865e-13	IL23A	interleukin 23 subunit alpha	3.16689	8.43258e-08
Pathways in cancer	8.08865e-13	HHIP	hedgehog interacting protein	2.32734	2.35014e-09
Pathways in cancer	8.08865e-13	GSTO2	glutathione S-transferase omega 2	2.4205	2.71457e-10
Aminoacyl-tRNA biosynthesis	4.89731e-11	TRNA	tRNA-Ala	-2.11836	0.000450641
Aminoacyl-tRNA biosynthesis	4.89731e-11	TRNE	tRNA-Glu	-4.183	2.83583e-14
Aminoacyl-tRNA biosynthesis	4.89731e-11	TRNF	tRNA-Phe	-11.7581	2.30664e-55
Aminoacyl-tRNA biosynthesis	4.89731e-11	TRNH	tRNA-His	-2.25752	0.00678987
Aminoacyl-tRNA biosynthesis	4.89731e-11	TRNI	tRNA-Ile	-2.70844	1.22418e-09
Aminoacyl-tRNA biosynthesis	4.89731e-11	TRNL2	tRNA-Leu	-3.81505	0.0108285
Aminoacyl-tRNA biosynthesis	4.89731e-11	TRNN	tRNA-Asn	-2.31282	9.04526e-05
Aminoacyl-tRNA biosynthesis	4.89731e-11	TRNP	tRNA-Pro	-2.47291	6.32917e-05
Aminoacyl-tRNA biosynthesis	4.89731e-11	TRNQ	tRNA-Gln	-2.45119	4.89634e-08
Aminoacyl-tRNA biosynthesis	4.89731e-11	TRNS2	tRNA-Ser	-2.64487	0.0106683
Aminoacyl-tRNA biosynthesis	4.89731e-11	TRNT	tRNA-Thr	-2.37583	3.22397e-05
Aminoacyl-tRNA biosynthesis	4.89731e-11	TRNV	tRNA-Val	-8.11119	9.25081e-36
Aminoacyl-tRNA biosynthesis	4.89731e-11	SARS1	seryl-tRNA synthetase 1	2.14085	3.78688e-18
Aminoacyl-tRNA biosynthesis	4.89731e-11	SEPSECS	Sep (O-phosphoserine) tRNA:Sec (selenocysteine) tRNA synthase	2.50413	5.09521e-13
MAPK signaling pathway	6.5575e-09	GADD45A	growth arrest and DNA damage inducible alpha	4.26426	1.92944e-25
MAPK signaling pathway	6.5575e-09	DDIT3	DNA damage inducible transcript 3	11.6347	8.36756e-120
MAPK signaling pathway	6.5575e-09	DUSP8	dual specificity phosphatase 8	2.40911	6.94619e-05
MAPK signaling pathway	6.5575e-09	EFNA1	ephrin A1	-2.24236	6.53775e-07
MAPK signaling pathway	6.5575e-09	EGF	epidermal growth factor	2.84146	0.000160389
MAPK signaling pathway	6.5575e-09	FGF5	fibroblast growth factor 5	-2.64202	1.48618e-05
MAPK signaling pathway	6.5575e-09	FGFR3	fibroblast growth factor receptor 3	-3.3734	1.05856e-18
MAPK signaling pathway	6.5575e-09	HSPA1A	heat shock protein family A (Hsp70) member 1A	-6.14431	3.7711e-78
MAPK signaling pathway	6.5575e-09	HSPA1B	heat shock protein family A (Hsp70) member 1B	-5.85142	3.15945e-69
MAPK signaling pathway	6.5575e-09	HSPA1L	heat shock protein family A (Hsp70) member 1 like	2.46252	3.22858e-05
MAPK signaling pathway	6.5575e-09	HSPA6	heat shock protein family A (Hsp70) member 6	27.6017	6.33413e-10
MAPK signaling pathway	6.5575e-09	HSPA8	heat shock protein family A (Hsp70) member 8	-2.31342	1.17516e-06
MAPK signaling pathway	6.5575e-09	IGF2	insulin like growth factor 2	-2.45998	7.73957e-06
MAPK signaling pathway	6.5575e-09	IL1R1	interleukin 1 receptor type 1	-3.50538	6.5394e-09
MAPK signaling pathway	6.5575e-09	PDGFRA	platelet derived growth factor receptor alpha	-2.36455	0.000392773
MAPK signaling pathway	6.5575e-09	PGF	placental growth factor	-2.0376	1.42002e-05
MAPK signaling pathway	6.5575e-09	MAPK10	mitogen-activated protein kinase 10	2.52941	3.62398e-07
MAPK signaling pathway	6.5575e-09	MAP2K3	mitogen-activated protein kinase kinase 3	-2.13777	1.07589e-12
MAPK signaling pathway	6.5575e-09	RELB	RELB proto-oncogene, NF-kB subunit	2.25391	4.51304e-06
MAPK signaling pathway	6.5575e-09	VEGFA	vascular endothelial growth factor A	2.71226	1.5065e-31
MAPK signaling pathway	6.5575e-09	PLA2G4C	phospholipase A2 group IVC	5.48398	6.42817e-13
MAPK signaling pathway	6.5575e-09	RASGRP2	RAS guanyl releasing protein 2	-2.775	3.54282e-07
MAPK signaling pathway	6.5575e-09	DUSP16	dual specificity phosphatase 16	2.18075	3.41113e-16
cAMP signaling pathway	6.93822e-09	ADORA2A	adenosine A2a receptor	-7.81243	8.40321e-05
cAMP signaling pathway	6.93822e-09	ADRB2	adrenoceptor beta 2	-3.15802	4.29953e-07
cAMP signaling pathway	6.93822e-09	AMH	anti-Mullerian hormone	-3.07376	1.6211e-05
cAMP signaling pathway	6.93822e-09	ATP1B2	ATPase Na+/K+ transporting subunit beta 2	-6.5739	2.70728e-30
cAMP signaling pathway	6.93822e-09	ATP2A3	ATPase sarcoplasmic/endoplasmic reticulum Ca2+ transporting 3	-3.96618	1.79838e-17
cAMP signaling pathway	6.93822e-09	HCN2	hyperpolarization activated cyclic nucleotide gated potassium and sodium channel 2	-2.05519	0.000327719
cAMP signaling pathway	6.93822e-09	EDN1	endothelin 1	-2.23988	0.0270571
cAMP signaling pathway	6.93822e-09	GIPR	gastric inhibitory polypeptide receptor	-2.13096	0.000278772
cAMP signaling pathway	6.93822e-09	LIPE	lipase E, hormone sensitive type	-2.10119	5.91846e-06
cAMP signaling pathway	6.93822e-09	PDE4A	phosphodiesterase 4A	-3.14515	2.21096e-13
cAMP signaling pathway	6.93822e-09	PDE4C	phosphodiesterase 4C	2.45459	9.17945e-05
cAMP signaling pathway	6.93822e-09	MAPK10	mitogen-activated protein kinase 10	2.52941	3.62398e-07
cAMP signaling pathway	6.93822e-09	PTCH1	patched 1	-2.50313	1.25877e-16
cAMP signaling pathway	6.93822e-09	PTGER2	prostaglandin E receptor 2	-2.322	0.000127041
cAMP signaling pathway	6.93822e-09	CREB5	cAMP responsive element binding protein 5	2.3409	1.20036e-11
cAMP signaling pathway	6.93822e-09	RAPGEF3	Rap guanine nucleotide exchange factor 3	12.2034	1.98179e-35
cAMP signaling pathway	6.93822e-09	HCAR1	hydroxycarboxylic acid receptor 1	-3.2259	0.0224379
cAMP signaling pathway	6.93822e-09	POPDC2	popeye domain containing 2	2.4163	0.000506971
cAMP signaling pathway	6.93822e-09	HHIP	hedgehog interacting protein	2.32734	2.35014e-09
cAMP signaling pathway	6.93822e-09	CREB3L4	cAMP responsive element binding protein 3 like 4	2.77535	2.75662e-14
Rap1 signaling pathway	1.3741e-08	ACTB	actin beta	-2.92056	3.04847e-26
Rap1 signaling pathway	1.3741e-08	ACTG1	actin gamma 1	-2.989	4.42782e-29
Rap1 signaling pathway	1.3741e-08	ADORA2A	adenosine A2a receptor	-7.81243	8.40321e-05
Rap1 signaling pathway	1.3741e-08	CDH1	cadherin 1	-2.98389	1.70711e-09
Rap1 signaling pathway	1.3741e-08	EFNA1	ephrin A1	-2.24236	6.53775e-07
Rap1 signaling pathway	1.3741e-08	EGF	epidermal growth factor	2.84146	0.000160389
Rap1 signaling pathway	1.3741e-08	FGF5	fibroblast growth factor 5	-2.64202	1.48618e-05
Rap1 signaling pathway	1.3741e-08	FGFR3	fibroblast growth factor receptor 3	-3.3734	1.05856e-18
Rap1 signaling pathway	1.3741e-08	PDGFRA	platelet derived growth factor receptor alpha	-2.36455	0.000392773
Rap1 signaling pathway	1.3741e-08	PGF	placental growth factor	-2.0376	1.42002e-05
Rap1 signaling pathway	1.3741e-08	MAP2K3	mitogen-activated protein kinase kinase 3	-2.13777	1.07589e-12
Rap1 signaling pathway	1.3741e-08	SIPA1	signal-induced proliferation-associated 1	-2.27465	1.5542e-10
Rap1 signaling pathway	1.3741e-08	VEGFA	vascular endothelial growth factor A	2.71226	1.5065e-31
Rap1 signaling pathway	1.3741e-08	LPAR2	lysophosphatidic acid receptor 2	-2.9855	3.64404e-08
Rap1 signaling pathway	1.3741e-08	MAGI2	membrane associated guanylate kinase, WW and PDZ domain containing 2	2.15688	1.08176e-05
Rap1 signaling pathway	1.3741e-08	RASGRP2	RAS guanyl releasing protein 2	-2.775	3.54282e-07
Rap1 signaling pathway	1.3741e-08	RAPGEF3	Rap guanine nucleotide exchange factor 3	12.2034	1.98179e-35
Rap1 signaling pathway	1.3741e-08	SIPA1L2	signal induced proliferation associated 1 like 2	2.16601	8.65686e-15
Rap1 signaling pathway	1.3741e-08	PFN4	profilin family member 4	4.03933	1.37871e-07
PI3K-Akt signaling pathway	2.69997e-08	CCND1	cyclin D1	-3.11883	3.80373e-13
PI3K-Akt signaling pathway	2.69997e-08	CDKN1A	cyclin dependent kinase inhibitor 1A	2.32225	1.37308e-17
PI3K-Akt signaling pathway	2.69997e-08	COL1A1	collagen type I alpha 1 chain	-4.55358	6.29433e-18
PI3K-Akt signaling pathway	2.69997e-08	COL6A3	collagen type VI alpha 3 chain	2.42976	0.000144007
PI3K-Akt signaling pathway	2.69997e-08	EFNA1	ephrin A1	-2.24236	6.53775e-07
PI3K-Akt signaling pathway	2.69997e-08	EGF	epidermal growth factor	2.84146	0.000160389
PI3K-Akt signaling pathway	2.69997e-08	EIF4EBP1	eukaryotic translation initiation factor 4E binding protein 1	2.87765	4.64952e-29
PI3K-Akt signaling pathway	2.69997e-08	FGF5	fibroblast growth factor 5	-2.64202	1.48618e-05
PI3K-Akt signaling pathway	2.69997e-08	FGFR3	fibroblast growth factor receptor 3	-3.3734	1.05856e-18
PI3K-Akt signaling pathway	2.69997e-08	GNG11	G protein subunit gamma 11	-2.5593	0.000293534
PI3K-Akt signaling pathway	2.69997e-08	IGF2	insulin like growth factor 2	-2.45998	7.73957e-06
PI3K-Akt signaling pathway	2.69997e-08	LAMA5	laminin subunit alpha 5	-2.1508	0.000747172
PI3K-Akt signaling pathway	2.69997e-08	LAMB3	laminin subunit beta 3	2.21715	0.00109586
PI3K-Akt signaling pathway	2.69997e-08	PCK2	phosphoenolpyruvate carboxykinase 2, mitochondrial	4.49513	5.50711e-63
PI3K-Akt signaling pathway	2.69997e-08	PDGFRA	platelet derived growth factor receptor alpha	-2.36455	0.000392773
PI3K-Akt signaling pathway	2.69997e-08	PGF	placental growth factor	-2.0376	1.42002e-05
PI3K-Akt signaling pathway	2.69997e-08	THBS3	thrombospondin 3	2.3461	3.46924e-06
PI3K-Akt signaling pathway	2.69997e-08	VEGFA	vascular endothelial growth factor A	2.71226	1.5065e-31
PI3K-Akt signaling pathway	2.69997e-08	LPAR2	lysophosphatidic acid receptor 2	-2.9855	3.64404e-08
PI3K-Akt signaling pathway	2.69997e-08	CREB5	cAMP responsive element binding protein 5	2.3409	1.20036e-11
PI3K-Akt signaling pathway	2.69997e-08	MAGI2	membrane associated guanylate kinase, WW and PDZ domain containing 2	2.15688	1.08176e-05
PI3K-Akt signaling pathway	2.69997e-08	PIK3R5	phosphoinositide-3-kinase regulatory subunit 5	-3.81659	1.35664e-06
PI3K-Akt signaling pathway	2.69997e-08	DDIT4	DNA damage inducible transcript 4	2.83656	3.503e-27
PI3K-Akt signaling pathway	2.69997e-08	CREB3L4	cAMP responsive element binding protein 3 like 4	2.77535	2.75662e-14
Herpes simplex virus 1 infection	1.26709e-07	C5	complement C5	6.60681	1.04624e-27
Herpes simplex virus 1 infection	1.26709e-07	EIF4EBP1	eukaryotic translation initiation factor 4E binding protein 1	2.87765	4.64952e-29
Herpes simplex virus 1 infection	1.26709e-07	HCFC1	host cell factor C1	-2.47657	6.10919e-08
Herpes simplex virus 1 infection	1.26709e-07	NECTIN1	nectin cell adhesion molecule 1	-2.4058	1.7078e-08
Herpes simplex virus 1 infection	1.26709e-07	ZNF19	zinc finger protein 19	2.20708	2.02398e-08
Herpes simplex virus 1 infection	1.26709e-07	SOCS3	suppressor of cytokine signaling 3	-2.44309	7.24214e-05
Herpes simplex virus 1 infection	1.26709e-07	ZNF285	zinc finger protein 285	2.01388	0.00148462
Herpes simplex virus 1 infection	1.26709e-07	ZNF544	zinc finger protein 544	2.76554	3.91753e-06
Herpes simplex virus 1 infection	1.26709e-07	ZNF44	zinc finger protein 44	2.0002	5.31689e-08
Herpes simplex virus 1 infection	1.26709e-07	ZNF331	zinc finger protein 331	3.89353	1.99135e-14
Herpes simplex virus 1 infection	1.26709e-07	ZNF471	zinc finger protein 471	2.23096	3.15462e-05
Herpes simplex virus 1 infection	1.26709e-07	CARD9	caspase recruitment domain family member 9	-2.33735	0.000211641
Herpes simplex virus 1 infection	1.26709e-07	ZFP69B	ZFP69 zinc finger protein B	2.15287	1.09828e-09
Herpes simplex virus 1 infection	1.26709e-07	ZNF442	zinc finger protein 442	3.09801	1.44591e-07
Herpes simplex virus 1 infection	1.26709e-07	ZNF606	zinc finger protein 606	2.93035	1.47662e-12
Herpes simplex virus 1 infection	1.26709e-07	ZNF528	zinc finger protein 528	2.91091	8.32496e-08
Herpes simplex virus 1 infection	1.26709e-07	ZNF554	zinc finger protein 554	2.04427	2.99584e-07
Herpes simplex virus 1 infection	1.26709e-07	ZFP90	ZFP90 zinc finger protein	2.3968	1.56694e-16
Herpes simplex virus 1 infection	1.26709e-07	ZNF425	zinc finger protein 425	2.97601	1.14573e-12
Herpes simplex virus 1 infection	1.26709e-07	ZNF550	zinc finger protein 550	2.29286	9.17549e-08
Herpes simplex virus 1 infection	1.26709e-07	ZNF433	zinc finger protein 433	2.0757	0.000648635
Herpes simplex virus 1 infection	1.26709e-07	ZNF596	zinc finger protein 596	2.26971	1.25006e-05
Herpes simplex virus 1 infection	1.26709e-07	ZNF627	zinc finger protein 627	2.5625	6.40177e-13
Herpes simplex virus 1 infection	1.26709e-07	ZNF619	zinc finger protein 619	2.05835	1.60781e-09
Herpes simplex virus 1 infection	1.26709e-07	ZNF181	zinc finger protein 181	2.26697	2.00462e-12
Herpes simplex virus 1 infection	1.26709e-07	ZNF233	zinc finger protein 233	3.06614	9.53482e-09
Herpes simplex virus 1 infection	1.26709e-07	ZNF793	zinc finger protein 793	3.85831	4.28628e-06
Herpes simplex virus 1 infection	1.26709e-07	ZNF674	zinc finger protein 674	2.63036	1.87609e-13
Focal adhesion	2.78923e-07	ACTB	actin beta	-2.92056	3.04847e-26
Focal adhesion	2.78923e-07	ACTG1	actin gamma 1	-2.989	4.42782e-29
Focal adhesion	2.78923e-07	CCND1	cyclin D1	-3.11883	3.80373e-13
Focal adhesion	2.78923e-07	CAV1	caveolin 1	-2.08227	7.88094e-05
Focal adhesion	2.78923e-07	COL1A1	collagen type I alpha 1 chain	-4.55358	6.29433e-18
Focal adhesion	2.78923e-07	COL6A3	collagen type VI alpha 3 chain	2.42976	0.000144007
Focal adhesion	2.78923e-07	EGF	epidermal growth factor	2.84146	0.000160389
Focal adhesion	2.78923e-07	LAMA5	laminin subunit alpha 5	-2.1508	0.000747172
Focal adhesion	2.78923e-07	LAMB3	laminin subunit beta 3	2.21715	0.00109586
Focal adhesion	2.78923e-07	MYL5	myosin light chain 5	2.27113	1.91342e-08
Focal adhesion	2.78923e-07	PDGFRA	platelet derived growth factor receptor alpha	-2.36455	0.000392773
Focal adhesion	2.78923e-07	PGF	placental growth factor	-2.0376	1.42002e-05
Focal adhesion	2.78923e-07	MAPK10	mitogen-activated protein kinase 10	2.52941	3.62398e-07
Focal adhesion	2.78923e-07	THBS3	thrombospondin 3	2.3461	3.46924e-06
Focal adhesion	2.78923e-07	VEGFA	vascular endothelial growth factor A	2.71226	1.5065e-31
Focal adhesion	2.78923e-07	SHC2	SHC adaptor protein 2	3.03202	9.89778e-12
Focal adhesion	2.78923e-07	MYLK2	myosin light chain kinase 2	-2.33311	0.000359175
Ras signaling pathway	2.07121e-06	EFNA1	ephrin A1	-2.24236	6.53775e-07
Ras signaling pathway	2.07121e-06	EGF	epidermal growth factor	2.84146	0.000160389
Ras signaling pathway	2.07121e-06	FGF5	fibroblast growth factor 5	-2.64202	1.48618e-05
Ras signaling pathway	2.07121e-06	FGFR3	fibroblast growth factor receptor 3	-3.3734	1.05856e-18
Ras signaling pathway	2.07121e-06	GNG11	G protein subunit gamma 11	-2.5593	0.000293534
Ras signaling pathway	2.07121e-06	IGF2	insulin like growth factor 2	-2.45998	7.73957e-06
Ras signaling pathway	2.07121e-06	FOXO4	forkhead box O4	-2.76082	2.42884e-18
Ras signaling pathway	2.07121e-06	PDGFRA	platelet derived growth factor receptor alpha	-2.36455	0.000392773
Ras signaling pathway	2.07121e-06	PGF	placental growth factor	-2.0376	1.42002e-05
Ras signaling pathway	2.07121e-06	MAPK10	mitogen-activated protein kinase 10	2.52941	3.62398e-07
Ras signaling pathway	2.07121e-06	VEGFA	vascular endothelial growth factor A	2.71226	1.5065e-31
Ras signaling pathway	2.07121e-06	PLA2G4C	phospholipase A2 group IVC	5.48398	6.42817e-13
Ras signaling pathway	2.07121e-06	RIN1	Ras and Rab interactor 1	-2.24171	0.021348
Ras signaling pathway	2.07121e-06	GAB2	GRB2 associated binding protein 2	2.39143	1.007e-10
Ras signaling pathway	2.07121e-06	RASGRP2	RAS guanyl releasing protein 2	-2.775	3.54282e-07
Ras signaling pathway	2.07121e-06	RASA3	RAS p21 protein activator 3	-2.03299	6.53163e-06
Ras signaling pathway	2.07121e-06	SHC2	SHC adaptor protein 2	3.03202	9.89778e-12
Human papillomavirus infection	2.80534e-06	ATP6V1G2	ATPase H+ transporting V1 subunit G2	3.48408	6.12622e-10
Human papillomavirus infection	2.80534e-06	CCND1	cyclin D1	-3.11883	3.80373e-13
Human papillomavirus infection	2.80534e-06	CDKN1A	cyclin dependent kinase inhibitor 1A	2.32225	1.37308e-17
Human papillomavirus infection	2.80534e-06	COL1A1	collagen type I alpha 1 chain	-4.55358	6.29433e-18
Human papillomavirus infection	2.80534e-06	COL6A3	collagen type VI alpha 3 chain	2.42976	0.000144007
Human papillomavirus infection	2.80534e-06	EGF	epidermal growth factor	2.84146	0.000160389
Human papillomavirus infection	2.80534e-06	EIF4EBP1	eukaryotic translation initiation factor 4E binding protein 1	2.87765	4.64952e-29
Human papillomavirus infection	2.80534e-06	LAMA5	laminin subunit alpha 5	-2.1508	0.000747172
Human papillomavirus infection	2.80534e-06	LAMB3	laminin subunit beta 3	2.21715	0.00109586
Human papillomavirus infection	2.80534e-06	LFNG	LFNG O-fucosylpeptide 3-beta-N-acetylglucosaminyltransferase	-3.15306	1.70201e-08
Human papillomavirus infection	2.80534e-06	NOTCH1	notch receptor 1	-2.65056	1.54793e-07
Human papillomavirus infection	2.80534e-06	NOTCH3	notch receptor 3	-2.69183	3.03297e-10
Human papillomavirus infection	2.80534e-06	PTGS2	prostaglandin-endoperoxide synthase 2	2.02115	3.33555e-05
Human papillomavirus infection	2.80534e-06	THBS3	thrombospondin 3	2.3461	3.46924e-06
Human papillomavirus infection	2.80534e-06	VEGFA	vascular endothelial growth factor A	2.71226	1.5065e-31
Human papillomavirus infection	2.80534e-06	WNT5A	Wnt family member 5A	-2.09142	2.09545e-09
Human papillomavirus infection	2.80534e-06	FZD8	frizzled class receptor 8	-2.69661	2.01359e-10
Human papillomavirus infection	2.80534e-06	CREB5	cAMP responsive element binding protein 5	2.3409	1.20036e-11
Human papillomavirus infection	2.80534e-06	MAML3	mastermind like transcriptional coactivator 3	-2.16659	7.53518e-06
Human papillomavirus infection	2.80534e-06	CREB3L4	cAMP responsive element binding protein 3 like 4	2.77535	2.75662e-14
Notch signaling pathway	7.73158e-06	LFNG	LFNG O-fucosylpeptide 3-beta-N-acetylglucosaminyltransferase	-3.15306	1.70201e-08
Notch signaling pathway	7.73158e-06	NOTCH1	notch receptor 1	-2.65056	1.54793e-07
Notch signaling pathway	7.73158e-06	NOTCH3	notch receptor 3	-2.69183	3.03297e-10
Notch signaling pathway	7.73158e-06	TLE3	TLE family member 3, transcriptional corepressor	-2.36995	9.07091e-17
Notch signaling pathway	7.73158e-06	TLE4	TLE family member 4, transcriptional corepressor	-2.39896	1.06752e-21
Notch signaling pathway	7.73158e-06	SPEN	spen family transcriptional repressor	-2.49802	1.69878e-09
Notch signaling pathway	7.73158e-06	MAML3	mastermind like transcriptional coactivator 3	-2.16659	7.53518e-06
Notch signaling pathway	7.73158e-06	TLE6	TLE family member 6, subcortical maternal complex member	2.63762	0.000290243
Notch signaling pathway	7.73158e-06	NRARP	NOTCH regulated ankyrin repeat protein	-2.06175	2.94333e-12
Basal cell carcinoma	8.73039e-06	BMP2	bone morphogenetic protein 2	-2.40496	7.42966e-08
Basal cell carcinoma	8.73039e-06	CDKN1A	cyclin dependent kinase inhibitor 1A	2.32225	1.37308e-17
Basal cell carcinoma	8.73039e-06	GADD45A	growth arrest and DNA damage inducible alpha	4.26426	1.92944e-25
Basal cell carcinoma	8.73039e-06	GLI2	GLI family zinc finger 2	-2.04508	4.66886e-05
Basal cell carcinoma	8.73039e-06	PTCH1	patched 1	-2.50313	1.25877e-16
Basal cell carcinoma	8.73039e-06	WNT5A	Wnt family member 5A	-2.09142	2.09545e-09
Basal cell carcinoma	8.73039e-06	FZD8	frizzled class receptor 8	-2.69661	2.01359e-10
Basal cell carcinoma	8.73039e-06	PTCH2	patched 2	-2.41083	4.23102e-06
Basal cell carcinoma	8.73039e-06	HHIP	hedgehog interacting protein	2.32734	2.35014e-09
Axon guidance	1.06993e-05	EFNA1	ephrin A1	-2.24236	6.53775e-07
Axon guidance	1.06993e-05	EPHA5	EPH receptor A5	-2.05641	0.000146837
Axon guidance	1.06993e-05	EPHA7	EPH receptor A7	-2.41875	9.62467e-10
Axon guidance	1.06993e-05	EPHB3	EPH receptor B3	-2.25553	4.95115e-06
Axon guidance	1.06993e-05	FES	FES proto-oncogene, tyrosine kinase	3.33701	4.67376e-08
Axon guidance	1.06993e-05	MYL5	myosin light chain 5	2.27113	1.91342e-08
Axon guidance	1.06993e-05	PTCH1	patched 1	-2.50313	1.25877e-16
Axon guidance	1.06993e-05	SEMA3F	semaphorin 3F	-2.07633	1.88727e-05
Axon guidance	1.06993e-05	WNT5A	Wnt family member 5A	-2.09142	2.09545e-09
Axon guidance	1.06993e-05	SEMA3B	semaphorin 3B	2.91946	3.37516e-05
Axon guidance	1.06993e-05	SLIT2	slit guidance ligand 2	-2.44579	2.99569e-21
Axon guidance	1.06993e-05	LRRC4	leucine rich repeat containing 4	-5.30609	3.56465e-22
Axon guidance	1.06993e-05	SEMA4A	semaphorin 4A	2.20373	2.83512e-06
Axon guidance	1.06993e-05	UNC5B	unc-5 netrin receptor B	2.6382	2.83231e-18
Amyotrophic lateral sclerosis	1.09389e-05	ACTB	actin beta	-2.92056	3.04847e-26
Amyotrophic lateral sclerosis	1.09389e-05	ACTG1	actin gamma 1	-2.989	4.42782e-29
Amyotrophic lateral sclerosis	1.09389e-05	DDIT3	DNA damage inducible transcript 3	11.6347	8.36756e-120
Amyotrophic lateral sclerosis	1.09389e-05	DNAH8	dynein axonemal heavy chain 8	2.14851	0.0340435
Amyotrophic lateral sclerosis	1.09389e-05	ERN1	endoplasmic reticulum to nucleus signaling 1	2.08335	1.01797e-07
Amyotrophic lateral sclerosis	1.09389e-05	HSPA5	heat shock protein family A (Hsp70) member 5	2.22963	2.68819e-19
Amyotrophic lateral sclerosis	1.09389e-05	ND6	NADH dehydrogenase subunit 6	-2.65865	2.70635e-08
Amyotrophic lateral sclerosis	1.09389e-05	PRKN	parkin RBR E3 ubiquitin protein ligase	7.64149	3.87994e-34
Amyotrophic lateral sclerosis	1.09389e-05	MAP2K3	mitogen-activated protein kinase kinase 3	-2.13777	1.07589e-12
Amyotrophic lateral sclerosis	1.09389e-05	TNFRSF1B	TNF receptor superfamily member 1B	-3.87032	0.000115973
Amyotrophic lateral sclerosis	1.09389e-05	TUBA4A	tubulin alpha 4a	-4.13151	4.78494e-15
Amyotrophic lateral sclerosis	1.09389e-05	XBP1	X-box binding protein 1	4.27144	6.36837e-44
Amyotrophic lateral sclerosis	1.09389e-05	HAP1	huntingtin associated protein 1	-2.37304	1.36333e-08
Amyotrophic lateral sclerosis	1.09389e-05	NRG2	neuregulin 2	-2.88129	1.27052e-07
Amyotrophic lateral sclerosis	1.09389e-05	DNAL4	dynein axonemal light chain 4	2.44158	1.9968e-11
Amyotrophic lateral sclerosis	1.09389e-05	TUBB4B	tubulin beta 4B class IVb	-2.72769	1.34945e-14
Amyotrophic lateral sclerosis	1.09389e-05	ATF6	activating transcription factor 6	2.1956	5.66103e-20
Amyotrophic lateral sclerosis	1.09389e-05	NDUFA4L2	NDUFA4 mitochondrial complex associated like 2	5.39861	1.46216e-13
Amyotrophic lateral sclerosis	1.09389e-05	RAB39B	RAB39B, member RAS oncogene family	4.8364	1.98807e-40
Amyotrophic lateral sclerosis	1.09389e-05	PFN4	profilin family member 4	4.03933	1.37871e-07
Prion disease	1.26038e-05	C5	complement C5	6.60681	1.04624e-27
Prion disease	1.26038e-05	CAV1	caveolin 1	-2.08227	7.88094e-05
Prion disease	1.26038e-05	DDIT3	DNA damage inducible transcript 3	11.6347	8.36756e-120
Prion disease	1.26038e-05	HSPA1A	heat shock protein family A (Hsp70) member 1A	-6.14431	3.7711e-78
Prion disease	1.26038e-05	HSPA1B	heat shock protein family A (Hsp70) member 1B	-5.85142	3.15945e-69
Prion disease	1.26038e-05	HSPA1L	heat shock protein family A (Hsp70) member 1 like	2.46252	3.22858e-05
Prion disease	1.26038e-05	HSPA5	heat shock protein family A (Hsp70) member 5	2.22963	2.68819e-19
Prion disease	1.26038e-05	HSPA6	heat shock protein family A (Hsp70) member 6	27.6017	6.33413e-10
Prion disease	1.26038e-05	HSPA8	heat shock protein family A (Hsp70) member 8	-2.31342	1.17516e-06
Prion disease	1.26038e-05	ND6	NADH dehydrogenase subunit 6	-2.65865	2.70635e-08
Prion disease	1.26038e-05	NOTCH1	notch receptor 1	-2.65056	1.54793e-07
Prion disease	1.26038e-05	MAPK10	mitogen-activated protein kinase 10	2.52941	3.62398e-07
Prion disease	1.26038e-05	TUBA4A	tubulin alpha 4a	-4.13151	4.78494e-15
Prion disease	1.26038e-05	CREB5	cAMP responsive element binding protein 5	2.3409	1.20036e-11
Prion disease	1.26038e-05	TUBB4B	tubulin beta 4B class IVb	-2.72769	1.34945e-14
Prion disease	1.26038e-05	NDUFA4L2	NDUFA4 mitochondrial complex associated like 2	5.39861	1.46216e-13
Prion disease	1.26038e-05	CREB3L4	cAMP responsive element binding protein 3 like 4	2.77535	2.75662e-14
Lipid and atherosclerosis	1.41662e-05	DDIT3	DNA damage inducible transcript 3	11.6347	8.36756e-120
Lipid and atherosclerosis	1.41662e-05	ERN1	endoplasmic reticulum to nucleus signaling 1	2.08335	1.01797e-07
Lipid and atherosclerosis	1.41662e-05	HSPA1A	heat shock protein family A (Hsp70) member 1A	-6.14431	3.7711e-78
Lipid and atherosclerosis	1.41662e-05	HSPA1B	heat shock protein family A (Hsp70) member 1B	-5.85142	3.15945e-69
Lipid and atherosclerosis	1.41662e-05	HSPA1L	heat shock protein family A (Hsp70) member 1 like	2.46252	3.22858e-05
Lipid and atherosclerosis	1.41662e-05	HSPA2	heat shock protein family A (Hsp70) member 2	-2.32708	7.56239e-07
Lipid and atherosclerosis	1.41662e-05	HSPA5	heat shock protein family A (Hsp70) member 5	2.22963	2.68819e-19
Lipid and atherosclerosis	1.41662e-05	HSPA6	heat shock protein family A (Hsp70) member 6	27.6017	6.33413e-10
Lipid and atherosclerosis	1.41662e-05	HSPA8	heat shock protein family A (Hsp70) member 8	-2.31342	1.17516e-06
Lipid and atherosclerosis	1.41662e-05	MAPK10	mitogen-activated protein kinase 10	2.52941	3.62398e-07
Lipid and atherosclerosis	1.41662e-05	MAP2K3	mitogen-activated protein kinase kinase 3	-2.13777	1.07589e-12
Lipid and atherosclerosis	1.41662e-05	VLDLR	very low density lipoprotein receptor	3.40421	1.85368e-18
Lipid and atherosclerosis	1.41662e-05	XBP1	X-box binding protein 1	4.27144	6.36837e-44
Lipid and atherosclerosis	1.41662e-05	TNFRSF10B	TNF receptor superfamily member 10b	2.02671	1.54492e-17
Lipid and atherosclerosis	1.41662e-05	ATF6	activating transcription factor 6	2.1956	5.66103e-20
TNF signaling pathway	1.91651e-05	CEBPB	CCAAT enhancer binding protein beta	3.5535	1.51577e-22
TNF signaling pathway	1.91651e-05	EDN1	endothelin 1	-2.23988	0.0270571
TNF signaling pathway	1.91651e-05	LIF	LIF interleukin 6 family cytokine	2.278	1.699e-05
TNF signaling pathway	1.91651e-05	MAPK10	mitogen-activated protein kinase 10	2.52941	3.62398e-07
TNF signaling pathway	1.91651e-05	MAP2K3	mitogen-activated protein kinase kinase 3	-2.13777	1.07589e-12
TNF signaling pathway	1.91651e-05	PTGS2	prostaglandin-endoperoxide synthase 2	2.02115	3.33555e-05
TNF signaling pathway	1.91651e-05	TNFRSF1B	TNF receptor superfamily member 1B	-3.87032	0.000115973
TNF signaling pathway	1.91651e-05	TRAF1	TNF receptor associated factor 1	2.22414	8.43801e-05
TNF signaling pathway	1.91651e-05	SOCS3	suppressor of cytokine signaling 3	-2.44309	7.24214e-05
TNF signaling pathway	1.91651e-05	CREB5	cAMP responsive element binding protein 5	2.3409	1.20036e-11
TNF signaling pathway	1.91651e-05	CREB3L4	cAMP responsive element binding protein 3 like 4	2.77535	2.75662e-14
Motor proteins	2.00132e-05	ACTA2	actin alpha 2, smooth muscle	4.20685	8.65273e-23
Motor proteins	2.00132e-05	ACTB	actin beta	-2.92056	3.04847e-26
Motor proteins	2.00132e-05	ACTG1	actin gamma 1	-2.989	4.42782e-29
Motor proteins	2.00132e-05	DNAH8	dynein axonemal heavy chain 8	2.14851	0.0340435
Motor proteins	2.00132e-05	MYL5	myosin light chain 5	2.27113	1.91342e-08
Motor proteins	2.00132e-05	MYO10	myosin X	-2.43347	2.34591e-21
Motor proteins	2.00132e-05	TNNC1	troponin C1, slow skeletal and cardiac type	2.09415	0.00923953
Motor proteins	2.00132e-05	TUBA4A	tubulin alpha 4a	-4.13151	4.78494e-15
Motor proteins	2.00132e-05	KIF20A	kinesin family member 20A	-2.47349	1.28139e-15
Motor proteins	2.00132e-05	DNAL4	dynein axonemal light chain 4	2.44158	1.9968e-11
Motor proteins	2.00132e-05	TUBB4B	tubulin beta 4B class IVb	-2.72769	1.34945e-14
Motor proteins	2.00132e-05	TUBE1	tubulin epsilon 1	2.1536	3.81386e-14
Motor proteins	2.00132e-05	DNAI4	dynein axonemal intermediate chain 4	3.4542	1.48398e-11
Motor proteins	2.00132e-05	KIF6	kinesin family member 6	2.12827	8.00709e-08
Platelet activation	3.97399e-05	ACTB	actin beta	-2.92056	3.04847e-26
Platelet activation	3.97399e-05	ACTG1	actin gamma 1	-2.989	4.42782e-29
Platelet activation	3.97399e-05	COL1A1	collagen type I alpha 1 chain	-4.55358	6.29433e-18
Platelet activation	3.97399e-05	COL3A1	collagen type III alpha 1 chain	-3.72812	1.63559e-07
Platelet activation	3.97399e-05	GP1BB	glycoprotein Ib platelet subunit beta	-3.77827	2.18569e-05
Platelet activation	3.97399e-05	TBXA2R	thromboxane A2 receptor	-2.1347	0.000733322
Platelet activation	3.97399e-05	PLA2G4C	phospholipase A2 group IVC	5.48398	6.42817e-13
Platelet activation	3.97399e-05	RASGRP2	RAS guanyl releasing protein 2	-2.775	3.54282e-07
Platelet activation	3.97399e-05	PIK3R5	phosphoinositide-3-kinase regulatory subunit 5	-3.81659	1.35664e-06
Platelet activation	3.97399e-05	FERMT3	fermitin family member 3	-3.01032	0.000134019
Platelet activation	3.97399e-05	MYLK2	myosin light chain kinase 2	-2.33311	0.000359175
Glycine, serine and threonine metabolism	4.54116e-05	ALAS1	5'-aminolevulinate synthase 1	2.17878	1.42663e-19
Glycine, serine and threonine metabolism	4.54116e-05	AMT	aminomethyltransferase	3.58096	1.3209e-09
Glycine, serine and threonine metabolism	4.54116e-05	CTH	cystathionine gamma-lyase	7.28981	5.44452e-67
Glycine, serine and threonine metabolism	4.54116e-05	SHMT2	serine hydroxymethyltransferase 2	2.34549	7.56237e-22
Glycine, serine and threonine metabolism	4.54116e-05	PSAT1	phosphoserine aminotransferase 1	2.08459	1.63451e-11
Glycine, serine and threonine metabolism	4.54116e-05	SRR	serine racemase	2.45461	5.2047e-16
Glycine, serine and threonine metabolism	4.54116e-05	SDSL	serine dehydratase like	4.19484	3.24592e-22
Pathways of neurodegeneration - multiple diseases	4.66583e-05	ATP2A3	ATPase sarcoplasmic/endoplasmic reticulum Ca2+ transporting 3	-3.96618	1.79838e-17
Pathways of neurodegeneration - multiple diseases	4.66583e-05	DDIT3	DNA damage inducible transcript 3	11.6347	8.36756e-120
Pathways of neurodegeneration - multiple diseases	4.66583e-05	DNAH8	dynein axonemal heavy chain 8	2.14851	0.0340435
Pathways of neurodegeneration - multiple diseases	4.66583e-05	ERN1	endoplasmic reticulum to nucleus signaling 1	2.08335	1.01797e-07
Pathways of neurodegeneration - multiple diseases	4.66583e-05	HSPA5	heat shock protein family A (Hsp70) member 5	2.22963	2.68819e-19
Pathways of neurodegeneration - multiple diseases	4.66583e-05	ND6	NADH dehydrogenase subunit 6	-2.65865	2.70635e-08
Pathways of neurodegeneration - multiple diseases	4.66583e-05	PRKN	parkin RBR E3 ubiquitin protein ligase	7.64149	3.87994e-34
Pathways of neurodegeneration - multiple diseases	4.66583e-05	MAPK10	mitogen-activated protein kinase 10	2.52941	3.62398e-07
Pathways of neurodegeneration - multiple diseases	4.66583e-05	MAP2K3	mitogen-activated protein kinase kinase 3	-2.13777	1.07589e-12
Pathways of neurodegeneration - multiple diseases	4.66583e-05	PTGS2	prostaglandin-endoperoxide synthase 2	2.02115	3.33555e-05
Pathways of neurodegeneration - multiple diseases	4.66583e-05	TNFRSF1B	TNF receptor superfamily member 1B	-3.87032	0.000115973
Pathways of neurodegeneration - multiple diseases	4.66583e-05	TUBA4A	tubulin alpha 4a	-4.13151	4.78494e-15
Pathways of neurodegeneration - multiple diseases	4.66583e-05	WNT5A	Wnt family member 5A	-2.09142	2.09545e-09
Pathways of neurodegeneration - multiple diseases	4.66583e-05	XBP1	X-box binding protein 1	4.27144	6.36837e-44
Pathways of neurodegeneration - multiple diseases	4.66583e-05	FZD8	frizzled class receptor 8	-2.69661	2.01359e-10
Pathways of neurodegeneration - multiple diseases	4.66583e-05	HAP1	huntingtin associated protein 1	-2.37304	1.36333e-08
Pathways of neurodegeneration - multiple diseases	4.66583e-05	DNAL4	dynein axonemal light chain 4	2.44158	1.9968e-11
Pathways of neurodegeneration - multiple diseases	4.66583e-05	TUBB4B	tubulin beta 4B class IVb	-2.72769	1.34945e-14
Pathways of neurodegeneration - multiple diseases	4.66583e-05	ATF6	activating transcription factor 6	2.1956	5.66103e-20
Pathways of neurodegeneration - multiple diseases	4.66583e-05	DKK1	dickkopf WNT signaling pathway inhibitor 1	-2.00586	0.00385079
Pathways of neurodegeneration - multiple diseases	4.66583e-05	NDUFA4L2	NDUFA4 mitochondrial complex associated like 2	5.39861	1.46216e-13
Pathways of neurodegeneration - multiple diseases	4.66583e-05	RAB39B	RAB39B, member RAS oncogene family	4.8364	1.98807e-40
Protein digestion and absorption	5.14676e-05	ATP1B2	ATPase Na+/K+ transporting subunit beta 2	-6.5739	2.70728e-30
Protein digestion and absorption	5.14676e-05	COL1A1	collagen type I alpha 1 chain	-4.55358	6.29433e-18
Protein digestion and absorption	5.14676e-05	COL3A1	collagen type III alpha 1 chain	-3.72812	1.63559e-07
Protein digestion and absorption	5.14676e-05	COL5A1	collagen type V alpha 1 chain	-2.00408	1.3313e-05
Protein digestion and absorption	5.14676e-05	COL6A3	collagen type VI alpha 3 chain	2.42976	0.000144007
Protein digestion and absorption	5.14676e-05	COL12A1	collagen type XII alpha 1 chain	2.27083	0.000563653
Protein digestion and absorption	5.14676e-05	CTRL	chymotrypsin like	-3.74428	3.3204e-13
Protein digestion and absorption	5.14676e-05	SLC1A1	solute carrier family 1 member 1	-2.75617	2.80876e-07
Protein digestion and absorption	5.14676e-05	SLC3A2	solute carrier family 3 member 2	3.34524	4.66685e-30
Protein digestion and absorption	5.14676e-05	COL26A1	collagen type XXVI alpha 1 chain	-2.28523	6.46971e-06
Apoptosis	8.69866e-05	ACTB	actin beta	-2.92056	3.04847e-26
Apoptosis	8.69866e-05	ACTG1	actin gamma 1	-2.989	4.42782e-29
Apoptosis	8.69866e-05	CTSK	cathepsin K	-2.53367	3.76315e-05
Apoptosis	8.69866e-05	CTSO	cathepsin O	2.10613	4.76803e-06
Apoptosis	8.69866e-05	GADD45A	growth arrest and DNA damage inducible alpha	4.26426	1.92944e-25
Apoptosis	8.69866e-05	DDIT3	DNA damage inducible transcript 3	11.6347	8.36756e-120
Apoptosis	8.69866e-05	ERN1	endoplasmic reticulum to nucleus signaling 1	2.08335	1.01797e-07
Apoptosis	8.69866e-05	MAPK10	mitogen-activated protein kinase 10	2.52941	3.62398e-07
Apoptosis	8.69866e-05	TRAF1	TNF receptor associated factor 1	2.22414	8.43801e-05
Apoptosis	8.69866e-05	TUBA4A	tubulin alpha 4a	-4.13151	4.78494e-15
Apoptosis	8.69866e-05	TNFRSF10B	TNF receptor superfamily member 10b	2.02671	1.54492e-17
Toxoplasmosis	9.23582e-05	HSPA1A	heat shock protein family A (Hsp70) member 1A	-6.14431	3.7711e-78
Toxoplasmosis	9.23582e-05	HSPA1B	heat shock protein family A (Hsp70) member 1B	-5.85142	3.15945e-69
Toxoplasmosis	9.23582e-05	HSPA1L	heat shock protein family A (Hsp70) member 1 like	2.46252	3.22858e-05
Toxoplasmosis	9.23582e-05	HSPA6	heat shock protein family A (Hsp70) member 6	27.6017	6.33413e-10
Toxoplasmosis	9.23582e-05	HSPA8	heat shock protein family A (Hsp70) member 8	-2.31342	1.17516e-06
Toxoplasmosis	9.23582e-05	LAMA5	laminin subunit alpha 5	-2.1508	0.000747172
Toxoplasmosis	9.23582e-05	LAMB3	laminin subunit beta 3	2.21715	0.00109586
Toxoplasmosis	9.23582e-05	MAPK10	mitogen-activated protein kinase 10	2.52941	3.62398e-07
Toxoplasmosis	9.23582e-05	MAP2K3	mitogen-activated protein kinase kinase 3	-2.13777	1.07589e-12
Toxoplasmosis	9.23582e-05	PIK3R5	phosphoinositide-3-kinase regulatory subunit 5	-3.81659	1.35664e-06
Fluid shear stress and atherosclerosis	0.000104373	ACTB	actin beta	-2.92056	3.04847e-26
Fluid shear stress and atherosclerosis	0.000104373	ACTG1	actin gamma 1	-2.989	4.42782e-29
Fluid shear stress and atherosclerosis	0.000104373	ASS1	argininosuccinate synthase 1	2.08809	4.59689e-09
Fluid shear stress and atherosclerosis	0.000104373	CAV1	caveolin 1	-2.08227	7.88094e-05
Fluid shear stress and atherosclerosis	0.000104373	EDN1	endothelin 1	-2.23988	0.0270571
Fluid shear stress and atherosclerosis	0.000104373	HMOX1	heme oxygenase 1	8.48205	3.53031e-107
Fluid shear stress and atherosclerosis	0.000104373	IL1R1	interleukin 1 receptor type 1	-3.50538	6.5394e-09
Fluid shear stress and atherosclerosis	0.000104373	MAPK10	mitogen-activated protein kinase 10	2.52941	3.62398e-07
Fluid shear stress and atherosclerosis	0.000104373	VEGFA	vascular endothelial growth factor A	2.71226	1.5065e-31
Fluid shear stress and atherosclerosis	0.000104373	TRPV4	transient receptor potential cation channel subfamily V member 4	-2.05196	0.000308422
Fluid shear stress and atherosclerosis	0.000104373	GSTO2	glutathione S-transferase omega 2	2.4205	2.71457e-10
Hepatocellular carcinoma	0.00011112	ACTB	actin beta	-2.92056	3.04847e-26
Hepatocellular carcinoma	0.00011112	ACTG1	actin gamma 1	-2.989	4.42782e-29
Hepatocellular carcinoma	0.00011112	CCND1	cyclin D1	-3.11883	3.80373e-13
Hepatocellular carcinoma	0.00011112	CDKN1A	cyclin dependent kinase inhibitor 1A	2.32225	1.37308e-17
Hepatocellular carcinoma	0.00011112	GADD45A	growth arrest and DNA damage inducible alpha	4.26426	1.92944e-25
Hepatocellular carcinoma	0.00011112	HMOX1	heme oxygenase 1	8.48205	3.53031e-107
Hepatocellular carcinoma	0.00011112	IGF2	insulin like growth factor 2	-2.45998	7.73957e-06
Hepatocellular carcinoma	0.00011112	WNT5A	Wnt family member 5A	-2.09142	2.09545e-09
Hepatocellular carcinoma	0.00011112	DPF3	double PHD fingers 3	-2.08381	2.06177e-05
Hepatocellular carcinoma	0.00011112	FZD8	frizzled class receptor 8	-2.69661	2.01359e-10
Hepatocellular carcinoma	0.00011112	SHC2	SHC adaptor protein 2	3.03202	9.89778e-12
Hepatocellular carcinoma	0.00011112	GSTO2	glutathione S-transferase omega 2	2.4205	2.71457e-10
Small cell lung cancer	0.000138735	CCND1	cyclin D1	-3.11883	3.80373e-13
Small cell lung cancer	0.000138735	CDKN1A	cyclin dependent kinase inhibitor 1A	2.32225	1.37308e-17
Small cell lung cancer	0.000138735	GADD45A	growth arrest and DNA damage inducible alpha	4.26426	1.92944e-25
Small cell lung cancer	0.000138735	FHIT	fragile histidine triad diadenosine triphosphatase	3.27127	1.69107e-14
Small cell lung cancer	0.000138735	LAMA5	laminin subunit alpha 5	-2.1508	0.000747172
Small cell lung cancer	0.000138735	LAMB3	laminin subunit beta 3	2.21715	0.00109586
Small cell lung cancer	0.000138735	PTGS2	prostaglandin-endoperoxide synthase 2	2.02115	3.33555e-05
Small cell lung cancer	0.000138735	RARB	retinoic acid receptor beta	-2.04469	0.000997363
Small cell lung cancer	0.000138735	TRAF1	TNF receptor associated factor 1	2.22414	8.43801e-05
Proteoglycans in cancer	0.000158818	ACTB	actin beta	-2.92056	3.04847e-26
Proteoglycans in cancer	0.000158818	ACTG1	actin gamma 1	-2.989	4.42782e-29
Proteoglycans in cancer	0.000158818	ANK2	ankyrin 2	2.73436	4.99201e-27
Proteoglycans in cancer	0.000158818	CCND1	cyclin D1	-3.11883	3.80373e-13
Proteoglycans in cancer	0.000158818	CAV1	caveolin 1	-2.08227	7.88094e-05
Proteoglycans in cancer	0.000158818	CD44	CD44 molecule (Indian blood group)	2.28711	0.0049077
Proteoglycans in cancer	0.000158818	CDKN1A	cyclin dependent kinase inhibitor 1A	2.32225	1.37308e-17
Proteoglycans in cancer	0.000158818	COL1A1	collagen type I alpha 1 chain	-4.55358	6.29433e-18
Proteoglycans in cancer	0.000158818	IGF2	insulin like growth factor 2	-2.45998	7.73957e-06
Proteoglycans in cancer	0.000158818	PTCH1	patched 1	-2.50313	1.25877e-16
Proteoglycans in cancer	0.000158818	VEGFA	vascular endothelial growth factor A	2.71226	1.5065e-31
Proteoglycans in cancer	0.000158818	WNT5A	Wnt family member 5A	-2.09142	2.09545e-09
Proteoglycans in cancer	0.000158818	FZD8	frizzled class receptor 8	-2.69661	2.01359e-10
Phagosome	0.000217645	ACTB	actin beta	-2.92056	3.04847e-26
Phagosome	0.000217645	ACTG1	actin gamma 1	-2.989	4.42782e-29
Phagosome	0.000217645	ATP6V1G2	ATPase H+ transporting V1 subunit G2	3.48408	6.12622e-10
Phagosome	0.000217645	C1R	complement C1r	-2.53353	4.45992e-06
Phagosome	0.000217645	CANX	calnexin	2.05301	5.47284e-15
Phagosome	0.000217645	THBS3	thrombospondin 3	2.3461	3.46924e-06
Phagosome	0.000217645	TUBA4A	tubulin alpha 4a	-4.13151	4.78494e-15
Phagosome	0.000217645	TUBB4B	tubulin beta 4B class IVb	-2.72769	1.34945e-14
Phagosome	0.000217645	CORO1A	coronin 1A	-2.50701	2.50813e-10
Phagosome	0.000217645	SEC61A1	SEC61 translocon subunit alpha 1	2.07811	1.68162e-18
Phagosome	0.000217645	COLEC11	collectin subfamily member 11	2.11889	0.000306547
Relaxin signaling pathway	0.000289249	ACTA2	actin alpha 2, smooth muscle	4.20685	8.65273e-23
Relaxin signaling pathway	0.000289249	COL1A1	collagen type I alpha 1 chain	-4.55358	6.29433e-18
Relaxin signaling pathway	0.000289249	COL3A1	collagen type III alpha 1 chain	-3.72812	1.63559e-07
Relaxin signaling pathway	0.000289249	EDN1	endothelin 1	-2.23988	0.0270571
Relaxin signaling pathway	0.000289249	GNG11	G protein subunit gamma 11	-2.5593	0.000293534
Relaxin signaling pathway	0.000289249	MAPK10	mitogen-activated protein kinase 10	2.52941	3.62398e-07
Relaxin signaling pathway	0.000289249	VEGFA	vascular endothelial growth factor A	2.71226	1.5065e-31
Relaxin signaling pathway	0.000289249	CREB5	cAMP responsive element binding protein 5	2.3409	1.20036e-11
Relaxin signaling pathway	0.000289249	SHC2	SHC adaptor protein 2	3.03202	9.89778e-12
Relaxin signaling pathway	0.000289249	CREB3L4	cAMP responsive element binding protein 3 like 4	2.77535	2.75662e-14
Antigen processing and presentation	0.000297859	CANX	calnexin	2.05301	5.47284e-15
Antigen processing and presentation	0.000297859	HSPA1A	heat shock protein family A (Hsp70) member 1A	-6.14431	3.7711e-78
Antigen processing and presentation	0.000297859	HSPA1B	heat shock protein family A (Hsp70) member 1B	-5.85142	3.15945e-69
Antigen processing and presentation	0.000297859	HSPA1L	heat shock protein family A (Hsp70) member 1 like	2.46252	3.22858e-05
Antigen processing and presentation	0.000297859	HSPA2	heat shock protein family A (Hsp70) member 2	-2.32708	7.56239e-07
Antigen processing and presentation	0.000297859	HSPA5	heat shock protein family A (Hsp70) member 5	2.22963	2.68819e-19
Antigen processing and presentation	0.000297859	HSPA6	heat shock protein family A (Hsp70) member 6	27.6017	6.33413e-10
Antigen processing and presentation	0.000297859	HSPA8	heat shock protein family A (Hsp70) member 8	-2.31342	1.17516e-06
Hedgehog signaling pathway	0.000307939	CCND1	cyclin D1	-3.11883	3.80373e-13
Hedgehog signaling pathway	0.000307939	GAS1	growth arrest specific 1	-3.74414	5.00612e-17
Hedgehog signaling pathway	0.000307939	GLI2	GLI family zinc finger 2	-2.04508	4.66886e-05
Hedgehog signaling pathway	0.000307939	PTCH1	patched 1	-2.50313	1.25877e-16
Hedgehog signaling pathway	0.000307939	PTCH2	patched 2	-2.41083	4.23102e-06
Hedgehog signaling pathway	0.000307939	HHAT	hedgehog acyltransferase	2.53091	4.75187e-11
Hedgehog signaling pathway	0.000307939	HHIP	hedgehog interacting protein	2.32734	2.35014e-09
Calcium signaling pathway	0.000308771	ADORA2A	adenosine A2a receptor	-7.81243	8.40321e-05
Calcium signaling pathway	0.000308771	ADRB2	adrenoceptor beta 2	-3.15802	4.29953e-07
Calcium signaling pathway	0.000308771	ATP2A3	ATPase sarcoplasmic/endoplasmic reticulum Ca2+ transporting 3	-3.96618	1.79838e-17
Calcium signaling pathway	0.000308771	EGF	epidermal growth factor	2.84146	0.000160389
Calcium signaling pathway	0.000308771	PTK2B	protein tyrosine kinase 2 beta	2.56204	1.8874e-07
Calcium signaling pathway	0.000308771	FGF5	fibroblast growth factor 5	-2.64202	1.48618e-05
Calcium signaling pathway	0.000308771	FGFR3	fibroblast growth factor receptor 3	-3.3734	1.05856e-18
Calcium signaling pathway	0.000308771	MST1	macrophage stimulating 1	5.97854	6.60047e-17
Calcium signaling pathway	0.000308771	PDE1C	phosphodiesterase 1C	-2.22783	0.0225854
Calcium signaling pathway	0.000308771	PDGFRA	platelet derived growth factor receptor alpha	-2.36455	0.000392773
Calcium signaling pathway	0.000308771	TBXA2R	thromboxane A2 receptor	-2.1347	0.000733322
Calcium signaling pathway	0.000308771	TNNC1	troponin C1, slow skeletal and cardiac type	2.09415	0.00923953
Calcium signaling pathway	0.000308771	VEGFA	vascular endothelial growth factor A	2.71226	1.5065e-31
Calcium signaling pathway	0.000308771	MYLK2	myosin light chain kinase 2	-2.33311	0.000359175
Cytokine-cytokine receptor interaction	0.000439366	AMH	anti-Mullerian hormone	-3.07376	1.6211e-05
Cytokine-cytokine receptor interaction	0.000439366	BMP2	bone morphogenetic protein 2	-2.40496	7.42966e-08
Cytokine-cytokine receptor interaction	0.000439366	CTF1	cardiotrophin 1	2.05767	0.000192506
Cytokine-cytokine receptor interaction	0.000439366	CCR10	C-C motif chemokine receptor 10	-2.1373	0.041155
Cytokine-cytokine receptor interaction	0.000439366	IL1R1	interleukin 1 receptor type 1	-3.50538	6.5394e-09
Cytokine-cytokine receptor interaction	0.000439366	INHBA	inhibin subunit beta A	4.15059	2.97767e-08
Cytokine-cytokine receptor interaction	0.000439366	LIF	LIF interleukin 6 family cytokine	2.278	1.699e-05
Cytokine-cytokine receptor interaction	0.000439366	TNFRSF1B	TNF receptor superfamily member 1B	-3.87032	0.000115973
Cytokine-cytokine receptor interaction	0.000439366	TNFRSF25	TNF receptor superfamily member 25	-2.62834	1.16421e-05
Cytokine-cytokine receptor interaction	0.000439366	TNFRSF10D	TNF receptor superfamily member 10d	-2.17231	9.57332e-08
Cytokine-cytokine receptor interaction	0.000439366	TNFRSF10B	TNF receptor superfamily member 10b	2.02671	1.54492e-17
Cytokine-cytokine receptor interaction	0.000439366	GDF11	growth differentiation factor 11	-2.56989	4.69384e-11
Cytokine-cytokine receptor interaction	0.000439366	IL23A	interleukin 23 subunit alpha	3.16689	8.43258e-08
Cytokine-cytokine receptor interaction	0.000439366	EDA2R	ectodysplasin A2 receptor	3.73431	1.70939e-19
Cytokine-cytokine receptor interaction	0.000439366	INHBE	inhibin subunit beta E	32.8325	7.56057e-93
Bladder cancer	0.000538532	CCND1	cyclin D1	-3.11883	3.80373e-13
Bladder cancer	0.000538532	CDH1	cadherin 1	-2.98389	1.70711e-09
Bladder cancer	0.000538532	CDKN1A	cyclin dependent kinase inhibitor 1A	2.32225	1.37308e-17
Bladder cancer	0.000538532	EGF	epidermal growth factor	2.84146	0.000160389
Bladder cancer	0.000538532	FGFR3	fibroblast growth factor receptor 3	-3.3734	1.05856e-18
Bladder cancer	0.000538532	VEGFA	vascular endothelial growth factor A	2.71226	1.5065e-31
Wnt signaling pathway	0.0005559	CCND1	cyclin D1	-3.11883	3.80373e-13
Wnt signaling pathway	0.0005559	MAPK10	mitogen-activated protein kinase 10	2.52941	3.62398e-07
Wnt signaling pathway	0.0005559	TLE3	TLE family member 3, transcriptional corepressor	-2.36995	9.07091e-17
Wnt signaling pathway	0.0005559	TLE4	TLE family member 4, transcriptional corepressor	-2.39896	1.06752e-21
Wnt signaling pathway	0.0005559	WNT5A	Wnt family member 5A	-2.09142	2.09545e-09
Wnt signaling pathway	0.0005559	FZD8	frizzled class receptor 8	-2.69661	2.01359e-10
Wnt signaling pathway	0.0005559	DKK1	dickkopf WNT signaling pathway inhibitor 1	-2.00586	0.00385079
Wnt signaling pathway	0.0005559	CBY1	chibby family member 1, beta catenin antagonist	2.07421	1.64827e-15
Wnt signaling pathway	0.0005559	LGR4	leucine rich repeat containing G protein-coupled receptor 4	-2.1607	5.86627e-08
Wnt signaling pathway	0.0005559	TLE6	TLE family member 6, subcortical maternal complex member	2.63762	0.000290243
Wnt signaling pathway	0.0005559	RSPO4	R-spondin 4	3.69333	7.88991e-05
ECM-receptor interaction	0.000665952	CD44	CD44 molecule (Indian blood group)	2.28711	0.0049077
ECM-receptor interaction	0.000665952	COL1A1	collagen type I alpha 1 chain	-4.55358	6.29433e-18
ECM-receptor interaction	0.000665952	COL6A3	collagen type VI alpha 3 chain	2.42976	0.000144007
ECM-receptor interaction	0.000665952	GP1BB	glycoprotein Ib platelet subunit beta	-3.77827	2.18569e-05
ECM-receptor interaction	0.000665952	LAMA5	laminin subunit alpha 5	-2.1508	0.000747172
ECM-receptor interaction	0.000665952	LAMB3	laminin subunit beta 3	2.21715	0.00109586
ECM-receptor interaction	0.000665952	THBS3	thrombospondin 3	2.3461	3.46924e-06
ECM-receptor interaction	0.000665952	AGRN	agrin	-2.30432	2.19549e-06
MicroRNAs in cancer	0.000669928	CCND1	cyclin D1	-3.11883	3.80373e-13
MicroRNAs in cancer	0.000669928	CD44	CD44 molecule (Indian blood group)	2.28711	0.0049077
MicroRNAs in cancer	0.000669928	CDKN1A	cyclin dependent kinase inhibitor 1A	2.32225	1.37308e-17
MicroRNAs in cancer	0.000669928	CYP1B1	cytochrome P450 family 1 subfamily B member 1	-3.50436	2.80233e-11
MicroRNAs in cancer	0.000669928	EFNA1	ephrin A1	-2.24236	6.53775e-07
MicroRNAs in cancer	0.000669928	FGFR3	fibroblast growth factor receptor 3	-3.3734	1.05856e-18
MicroRNAs in cancer	0.000669928	HMOX1	heme oxygenase 1	8.48205	3.53031e-107
MicroRNAs in cancer	0.000669928	NOTCH1	notch receptor 1	-2.65056	1.54793e-07
MicroRNAs in cancer	0.000669928	NOTCH3	notch receptor 3	-2.69183	3.03297e-10
MicroRNAs in cancer	0.000669928	PDGFRA	platelet derived growth factor receptor alpha	-2.36455	0.000392773
MicroRNAs in cancer	0.000669928	PTGS2	prostaglandin-endoperoxide synthase 2	2.02115	3.33555e-05
MicroRNAs in cancer	0.000669928	FSCN1	fascin actin-bundling protein 1	-4.35653	1.38773e-28
MicroRNAs in cancer	0.000669928	VEGFA	vascular endothelial growth factor A	2.71226	1.5065e-31
MicroRNAs in cancer	0.000669928	DDIT4	DNA damage inducible transcript 4	2.83656	3.503e-27
MicroRNAs in cancer	0.000669928	BMF	Bcl2 modifying factor	-2.54733	8.33018e-06
Breast cancer	0.000750571	CCND1	cyclin D1	-3.11883	3.80373e-13
Breast cancer	0.000750571	CDKN1A	cyclin dependent kinase inhibitor 1A	2.32225	1.37308e-17
Breast cancer	0.000750571	GADD45A	growth arrest and DNA damage inducible alpha	4.26426	1.92944e-25
Breast cancer	0.000750571	EGF	epidermal growth factor	2.84146	0.000160389
Breast cancer	0.000750571	FGF5	fibroblast growth factor 5	-2.64202	1.48618e-05
Breast cancer	0.000750571	NOTCH1	notch receptor 1	-2.65056	1.54793e-07
Breast cancer	0.000750571	NOTCH3	notch receptor 3	-2.69183	3.03297e-10
Breast cancer	0.000750571	WNT5A	Wnt family member 5A	-2.09142	2.09545e-09
Breast cancer	0.000750571	FZD8	frizzled class receptor 8	-2.69661	2.01359e-10
Breast cancer	0.000750571	SHC2	SHC adaptor protein 2	3.03202	9.89778e-12
Phospholipase D signaling pathway	0.000787828	EGF	epidermal growth factor	2.84146	0.000160389
Phospholipase D signaling pathway	0.000787828	PTK2B	protein tyrosine kinase 2 beta	2.56204	1.8874e-07
Phospholipase D signaling pathway	0.000787828	PDGFRA	platelet derived growth factor receptor alpha	-2.36455	0.000392773
Phospholipase D signaling pathway	0.000787828	PLA2G4C	phospholipase A2 group IVC	5.48398	6.42817e-13
Phospholipase D signaling pathway	0.000787828	PLPP3	phospholipid phosphatase 3	-2.1053	0.000152308
Phospholipase D signaling pathway	0.000787828	LPAR2	lysophosphatidic acid receptor 2	-2.9855	3.64404e-08
Phospholipase D signaling pathway	0.000787828	GAB2	GRB2 associated binding protein 2	2.39143	1.007e-10
Phospholipase D signaling pathway	0.000787828	RAPGEF3	Rap guanine nucleotide exchange factor 3	12.2034	1.98179e-35
Phospholipase D signaling pathway	0.000787828	PIK3R5	phosphoinositide-3-kinase regulatory subunit 5	-3.81659	1.35664e-06
Phospholipase D signaling pathway	0.000787828	SHC2	SHC adaptor protein 2	3.03202	9.89778e-12
Gastric cancer	0.000826577	CCND1	cyclin D1	-3.11883	3.80373e-13
Gastric cancer	0.000826577	CDH1	cadherin 1	-2.98389	1.70711e-09
Gastric cancer	0.000826577	CDKN1A	cyclin dependent kinase inhibitor 1A	2.32225	1.37308e-17
Gastric cancer	0.000826577	GADD45A	growth arrest and DNA damage inducible alpha	4.26426	1.92944e-25
Gastric cancer	0.000826577	EGF	epidermal growth factor	2.84146	0.000160389
Gastric cancer	0.000826577	FGF5	fibroblast growth factor 5	-2.64202	1.48618e-05
Gastric cancer	0.000826577	RARB	retinoic acid receptor beta	-2.04469	0.000997363
Gastric cancer	0.000826577	WNT5A	Wnt family member 5A	-2.09142	2.09545e-09
Gastric cancer	0.000826577	FZD8	frizzled class receptor 8	-2.69661	2.01359e-10
Gastric cancer	0.000826577	SHC2	SHC adaptor protein 2	3.03202	9.89778e-12
Thyroid hormone signaling pathway	0.000888731	ACTB	actin beta	-2.92056	3.04847e-26
Thyroid hormone signaling pathway	0.000888731	ACTG1	actin gamma 1	-2.989	4.42782e-29
Thyroid hormone signaling pathway	0.000888731	ATP1B2	ATPase Na+/K+ transporting subunit beta 2	-6.5739	2.70728e-30
Thyroid hormone signaling pathway	0.000888731	ATP2A3	ATPase sarcoplasmic/endoplasmic reticulum Ca2+ transporting 3	-3.96618	1.79838e-17
Thyroid hormone signaling pathway	0.000888731	CCND1	cyclin D1	-3.11883	3.80373e-13
Thyroid hormone signaling pathway	0.000888731	DIO3	iodothyronine deiodinase 3	-3.35007	0.0102385
Thyroid hormone signaling pathway	0.000888731	NOTCH1	notch receptor 1	-2.65056	1.54793e-07
Thyroid hormone signaling pathway	0.000888731	NOTCH3	notch receptor 3	-2.69183	3.03297e-10
Thyroid hormone signaling pathway	0.000888731	THRA	thyroid hormone receptor alpha	-2.10952	2.79687e-09
Endocytosis	0.000945982	CAV1	caveolin 1	-2.08227	7.88094e-05
Endocytosis	0.000945982	FGFR3	fibroblast growth factor receptor 3	-3.3734	1.05856e-18
Endocytosis	0.000945982	GRK5	G protein-coupled receptor kinase 5	-2.04999	1.38571e-07
Endocytosis	0.000945982	HSPA1A	heat shock protein family A (Hsp70) member 1A	-6.14431	3.7711e-78
Endocytosis	0.000945982	HSPA1B	heat shock protein family A (Hsp70) member 1B	-5.85142	3.15945e-69
Endocytosis	0.000945982	HSPA1L	heat shock protein family A (Hsp70) member 1 like	2.46252	3.22858e-05
Endocytosis	0.000945982	HSPA6	heat shock protein family A (Hsp70) member 6	27.6017	6.33413e-10
Endocytosis	0.000945982	HSPA8	heat shock protein family A (Hsp70) member 8	-2.31342	1.17516e-06
Endocytosis	0.000945982	PDGFRA	platelet derived growth factor receptor alpha	-2.36455	0.000392773
Endocytosis	0.000945982	PSD4	pleckstrin and Sec7 domain containing 4	2.05301	2.3865e-05
Endocytosis	0.000945982	ARFGAP3	ADP ribosylation factor GTPase activating protein 3	2.33639	6.05703e-20
Endocytosis	0.000945982	CHMP4C	charged multivesicular body protein 4C	2.16214	1.65522e-06
Endocytosis	0.000945982	SNX32	sorting nexin 32	2.35439	0.000246644
Choline metabolism in cancer	0.00117918	CHKB	choline kinase beta	2.18687	0.00095004
Choline metabolism in cancer	0.00117918	EGF	epidermal growth factor	2.84146	0.000160389
Choline metabolism in cancer	0.00117918	EIF4EBP1	eukaryotic translation initiation factor 4E binding protein 1	2.87765	4.64952e-29
Choline metabolism in cancer	0.00117918	PDGFRA	platelet derived growth factor receptor alpha	-2.36455	0.000392773
Choline metabolism in cancer	0.00117918	MAPK10	mitogen-activated protein kinase 10	2.52941	3.62398e-07
Choline metabolism in cancer	0.00117918	PLA2G4C	phospholipase A2 group IVC	5.48398	6.42817e-13
Choline metabolism in cancer	0.00117918	PLPP3	phospholipid phosphatase 3	-2.1053	0.000152308
Choline metabolism in cancer	0.00117918	GPCPD1	glycerophosphocholine phosphodiesterase 1	2.57735	5.94934e-26
Melanoma	0.00118918	CCND1	cyclin D1	-3.11883	3.80373e-13
Melanoma	0.00118918	CDH1	cadherin 1	-2.98389	1.70711e-09
Melanoma	0.00118918	CDKN1A	cyclin dependent kinase inhibitor 1A	2.32225	1.37308e-17
Melanoma	0.00118918	GADD45A	growth arrest and DNA damage inducible alpha	4.26426	1.92944e-25
Melanoma	0.00118918	EGF	epidermal growth factor	2.84146	0.000160389
Melanoma	0.00118918	FGF5	fibroblast growth factor 5	-2.64202	1.48618e-05
Melanoma	0.00118918	PDGFRA	platelet derived growth factor receptor alpha	-2.36455	0.000392773
Hippo signaling pathway	0.00119577	ACTB	actin beta	-2.92056	3.04847e-26
Hippo signaling pathway	0.00119577	ACTG1	actin gamma 1	-2.989	4.42782e-29
Hippo signaling pathway	0.00119577	AMH	anti-Mullerian hormone	-3.07376	1.6211e-05
Hippo signaling pathway	0.00119577	CCND1	cyclin D1	-3.11883	3.80373e-13
Hippo signaling pathway	0.00119577	BMP2	bone morphogenetic protein 2	-2.40496	7.42966e-08
Hippo signaling pathway	0.00119577	CDH1	cadherin 1	-2.98389	1.70711e-09
Hippo signaling pathway	0.00119577	GLI2	GLI family zinc finger 2	-2.04508	4.66886e-05
Hippo signaling pathway	0.00119577	WNT5A	Wnt family member 5A	-2.09142	2.09545e-09
Hippo signaling pathway	0.00119577	FZD8	frizzled class receptor 8	-2.69661	2.01359e-10
Hippo signaling pathway	0.00119577	AMOT	angiomotin	-3.09489	5.76455e-27
Glycerophospholipid metabolism	0.00125132	CHKB	choline kinase beta	2.18687	0.00095004
Glycerophospholipid metabolism	0.00125132	PLA2G4C	phospholipase A2 group IVC	5.48398	6.42817e-13
Glycerophospholipid metabolism	0.00125132	PLPP3	phospholipid phosphatase 3	-2.1053	0.000152308
Glycerophospholipid metabolism	0.00125132	GPCPD1	glycerophosphocholine phosphodiesterase 1	2.57735	5.94934e-26
Glycerophospholipid metabolism	0.00125132	ADPRM	ADP-ribose/CDP-alcohol diphosphatase, manganese dependent	2.38236	4.897e-09
Glycerophospholipid metabolism	0.00125132	PLPP5	phospholipid phosphatase 5	4.14628	2.7766e-37
Glycerophospholipid metabolism	0.00125132	PHOSPHO1	phosphoethanolamine/phosphocholine phosphatase 1	-2.63219	0.000170255
Glycerophospholipid metabolism	0.00125132	PLPP4	phospholipid phosphatase 4	-2.3644	4.0725e-05
Human cytomegalovirus infection	0.00131614	CCND1	cyclin D1	-3.11883	3.80373e-13
Human cytomegalovirus infection	0.00131614	CDKN1A	cyclin dependent kinase inhibitor 1A	2.32225	1.37308e-17
Human cytomegalovirus infection	0.00131614	EIF4EBP1	eukaryotic translation initiation factor 4E binding protein 1	2.87765	4.64952e-29
Human cytomegalovirus infection	0.00131614	PTK2B	protein tyrosine kinase 2 beta	2.56204	1.8874e-07
Human cytomegalovirus infection	0.00131614	GNG11	G protein subunit gamma 11	-2.5593	0.000293534
Human cytomegalovirus infection	0.00131614	IL1R1	interleukin 1 receptor type 1	-3.50538	6.5394e-09
Human cytomegalovirus infection	0.00131614	PDGFRA	platelet derived growth factor receptor alpha	-2.36455	0.000392773
Human cytomegalovirus infection	0.00131614	PTGER2	prostaglandin E receptor 2	-2.322	0.000127041
Human cytomegalovirus infection	0.00131614	PTGS2	prostaglandin-endoperoxide synthase 2	2.02115	3.33555e-05
Human cytomegalovirus infection	0.00131614	VEGFA	vascular endothelial growth factor A	2.71226	1.5065e-31
Human cytomegalovirus infection	0.00131614	CREB5	cAMP responsive element binding protein 5	2.3409	1.20036e-11
Human cytomegalovirus infection	0.00131614	CREB3L4	cAMP responsive element binding protein 3 like 4	2.77535	2.75662e-14
p53 signaling pathway	0.00137186	CCND1	cyclin D1	-3.11883	3.80373e-13
p53 signaling pathway	0.00137186	CDKN1A	cyclin dependent kinase inhibitor 1A	2.32225	1.37308e-17
p53 signaling pathway	0.00137186	GADD45A	growth arrest and DNA damage inducible alpha	4.26426	1.92944e-25
p53 signaling pathway	0.00137186	CD82	CD82 molecule	-4.11199	1.55197e-13
p53 signaling pathway	0.00137186	TNFRSF10B	TNF receptor superfamily member 10b	2.02671	1.54492e-17
p53 signaling pathway	0.00137186	ZNF385A	zinc finger protein 385A	-2.4915	3.35554e-11
p53 signaling pathway	0.00137186	SESN2	sestrin 2	4.8471	2.46419e-68
Transcriptional misregulation in cancer	0.00140137	RUNX1T1	RUNX1 partner transcriptional co-repressor 1	-2.00473	6.80016e-07
Transcriptional misregulation in cancer	0.00140137	CDKN1A	cyclin dependent kinase inhibitor 1A	2.32225	1.37308e-17
Transcriptional misregulation in cancer	0.00140137	CEBPB	CCAAT enhancer binding protein beta	3.5535	1.51577e-22
Transcriptional misregulation in cancer	0.00140137	GADD45A	growth arrest and DNA damage inducible alpha	4.26426	1.92944e-25
Transcriptional misregulation in cancer	0.00140137	DDIT3	DNA damage inducible transcript 3	11.6347	8.36756e-120
Transcriptional misregulation in cancer	0.00140137	ETV1	ETS variant transcription factor 1	-5.16605	1.6184e-17
Transcriptional misregulation in cancer	0.00140137	MAF	MAF bZIP transcription factor	-2.48969	1.38074e-14
Transcriptional misregulation in cancer	0.00140137	TRAF1	TNF receptor associated factor 1	2.22414	8.43801e-05
Transcriptional misregulation in cancer	0.00140137	H3C4	H3 clustered histone 4	3.07159	0.00649133
Transcriptional misregulation in cancer	0.00140137	SUPT3H	SPT3 homolog, SAGA and STAGA complex component	2.06623	3.5844e-09
Transcriptional misregulation in cancer	0.00140137	NUPR1	nuclear protein 1, transcriptional regulator	24.902	1.10367e-93
FoxO signaling pathway	0.00148348	CCND1	cyclin D1	-3.11883	3.80373e-13
FoxO signaling pathway	0.00148348	CDKN1A	cyclin dependent kinase inhibitor 1A	2.32225	1.37308e-17
FoxO signaling pathway	0.00148348	GADD45A	growth arrest and DNA damage inducible alpha	4.26426	1.92944e-25
FoxO signaling pathway	0.00148348	EGF	epidermal growth factor	2.84146	0.000160389
FoxO signaling pathway	0.00148348	FOXO4	forkhead box O4	-2.76082	2.42884e-18
FoxO signaling pathway	0.00148348	PCK2	phosphoenolpyruvate carboxykinase 2, mitochondrial	4.49513	5.50711e-63
FoxO signaling pathway	0.00148348	PLK1	polo like kinase 1	-2.0065	1.44781e-16
FoxO signaling pathway	0.00148348	MAPK10	mitogen-activated protein kinase 10	2.52941	3.62398e-07
FoxO signaling pathway	0.00148348	FOXO6	forkhead box O6	-2.60053	6.68755e-07
Huntington disease	0.00178022	DNAH8	dynein axonemal heavy chain 8	2.14851	0.0340435
Huntington disease	0.00178022	ERN1	endoplasmic reticulum to nucleus signaling 1	2.08335	1.01797e-07
Huntington disease	0.00178022	ND6	NADH dehydrogenase subunit 6	-2.65865	2.70635e-08
Huntington disease	0.00178022	POLR2A	RNA polymerase II subunit A	-2.41312	6.6573e-08
Huntington disease	0.00178022	POLR2L	RNA polymerase II subunit L	-2.12612	2.20346e-11
Huntington disease	0.00178022	MAPK10	mitogen-activated protein kinase 10	2.52941	3.62398e-07
Huntington disease	0.00178022	TGM2	transglutaminase 2	-3.99283	1.68649e-10
Huntington disease	0.00178022	TUBA4A	tubulin alpha 4a	-4.13151	4.78494e-15
Huntington disease	0.00178022	HAP1	huntingtin associated protein 1	-2.37304	1.36333e-08
Huntington disease	0.00178022	CREB5	cAMP responsive element binding protein 5	2.3409	1.20036e-11
Huntington disease	0.00178022	DNAL4	dynein axonemal light chain 4	2.44158	1.9968e-11
Huntington disease	0.00178022	TUBB4B	tubulin beta 4B class IVb	-2.72769	1.34945e-14
Huntington disease	0.00178022	NDUFA4L2	NDUFA4 mitochondrial complex associated like 2	5.39861	1.46216e-13
Huntington disease	0.00178022	CREB3L4	cAMP responsive element binding protein 3 like 4	2.77535	2.75662e-14
EGFR tyrosine kinase inhibitor resistance	0.0019222	EGF	epidermal growth factor	2.84146	0.000160389
EGFR tyrosine kinase inhibitor resistance	0.0019222	EIF4EBP1	eukaryotic translation initiation factor 4E binding protein 1	2.87765	4.64952e-29
EGFR tyrosine kinase inhibitor resistance	0.0019222	FGFR3	fibroblast growth factor receptor 3	-3.3734	1.05856e-18
EGFR tyrosine kinase inhibitor resistance	0.0019222	PDGFRA	platelet derived growth factor receptor alpha	-2.36455	0.000392773
EGFR tyrosine kinase inhibitor resistance	0.0019222	VEGFA	vascular endothelial growth factor A	2.71226	1.5065e-31
EGFR tyrosine kinase inhibitor resistance	0.0019222	NRG2	neuregulin 2	-2.88129	1.27052e-07
EGFR tyrosine kinase inhibitor resistance	0.0019222	SHC2	SHC adaptor protein 2	3.03202	9.89778e-12
Estrogen signaling pathway	0.00196945	GPER1	G protein-coupled estrogen receptor 1	-3.59224	5.24191e-06
Estrogen signaling pathway	0.00196945	HSPA1A	heat shock protein family A (Hsp70) member 1A	-6.14431	3.7711e-78
Estrogen signaling pathway	0.00196945	HSPA1B	heat shock protein family A (Hsp70) member 1B	-5.85142	3.15945e-69
Estrogen signaling pathway	0.00196945	HSPA1L	heat shock protein family A (Hsp70) member 1 like	2.46252	3.22858e-05
Estrogen signaling pathway	0.00196945	HSPA6	heat shock protein family A (Hsp70) member 6	27.6017	6.33413e-10
Estrogen signaling pathway	0.00196945	HSPA8	heat shock protein family A (Hsp70) member 8	-2.31342	1.17516e-06
Estrogen signaling pathway	0.00196945	CREB5	cAMP responsive element binding protein 5	2.3409	1.20036e-11
Estrogen signaling pathway	0.00196945	SHC2	SHC adaptor protein 2	3.03202	9.89778e-12
Estrogen signaling pathway	0.00196945	CREB3L4	cAMP responsive element binding protein 3 like 4	2.77535	2.75662e-14
Apelin signaling pathway	0.00215666	ACTA2	actin alpha 2, smooth muscle	4.20685	8.65273e-23
Apelin signaling pathway	0.00215666	CCND1	cyclin D1	-3.11883	3.80373e-13
Apelin signaling pathway	0.00215666	CDH1	cadherin 1	-2.98389	1.70711e-09
Apelin signaling pathway	0.00215666	GNG11	G protein subunit gamma 11	-2.5593	0.000293534
Apelin signaling pathway	0.00215666	LIPE	lipase E, hormone sensitive type	-2.10119	5.91846e-06
Apelin signaling pathway	0.00215666	NOTCH3	notch receptor 3	-2.69183	3.03297e-10
Apelin signaling pathway	0.00215666	APLN	apelin	-2.03008	0.00356464
Apelin signaling pathway	0.00215666	PIK3R5	phosphoinositide-3-kinase regulatory subunit 5	-3.81659	1.35664e-06
Apelin signaling pathway	0.00215666	MYLK2	myosin light chain kinase 2	-2.33311	0.000359175
Chemical carcinogenesis - receptor activation	0.00278795	ADRB2	adrenoceptor beta 2	-3.15802	4.29953e-07
Chemical carcinogenesis - receptor activation	0.00278795	CCND1	cyclin D1	-3.11883	3.80373e-13
Chemical carcinogenesis - receptor activation	0.00278795	CHRNB2	cholinergic receptor nicotinic beta 2 subunit	2.23273	0.0325531
Chemical carcinogenesis - receptor activation	0.00278795	CYP1B1	cytochrome P450 family 1 subfamily B member 1	-3.50436	2.80233e-11
Chemical carcinogenesis - receptor activation	0.00278795	EGF	epidermal growth factor	2.84146	0.000160389
Chemical carcinogenesis - receptor activation	0.00278795	EIF4EBP1	eukaryotic translation initiation factor 4E binding protein 1	2.87765	4.64952e-29
Chemical carcinogenesis - receptor activation	0.00278795	FGF5	fibroblast growth factor 5	-2.64202	1.48618e-05
Chemical carcinogenesis - receptor activation	0.00278795	VEGFA	vascular endothelial growth factor A	2.71226	1.5065e-31
Chemical carcinogenesis - receptor activation	0.00278795	CREB5	cAMP responsive element binding protein 5	2.3409	1.20036e-11
Chemical carcinogenesis - receptor activation	0.00278795	GSTO2	glutathione S-transferase omega 2	2.4205	2.71457e-10
Chemical carcinogenesis - receptor activation	0.00278795	CREB3L4	cAMP responsive element binding protein 3 like 4	2.77535	2.75662e-14
Neuroactive ligand-receptor interaction	0.00323378	ADORA2A	adenosine A2a receptor	-7.81243	8.40321e-05
Neuroactive ligand-receptor interaction	0.00323378	ADRB2	adrenoceptor beta 2	-3.15802	4.29953e-07
Neuroactive ligand-receptor interaction	0.00323378	C5	complement C5	6.60681	1.04624e-27
Neuroactive ligand-receptor interaction	0.00323378	CHRNB2	cholinergic receptor nicotinic beta 2 subunit	2.23273	0.0325531
Neuroactive ligand-receptor interaction	0.00323378	EDN1	endothelin 1	-2.23988	0.0270571
Neuroactive ligand-receptor interaction	0.00323378	GIPR	gastric inhibitory polypeptide receptor	-2.13096	0.000278772
Neuroactive ligand-receptor interaction	0.00323378	NMB	neuromedin B	-2.23567	1.3129e-07
Neuroactive ligand-receptor interaction	0.00323378	P2RY2	purinergic receptor P2Y2	-2.16243	3.44478e-06
Neuroactive ligand-receptor interaction	0.00323378	PTGER2	prostaglandin E receptor 2	-2.322	0.000127041
Neuroactive ligand-receptor interaction	0.00323378	TBXA2R	thromboxane A2 receptor	-2.1347	0.000733322
Neuroactive ligand-receptor interaction	0.00323378	THRA	thyroid hormone receptor alpha	-2.10952	2.79687e-09
Neuroactive ligand-receptor interaction	0.00323378	APLN	apelin	-2.03008	0.00356464
Neuroactive ligand-receptor interaction	0.00323378	LPAR2	lysophosphatidic acid receptor 2	-2.9855	3.64404e-08
Neuroactive ligand-receptor interaction	0.00323378	S1PR5	sphingosine-1-phosphate receptor 5	-2.74151	9.68719e-06
Neuroactive ligand-receptor interaction	0.00323378	ADM2	adrenomedullin 2	10.548	2.51814e-40
Oxytocin signaling pathway	0.00404595	ACTB	actin beta	-2.92056	3.04847e-26
Oxytocin signaling pathway	0.00404595	ACTG1	actin gamma 1	-2.989	4.42782e-29
Adrenergic signaling in cardiomyocytes	0.00404595	ADRB2	adrenoceptor beta 2	-3.15802	4.29953e-07
Adrenergic signaling in cardiomyocytes	0.00404595	ATP1B2	ATPase Na+/K+ transporting subunit beta 2	-6.5739	2.70728e-30
Adrenergic signaling in cardiomyocytes	0.00404595	ATP2A3	ATPase sarcoplasmic/endoplasmic reticulum Ca2+ transporting 3	-3.96618	1.79838e-17
Oxytocin signaling pathway	0.00404595	CCND1	cyclin D1	-3.11883	3.80373e-13
Oxytocin signaling pathway	0.00404595	CDKN1A	cyclin dependent kinase inhibitor 1A	2.32225	1.37308e-17
Oxytocin signaling pathway	0.00404595	KCNJ12	potassium inwardly rectifying channel subfamily J member 12	-3.26345	4.54054e-11
Oxytocin signaling pathway	0.00404595	PTGS2	prostaglandin-endoperoxide synthase 2	2.02115	3.33555e-05
Adrenergic signaling in cardiomyocytes	0.00404595	TNNC1	troponin C1, slow skeletal and cardiac type	2.09415	0.00923953
Oxytocin signaling pathway	0.00404595	PLA2G4C	phospholipase A2 group IVC	5.48398	6.42817e-13
Adrenergic signaling in cardiomyocytes	0.00404595	CREB5	cAMP responsive element binding protein 5	2.3409	1.20036e-11
Adrenergic signaling in cardiomyocytes	0.00404595	RAPGEF3	Rap guanine nucleotide exchange factor 3	12.2034	1.98179e-35
Adrenergic signaling in cardiomyocytes	0.00404595	PIK3R5	phosphoinositide-3-kinase regulatory subunit 5	-3.81659	1.35664e-06
Oxytocin signaling pathway	0.00404595	PIK3R5	phosphoinositide-3-kinase regulatory subunit 5	-3.81659	1.35664e-06
Adrenergic signaling in cardiomyocytes	0.00404595	POPDC2	popeye domain containing 2	2.4163	0.000506971
Oxytocin signaling pathway	0.00404595	MYLK2	myosin light chain kinase 2	-2.33311	0.000359175
Adrenergic signaling in cardiomyocytes	0.00404595	CREB3L4	cAMP responsive element binding protein 3 like 4	2.77535	2.75662e-14
One carbon pool by folate	0.00407953	AMT	aminomethyltransferase	3.58096	1.3209e-09
One carbon pool by folate	0.00407953	SHMT2	serine hydroxymethyltransferase 2	2.34549	7.56237e-22
One carbon pool by folate	0.00407953	MTHFD2	methylenetetrahydrofolate dehydrogenase (NADP+ dependent) 2, methenyltetrahydrofolate cyclohydrolase	2.14956	4.50162e-16
One carbon pool by folate	0.00407953	ALDH1L2	aldehyde dehydrogenase 1 family member L2	4.10195	1.36369e-59
Adherens junction	0.00435416	ACTB	actin beta	-2.92056	3.04847e-26
Adherens junction	0.00435416	ACTG1	actin gamma 1	-2.989	4.42782e-29
Adherens junction	0.00435416	CDH1	cadherin 1	-2.98389	1.70711e-09
Adherens junction	0.00435416	MYL5	myosin light chain 5	2.27113	1.91342e-08
Adherens junction	0.00435416	PTPRM	protein tyrosine phosphatase receptor type M	2.19081	9.40792e-11
Adherens junction	0.00435416	NECTIN1	nectin cell adhesion molecule 1	-2.4058	1.7078e-08
Adherens junction	0.00435416	NECTIN4	nectin cell adhesion molecule 4	3.59767	8.7185e-09
mTOR signaling pathway	0.00437224	ATP6V1G2	ATPase H+ transporting V1 subunit G2	3.48408	6.12622e-10
mTOR signaling pathway	0.00437224	EIF4EBP1	eukaryotic translation initiation factor 4E binding protein 1	2.87765	4.64952e-29
mTOR signaling pathway	0.00437224	SLC3A2	solute carrier family 3 member 2	3.34524	4.66685e-30
mTOR signaling pathway	0.00437224	WNT5A	Wnt family member 5A	-2.09142	2.09545e-09
mTOR signaling pathway	0.00437224	SLC7A5	solute carrier family 7 member 5	2.00318	5.88172e-14
mTOR signaling pathway	0.00437224	FZD8	frizzled class receptor 8	-2.69661	2.01359e-10
mTOR signaling pathway	0.00437224	DDIT4	DNA damage inducible transcript 4	2.83656	3.503e-27
mTOR signaling pathway	0.00437224	SESN2	sestrin 2	4.8471	2.46419e-68
mTOR signaling pathway	0.00437224	CASTOR2	cytosolic arginine sensor for mTORC1 subunit 2	-2.00075	1.64597e-06
Parkinson disease	0.00477438	ADORA2A	adenosine A2a receptor	-7.81243	8.40321e-05
Parkinson disease	0.00477438	DDIT3	DNA damage inducible transcript 3	11.6347	8.36756e-120
Parkinson disease	0.00477438	ERN1	endoplasmic reticulum to nucleus signaling 1	2.08335	1.01797e-07
Parkinson disease	0.00477438	HSPA5	heat shock protein family A (Hsp70) member 5	2.22963	2.68819e-19
Parkinson disease	0.00477438	ND6	NADH dehydrogenase subunit 6	-2.65865	2.70635e-08
Parkinson disease	0.00477438	PRKN	parkin RBR E3 ubiquitin protein ligase	7.64149	3.87994e-34
Parkinson disease	0.00477438	MAPK10	mitogen-activated protein kinase 10	2.52941	3.62398e-07
Parkinson disease	0.00477438	TUBA4A	tubulin alpha 4a	-4.13151	4.78494e-15
Parkinson disease	0.00477438	XBP1	X-box binding protein 1	4.27144	6.36837e-44
Parkinson disease	0.00477438	TUBB4B	tubulin beta 4B class IVb	-2.72769	1.34945e-14
Parkinson disease	0.00477438	ATF6	activating transcription factor 6	2.1956	5.66103e-20
Parkinson disease	0.00477438	NDUFA4L2	NDUFA4 mitochondrial complex associated like 2	5.39861	1.46216e-13
Regulation of actin cytoskeleton	0.00480485	ACTB	actin beta	-2.92056	3.04847e-26
Regulation of actin cytoskeleton	0.00480485	ACTG1	actin gamma 1	-2.989	4.42782e-29
Regulation of actin cytoskeleton	0.00480485	C5	complement C5	6.60681	1.04624e-27
Regulation of actin cytoskeleton	0.00480485	EGF	epidermal growth factor	2.84146	0.000160389
Regulation of actin cytoskeleton	0.00480485	FGF5	fibroblast growth factor 5	-2.64202	1.48618e-05
Regulation of actin cytoskeleton	0.00480485	FGFR3	fibroblast growth factor receptor 3	-3.3734	1.05856e-18
Regulation of actin cytoskeleton	0.00480485	MYL5	myosin light chain 5	2.27113	1.91342e-08
Regulation of actin cytoskeleton	0.00480485	PDGFRA	platelet derived growth factor receptor alpha	-2.36455	0.000392773
Regulation of actin cytoskeleton	0.00480485	LPAR2	lysophosphatidic acid receptor 2	-2.9855	3.64404e-08
Regulation of actin cytoskeleton	0.00480485	MYLK2	myosin light chain kinase 2	-2.33311	0.000359175
Regulation of actin cytoskeleton	0.00480485	PFN4	profilin family member 4	4.03933	1.37871e-07
Endocrine resistance	0.00561738	CCND1	cyclin D1	-3.11883	3.80373e-13
Endocrine resistance	0.00561738	CDKN1A	cyclin dependent kinase inhibitor 1A	2.32225	1.37308e-17
Endocrine resistance	0.00561738	GPER1	G protein-coupled estrogen receptor 1	-3.59224	5.24191e-06
Inflammatory mediator regulation of TRP channels	0.00561738	IL1R1	interleukin 1 receptor type 1	-3.50538	6.5394e-09
Endocrine resistance	0.00561738	NOTCH1	notch receptor 1	-2.65056	1.54793e-07
Endocrine resistance	0.00561738	NOTCH3	notch receptor 3	-2.69183	3.03297e-10
Inflammatory mediator regulation of TRP channels	0.00561738	P2RY2	purinergic receptor P2Y2	-2.16243	3.44478e-06
Endocrine resistance	0.00561738	MAPK10	mitogen-activated protein kinase 10	2.52941	3.62398e-07
Inflammatory mediator regulation of TRP channels	0.00561738	MAPK10	mitogen-activated protein kinase 10	2.52941	3.62398e-07
Inflammatory mediator regulation of TRP channels	0.00561738	MAP2K3	mitogen-activated protein kinase kinase 3	-2.13777	1.07589e-12
Inflammatory mediator regulation of TRP channels	0.00561738	PTGER2	prostaglandin E receptor 2	-2.322	0.000127041
Inflammatory mediator regulation of TRP channels	0.00561738	PLA2G4C	phospholipase A2 group IVC	5.48398	6.42817e-13
Endocrine resistance	0.00561738	SHC2	SHC adaptor protein 2	3.03202	9.89778e-12
Inflammatory mediator regulation of TRP channels	0.00561738	TRPV4	transient receptor potential cation channel subfamily V member 4	-2.05196	0.000308422
Pathogenic Escherichia coli infection	0.00565915	ACTB	actin beta	-2.92056	3.04847e-26
Pathogenic Escherichia coli infection	0.00565915	ACTG1	actin gamma 1	-2.989	4.42782e-29
Pathogenic Escherichia coli infection	0.00565915	IL1R1	interleukin 1 receptor type 1	-3.50538	6.5394e-09
Pathogenic Escherichia coli infection	0.00565915	MYO10	myosin X	-2.43347	2.34591e-21
Pathogenic Escherichia coli infection	0.00565915	MAPK10	mitogen-activated protein kinase 10	2.52941	3.62398e-07
Pathogenic Escherichia coli infection	0.00565915	TUBA4A	tubulin alpha 4a	-4.13151	4.78494e-15
Pathogenic Escherichia coli infection	0.00565915	TNFRSF10B	TNF receptor superfamily member 10b	2.02671	1.54492e-17
Pathogenic Escherichia coli infection	0.00565915	LPAR2	lysophosphatidic acid receptor 2	-2.9855	3.64404e-08
Pathogenic Escherichia coli infection	0.00565915	SEC24D	SEC24 homolog D, COPII coat complex component	3.02107	1.68244e-18
Pathogenic Escherichia coli infection	0.00565915	TUBB4B	tubulin beta 4B class IVb	-2.72769	1.34945e-14
Protein export	0.00611112	HSPA5	heat shock protein family A (Hsp70) member 5	2.22963	2.68819e-19
Protein export	0.00611112	SEC61A1	SEC61 translocon subunit alpha 1	2.07811	1.68162e-18
Protein export	0.00611112	SRPRB	SRP receptor subunit beta	2.10482	1.35049e-16
Protein export	0.00611112	IMMP2L	inner mitochondrial membrane peptidase subunit 2	3.1577	2.87343e-14
Non-small cell lung cancer	0.00664713	CCND1	cyclin D1	-3.11883	3.80373e-13
Non-small cell lung cancer	0.00664713	CDKN1A	cyclin dependent kinase inhibitor 1A	2.32225	1.37308e-17
Non-small cell lung cancer	0.00664713	GADD45A	growth arrest and DNA damage inducible alpha	4.26426	1.92944e-25
Non-small cell lung cancer	0.00664713	EGF	epidermal growth factor	2.84146	0.000160389
Non-small cell lung cancer	0.00664713	FHIT	fragile histidine triad diadenosine triphosphatase	3.27127	1.69107e-14
Non-small cell lung cancer	0.00664713	RARB	retinoic acid receptor beta	-2.04469	0.000997363
Amoebiasis	0.00680589	COL1A1	collagen type I alpha 1 chain	-4.55358	6.29433e-18
Amoebiasis	0.00680589	COL3A1	collagen type III alpha 1 chain	-3.72812	1.63559e-07
Amoebiasis	0.00680589	IL1R1	interleukin 1 receptor type 1	-3.50538	6.5394e-09
Amoebiasis	0.00680589	LAMA5	laminin subunit alpha 5	-2.1508	0.000747172
Amoebiasis	0.00680589	LAMB3	laminin subunit beta 3	2.21715	0.00109586
Amoebiasis	0.00680589	PRDX1	peroxiredoxin 1	-2.20028	2.68179e-06
Amoebiasis	0.00680589	SERPINB9	serpin family B member 9	-2.50108	1.91495e-06
Tight junction	0.00725649	ACTB	actin beta	-2.92056	3.04847e-26
Tight junction	0.00725649	ACTG1	actin gamma 1	-2.989	4.42782e-29
Tight junction	0.00725649	CCND1	cyclin D1	-3.11883	3.80373e-13
Tight junction	0.00725649	MAPK10	mitogen-activated protein kinase 10	2.52941	3.62398e-07
Tight junction	0.00725649	TUBA4A	tubulin alpha 4a	-4.13151	4.78494e-15
Tight junction	0.00725649	CGN	cingulin	-2.77317	1.33783e-16
Tight junction	0.00725649	JAM2	junctional adhesion molecule 2	2.1061	0.000145535
Tight junction	0.00725649	CGNL1	cingulin like 1	-2.12897	1.03181e-05
Tight junction	0.00725649	AMOT	angiomotin	-3.09489	5.76455e-27
Glioma	0.00788007	CCND1	cyclin D1	-3.11883	3.80373e-13
Glioma	0.00788007	CDKN1A	cyclin dependent kinase inhibitor 1A	2.32225	1.37308e-17
Glioma	0.00788007	GADD45A	growth arrest and DNA damage inducible alpha	4.26426	1.92944e-25
Glioma	0.00788007	EGF	epidermal growth factor	2.84146	0.000160389
Glioma	0.00788007	PDGFRA	platelet derived growth factor receptor alpha	-2.36455	0.000392773
Glioma	0.00788007	SHC2	SHC adaptor protein 2	3.03202	9.89778e-12
Shigellosis	0.00803822	ACTB	actin beta	-2.92056	3.04847e-26
Shigellosis	0.00803822	ACTG1	actin gamma 1	-2.989	4.42782e-29
Shigellosis	0.00803822	CD44	CD44 molecule (Indian blood group)	2.28711	0.0049077
Shigellosis	0.00803822	IL1R1	interleukin 1 receptor type 1	-3.50538	6.5394e-09
Shigellosis	0.00803822	FOXO4	forkhead box O4	-2.76082	2.42884e-18
Shigellosis	0.00803822	MYL5	myosin light chain 5	2.27113	1.91342e-08
Shigellosis	0.00803822	MAPK10	mitogen-activated protein kinase 10	2.52941	3.62398e-07
Shigellosis	0.00803822	H3C4	H3 clustered histone 4	3.07159	0.00649133
Shigellosis	0.00803822	U2AF1L4	U2 small nuclear RNA auxiliary factor 1 like 4	2.27721	7.8664e-09
Shigellosis	0.00803822	PFN4	profilin family member 4	4.03933	1.37871e-07
Shigellosis	0.00803822	FOXO6	forkhead box O6	-2.60053	6.68755e-07
Parathyroid hormone synthesis, secretion and action	0.00816679	CDKN1A	cyclin dependent kinase inhibitor 1A	2.32225	1.37308e-17
Parathyroid hormone synthesis, secretion and action	0.00816679	MMP15	matrix metallopeptidase 15	-2.06713	4.89353e-05
Parathyroid hormone synthesis, secretion and action	0.00816679	PDE4A	phosphodiesterase 4A	-3.14515	2.21096e-13
Parathyroid hormone synthesis, secretion and action	0.00816679	PDE4C	phosphodiesterase 4C	2.45459	9.17945e-05
Parathyroid hormone synthesis, secretion and action	0.00816679	CREB5	cAMP responsive element binding protein 5	2.3409	1.20036e-11
Parathyroid hormone synthesis, secretion and action	0.00816679	MMP24	matrix metallopeptidase 24	2.46282	8.03807e-05
Parathyroid hormone synthesis, secretion and action	0.00816679	CREB3L4	cAMP responsive element binding protein 3 like 4	2.77535	2.75662e-14
Pancreatic cancer	0.00832408	CCND1	cyclin D1	-3.11883	3.80373e-13
Pertussis	0.00832408	SERPING1	serpin family G member 1	-2.16922	0.00183446
Pertussis	0.00832408	C1R	complement C1r	-2.53353	4.45992e-06
Pertussis	0.00832408	C2	complement C2	2.88922	1.61245e-08
Pertussis	0.00832408	C5	complement C5	6.60681	1.04624e-27
Pancreatic cancer	0.00832408	CDKN1A	cyclin dependent kinase inhibitor 1A	2.32225	1.37308e-17
Pancreatic cancer	0.00832408	GADD45A	growth arrest and DNA damage inducible alpha	4.26426	1.92944e-25
Pancreatic cancer	0.00832408	EGF	epidermal growth factor	2.84146	0.000160389
Pertussis	0.00832408	MAPK10	mitogen-activated protein kinase 10	2.52941	3.62398e-07
Pancreatic cancer	0.00832408	MAPK10	mitogen-activated protein kinase 10	2.52941	3.62398e-07
Pancreatic cancer	0.00832408	VEGFA	vascular endothelial growth factor A	2.71226	1.5065e-31
Pertussis	0.00832408	IL23A	interleukin 23 subunit alpha	3.16689	8.43258e-08
Salmonella infection	0.00848138	ACTB	actin beta	-2.92056	3.04847e-26
Salmonella infection	0.00848138	ACTG1	actin gamma 1	-2.989	4.42782e-29
Salmonella infection	0.00848138	MYL5	myosin light chain 5	2.27113	1.91342e-08
Salmonella infection	0.00848138	MAPK10	mitogen-activated protein kinase 10	2.52941	3.62398e-07
Salmonella infection	0.00848138	MAP2K3	mitogen-activated protein kinase kinase 3	-2.13777	1.07589e-12
Salmonella infection	0.00848138	TUBA4A	tubulin alpha 4a	-4.13151	4.78494e-15
Salmonella infection	0.00848138	TNFRSF10B	TNF receptor superfamily member 10b	2.02671	1.54492e-17
Salmonella infection	0.00848138	TUBB4B	tubulin beta 4B class IVb	-2.72769	1.34945e-14
Salmonella infection	0.00848138	FHOD1	formin homology 2 domain containing 1	-2.33498	2.61228e-20
Salmonella infection	0.00848138	AHNAK	AHNAK nucleoprotein	-2.37165	2.50155e-08
Salmonella infection	0.00848138	PFN4	profilin family member 4	4.03933	1.37871e-07
Insulin resistance	0.00891594	GFPT1	glutamine--fructose-6-phosphate transaminase 1	2.2649	1.02215e-18
Insulin resistance	0.00891594	PCK2	phosphoenolpyruvate carboxykinase 2, mitochondrial	4.49513	5.50711e-63
Insulin resistance	0.00891594	MAPK10	mitogen-activated protein kinase 10	2.52941	3.62398e-07
Insulin resistance	0.00891594	SOCS3	suppressor of cytokine signaling 3	-2.44309	7.24214e-05
Insulin resistance	0.00891594	CREB5	cAMP responsive element binding protein 5	2.3409	1.20036e-11
Insulin resistance	0.00891594	TRIB3	tribbles pseudokinase 3	9.87947	2.07202e-96
Insulin resistance	0.00891594	CREB3L4	cAMP responsive element binding protein 3 like 4	2.77535	2.75662e-14
Synaptic vesicle cycle	0.00926351	ATP6V1G2	ATPase H+ transporting V1 subunit G2	3.48408	6.12622e-10
Synaptic vesicle cycle	0.00926351	RAB3A	RAB3A, member RAS oncogene family	-2.83088	1.20226e-14
Synaptic vesicle cycle	0.00926351	SLC1A1	solute carrier family 1 member 1	-2.75617	2.80876e-07
Synaptic vesicle cycle	0.00926351	SLC6A9	solute carrier family 6 member 9	3.94922	3.44266e-43
Synaptic vesicle cycle	0.00926351	UNC13A	unc-13 homolog A	5.0501	8.2572e-17
Synaptic vesicle cycle	0.00926351	SLC17A7	solute carrier family 17 member 7	-2.27504	0.000482543
HIF-1 signaling pathway	0.00930839	CDKN1A	cyclin dependent kinase inhibitor 1A	2.32225	1.37308e-17
HIF-1 signaling pathway	0.00930839	EDN1	endothelin 1	-2.23988	0.0270571
HIF-1 signaling pathway	0.00930839	EGF	epidermal growth factor	2.84146	0.000160389
HIF-1 signaling pathway	0.00930839	EIF4EBP1	eukaryotic translation initiation factor 4E binding protein 1	2.87765	4.64952e-29
HIF-1 signaling pathway	0.00930839	ENO3	enolase 3	2.51432	5.50323e-07
HIF-1 signaling pathway	0.00930839	HMOX1	heme oxygenase 1	8.48205	3.53031e-107
HIF-1 signaling pathway	0.00930839	VEGFA	vascular endothelial growth factor A	2.71226	1.5065e-31
Leukocyte transendothelial migration	0.0119256	ACTB	actin beta	-2.92056	3.04847e-26
Leukocyte transendothelial migration	0.0119256	ACTG1	actin gamma 1	-2.989	4.42782e-29
Leukocyte transendothelial migration	0.0119256	PTK2B	protein tyrosine kinase 2 beta	2.56204	1.8874e-07
Leukocyte transendothelial migration	0.0119256	MYL5	myosin light chain 5	2.27113	1.91342e-08
Leukocyte transendothelial migration	0.0119256	SIPA1	signal-induced proliferation-associated 1	-2.27465	1.5542e-10
Leukocyte transendothelial migration	0.0119256	RAPGEF3	Rap guanine nucleotide exchange factor 3	12.2034	1.98179e-35
Leukocyte transendothelial migration	0.0119256	JAM2	junctional adhesion molecule 2	2.1061	0.000145535
ErbB signaling pathway	0.0131228	CDKN1A	cyclin dependent kinase inhibitor 1A	2.32225	1.37308e-17
ErbB signaling pathway	0.0131228	EGF	epidermal growth factor	2.84146	0.000160389
ErbB signaling pathway	0.0131228	EIF4EBP1	eukaryotic translation initiation factor 4E binding protein 1	2.87765	4.64952e-29
ErbB signaling pathway	0.0131228	MAPK10	mitogen-activated protein kinase 10	2.52941	3.62398e-07
ErbB signaling pathway	0.0131228	NRG2	neuregulin 2	-2.88129	1.27052e-07
ErbB signaling pathway	0.0131228	SHC2	SHC adaptor protein 2	3.03202	9.89778e-12
Alzheimer disease	0.0132044	ATP2A3	ATPase sarcoplasmic/endoplasmic reticulum Ca2+ transporting 3	-3.96618	1.79838e-17
Alzheimer disease	0.0132044	DDIT3	DNA damage inducible transcript 3	11.6347	8.36756e-120
Alzheimer disease	0.0132044	ERN1	endoplasmic reticulum to nucleus signaling 1	2.08335	1.01797e-07
Alzheimer disease	0.0132044	ND6	NADH dehydrogenase subunit 6	-2.65865	2.70635e-08
Alzheimer disease	0.0132044	MAPK10	mitogen-activated protein kinase 10	2.52941	3.62398e-07
Alzheimer disease	0.0132044	PTGS2	prostaglandin-endoperoxide synthase 2	2.02115	3.33555e-05
Alzheimer disease	0.0132044	TUBA4A	tubulin alpha 4a	-4.13151	4.78494e-15
Alzheimer disease	0.0132044	WNT5A	Wnt family member 5A	-2.09142	2.09545e-09
Alzheimer disease	0.0132044	XBP1	X-box binding protein 1	4.27144	6.36837e-44
Alzheimer disease	0.0132044	FZD8	frizzled class receptor 8	-2.69661	2.01359e-10
Alzheimer disease	0.0132044	TUBB4B	tubulin beta 4B class IVb	-2.72769	1.34945e-14
Alzheimer disease	0.0132044	ATF6	activating transcription factor 6	2.1956	5.66103e-20
Alzheimer disease	0.0132044	DKK1	dickkopf WNT signaling pathway inhibitor 1	-2.00586	0.00385079
Alzheimer disease	0.0132044	NDUFA4L2	NDUFA4 mitochondrial complex associated like 2	5.39861	1.46216e-13
Legionellosis	0.0134821	HSPA1A	heat shock protein family A (Hsp70) member 1A	-6.14431	3.7711e-78
Legionellosis	0.0134821	HSPA1B	heat shock protein family A (Hsp70) member 1B	-5.85142	3.15945e-69
Legionellosis	0.0134821	HSPA1L	heat shock protein family A (Hsp70) member 1 like	2.46252	3.22858e-05
Legionellosis	0.0134821	HSPA6	heat shock protein family A (Hsp70) member 6	27.6017	6.33413e-10
Legionellosis	0.0134821	HSPA8	heat shock protein family A (Hsp70) member 8	-2.31342	1.17516e-06
AMPK signaling pathway	0.0150224	CCND1	cyclin D1	-3.11883	3.80373e-13
AMPK signaling pathway	0.0150224	EIF4EBP1	eukaryotic translation initiation factor 4E binding protein 1	2.87765	4.64952e-29
AMPK signaling pathway	0.0150224	FASN	fatty acid synthase	-2.63052	9.8392e-07
AMPK signaling pathway	0.0150224	LIPE	lipase E, hormone sensitive type	-2.10119	5.91846e-06
AMPK signaling pathway	0.0150224	PCK2	phosphoenolpyruvate carboxykinase 2, mitochondrial	4.49513	5.50711e-63
AMPK signaling pathway	0.0150224	CREB5	cAMP responsive element binding protein 5	2.3409	1.20036e-11
AMPK signaling pathway	0.0150224	CREB3L4	cAMP responsive element binding protein 3 like 4	2.77535	2.75662e-14
Endometrial cancer	0.0151825	CCND1	cyclin D1	-3.11883	3.80373e-13
Endometrial cancer	0.0151825	CDH1	cadherin 1	-2.98389	1.70711e-09
Endometrial cancer	0.0151825	CDKN1A	cyclin dependent kinase inhibitor 1A	2.32225	1.37308e-17
Endometrial cancer	0.0151825	GADD45A	growth arrest and DNA damage inducible alpha	4.26426	1.92944e-25
Endometrial cancer	0.0151825	EGF	epidermal growth factor	2.84146	0.000160389
Cell adhesion molecules	0.0158401	CDH1	cadherin 1	-2.98389	1.70711e-09
Cell adhesion molecules	0.0158401	ICAM3	intercellular adhesion molecule 3	-2.25172	5.65854e-05
Cell adhesion molecules	0.0158401	PTPRM	protein tyrosine phosphatase receptor type M	2.19081	9.40792e-11
Cell adhesion molecules	0.0158401	NECTIN1	nectin cell adhesion molecule 1	-2.4058	1.7078e-08
Cell adhesion molecules	0.0158401	NRXN3	neurexin 3	-4.14145	1.81295e-22
Cell adhesion molecules	0.0158401	ICOSLG	inducible T cell costimulator ligand	-2.07782	3.20029e-06
Cell adhesion molecules	0.0158401	JAM2	junctional adhesion molecule 2	2.1061	0.000145535
Cell adhesion molecules	0.0158401	LRRC4	leucine rich repeat containing 4	-5.30609	3.56465e-22
Longevity regulating pathway - multiple species	0.0179766	HSPA1A	heat shock protein family A (Hsp70) member 1A	-6.14431	3.7711e-78
Longevity regulating pathway - multiple species	0.0179766	HSPA1B	heat shock protein family A (Hsp70) member 1B	-5.85142	3.15945e-69
Longevity regulating pathway - multiple species	0.0179766	HSPA1L	heat shock protein family A (Hsp70) member 1 like	2.46252	3.22858e-05
Longevity regulating pathway - multiple species	0.0179766	HSPA6	heat shock protein family A (Hsp70) member 6	27.6017	6.33413e-10
Longevity regulating pathway - multiple species	0.0179766	HSPA8	heat shock protein family A (Hsp70) member 8	-2.31342	1.17516e-06
JAK-STAT signaling pathway	0.0201927	CCND1	cyclin D1	-3.11883	3.80373e-13
JAK-STAT signaling pathway	0.0201927	CDKN1A	cyclin dependent kinase inhibitor 1A	2.32225	1.37308e-17
JAK-STAT signaling pathway	0.0201927	CTF1	cardiotrophin 1	2.05767	0.000192506
JAK-STAT signaling pathway	0.0201927	EGF	epidermal growth factor	2.84146	0.000160389
JAK-STAT signaling pathway	0.0201927	LIF	LIF interleukin 6 family cytokine	2.278	1.699e-05
JAK-STAT signaling pathway	0.0201927	PDGFRA	platelet derived growth factor receptor alpha	-2.36455	0.000392773
JAK-STAT signaling pathway	0.0201927	SOCS3	suppressor of cytokine signaling 3	-2.44309	7.24214e-05
JAK-STAT signaling pathway	0.0201927	IL23A	interleukin 23 subunit alpha	3.16689	8.43258e-08
Prostate cancer	0.022021	CCND1	cyclin D1	-3.11883	3.80373e-13
Prostate cancer	0.022021	CDKN1A	cyclin dependent kinase inhibitor 1A	2.32225	1.37308e-17
Prostate cancer	0.022021	EGF	epidermal growth factor	2.84146	0.000160389
Fc gamma R-mediated phagocytosis	0.022021	INPP5D	inositol polyphosphate-5-phosphatase D	3.49572	4.51598e-07
Fc gamma R-mediated phagocytosis	0.022021	MYO10	myosin X	-2.43347	2.34591e-21
Prostate cancer	0.022021	PDGFRA	platelet derived growth factor receptor alpha	-2.36455	0.000392773
Fc gamma R-mediated phagocytosis	0.022021	PLA2G4C	phospholipase A2 group IVC	5.48398	6.42817e-13
Fc gamma R-mediated phagocytosis	0.022021	PLPP3	phospholipid phosphatase 3	-2.1053	0.000152308
Prostate cancer	0.022021	CREB5	cAMP responsive element binding protein 5	2.3409	1.20036e-11
Fc gamma R-mediated phagocytosis	0.022021	GAB2	GRB2 associated binding protein 2	2.39143	1.007e-10
Fc gamma R-mediated phagocytosis	0.022021	MARCKSL1	MARCKS like 1	-2.56296	2.61802e-15
Prostate cancer	0.022021	CREB3L4	cAMP responsive element binding protein 3 like 4	2.77535	2.75662e-14
Alanine, aspartate and glutamate metabolism	0.0226525	ASNS	asparagine synthetase (glutamine-hydrolyzing)	3.15747	8.30988e-31
Alanine, aspartate and glutamate metabolism	0.0226525	ASS1	argininosuccinate synthase 1	2.08809	4.59689e-09
Thyroid cancer	0.0226525	CCND1	cyclin D1	-3.11883	3.80373e-13
Thyroid cancer	0.0226525	CDH1	cadherin 1	-2.98389	1.70711e-09
Thyroid cancer	0.0226525	CDKN1A	cyclin dependent kinase inhibitor 1A	2.32225	1.37308e-17
Thyroid cancer	0.0226525	GADD45A	growth arrest and DNA damage inducible alpha	4.26426	1.92944e-25
Alanine, aspartate and glutamate metabolism	0.0226525	GFPT1	glutamine--fructose-6-phosphate transaminase 1	2.2649	1.02215e-18
Alanine, aspartate and glutamate metabolism	0.0226525	GPT2	glutamic--pyruvic transaminase 2	2.2028	7.9536e-21
Vascular smooth muscle contraction	0.0235568	ACTA2	actin alpha 2, smooth muscle	4.20685	8.65273e-23
Vascular smooth muscle contraction	0.0235568	ADORA2A	adenosine A2a receptor	-7.81243	8.40321e-05
Vascular smooth muscle contraction	0.0235568	EDN1	endothelin 1	-2.23988	0.0270571
Vascular smooth muscle contraction	0.0235568	PLA2G4C	phospholipase A2 group IVC	5.48398	6.42817e-13
Vascular smooth muscle contraction	0.0235568	RAMP1	receptor activity modifying protein 1	-2.09559	8.64808e-07
Vascular smooth muscle contraction	0.0235568	ADM2	adrenomedullin 2	10.548	2.51814e-40
Vascular smooth muscle contraction	0.0235568	MYLK2	myosin light chain kinase 2	-2.33311	0.000359175
AGE-RAGE signaling pathway in diabetic complications	0.0247346	CCND1	cyclin D1	-3.11883	3.80373e-13
AGE-RAGE signaling pathway in diabetic complications	0.0247346	COL1A1	collagen type I alpha 1 chain	-4.55358	6.29433e-18
AGE-RAGE signaling pathway in diabetic complications	0.0247346	COL3A1	collagen type III alpha 1 chain	-3.72812	1.63559e-07
AGE-RAGE signaling pathway in diabetic complications	0.0247346	EDN1	endothelin 1	-2.23988	0.0270571
AGE-RAGE signaling pathway in diabetic complications	0.0247346	MAPK10	mitogen-activated protein kinase 10	2.52941	3.62398e-07
AGE-RAGE signaling pathway in diabetic complications	0.0247346	VEGFA	vascular endothelial growth factor A	2.71226	1.5065e-31
Fc epsilon RI signaling pathway	0.025675	INPP5D	inositol polyphosphate-5-phosphatase D	3.49572	4.51598e-07
Fc epsilon RI signaling pathway	0.025675	MAPK10	mitogen-activated protein kinase 10	2.52941	3.62398e-07
Fc epsilon RI signaling pathway	0.025675	MAP2K3	mitogen-activated protein kinase kinase 3	-2.13777	1.07589e-12
Fc epsilon RI signaling pathway	0.025675	PLA2G4C	phospholipase A2 group IVC	5.48398	6.42817e-13
Fc epsilon RI signaling pathway	0.025675	GAB2	GRB2 associated binding protein 2	2.39143	1.007e-10
Insulin signaling pathway	0.0259084	EIF4EBP1	eukaryotic translation initiation factor 4E binding protein 1	2.87765	4.64952e-29
Insulin signaling pathway	0.0259084	FASN	fatty acid synthase	-2.63052	9.8392e-07
Insulin signaling pathway	0.0259084	LIPE	lipase E, hormone sensitive type	-2.10119	5.91846e-06
Insulin signaling pathway	0.0259084	PCK2	phosphoenolpyruvate carboxykinase 2, mitochondrial	4.49513	5.50711e-63
Insulin signaling pathway	0.0259084	MAPK10	mitogen-activated protein kinase 10	2.52941	3.62398e-07
Insulin signaling pathway	0.0259084	SOCS3	suppressor of cytokine signaling 3	-2.44309	7.24214e-05
Insulin signaling pathway	0.0259084	SHC2	SHC adaptor protein 2	3.03202	9.89778e-12
Measles	0.0267256	CCND1	cyclin D1	-3.11883	3.80373e-13
Measles	0.0267256	HSPA1A	heat shock protein family A (Hsp70) member 1A	-6.14431	3.7711e-78
Measles	0.0267256	HSPA1B	heat shock protein family A (Hsp70) member 1B	-5.85142	3.15945e-69
Measles	0.0267256	HSPA1L	heat shock protein family A (Hsp70) member 1 like	2.46252	3.22858e-05
Measles	0.0267256	HSPA6	heat shock protein family A (Hsp70) member 6	27.6017	6.33413e-10
Measles	0.0267256	HSPA8	heat shock protein family A (Hsp70) member 8	-2.31342	1.17516e-06
Measles	0.0267256	MAPK10	mitogen-activated protein kinase 10	2.52941	3.62398e-07
NF-kappa B signaling pathway	0.0286739	GADD45A	growth arrest and DNA damage inducible alpha	4.26426	1.92944e-25
NF-kappa B signaling pathway	0.0286739	IL1R1	interleukin 1 receptor type 1	-3.50538	6.5394e-09
NF-kappa B signaling pathway	0.0286739	PTGS2	prostaglandin-endoperoxide synthase 2	2.02115	3.33555e-05
NF-kappa B signaling pathway	0.0286739	RELB	RELB proto-oncogene, NF-kB subunit	2.25391	4.51304e-06
NF-kappa B signaling pathway	0.0286739	TRAF1	TNF receptor associated factor 1	2.22414	8.43801e-05
NF-kappa B signaling pathway	0.0286739	EDA2R	ectodysplasin A2 receptor	3.73431	1.70939e-19
Thyroid hormone synthesis	0.0350845	ATP1B2	ATPase Na+/K+ transporting subunit beta 2	-6.5739	2.70728e-30
Thyroid hormone synthesis	0.0350845	CANX	calnexin	2.05301	5.47284e-15
Thyroid hormone synthesis	0.0350845	HSPA5	heat shock protein family A (Hsp70) member 5	2.22963	2.68819e-19
Thyroid hormone synthesis	0.0350845	CREB5	cAMP responsive element binding protein 5	2.3409	1.20036e-11
Thyroid hormone synthesis	0.0350845	CREB3L4	cAMP responsive element binding protein 3 like 4	2.77535	2.75662e-14
Vasopressin-regulated water reabsorption	0.0355185	AQP3	aquaporin 3 (Gill blood group)	-2.77877	1.5477e-07
Vasopressin-regulated water reabsorption	0.0355185	ARHGDIA	Rho GDP dissociation inhibitor alpha	-3.21296	3.4803e-39
Vasopressin-regulated water reabsorption	0.0355185	CREB5	cAMP responsive element binding protein 5	2.3409	1.20036e-11
Vasopressin-regulated water reabsorption	0.0355185	CREB3L4	cAMP responsive element binding protein 3 like 4	2.77535	2.75662e-14
Chronic myeloid leukemia	0.0365712	CCND1	cyclin D1	-3.11883	3.80373e-13
Chronic myeloid leukemia	0.0365712	CDKN1A	cyclin dependent kinase inhibitor 1A	2.32225	1.37308e-17
Chronic myeloid leukemia	0.0365712	GADD45A	growth arrest and DNA damage inducible alpha	4.26426	1.92944e-25
Chronic myeloid leukemia	0.0365712	GAB2	GRB2 associated binding protein 2	2.39143	1.007e-10
Chronic myeloid leukemia	0.0365712	SHC2	SHC adaptor protein 2	3.03202	9.89778e-12
Bacterial invasion of epithelial cells	0.0380937	ACTB	actin beta	-2.92056	3.04847e-26
Bacterial invasion of epithelial cells	0.0380937	ACTG1	actin gamma 1	-2.989	4.42782e-29
Bacterial invasion of epithelial cells	0.0380937	CAV1	caveolin 1	-2.08227	7.88094e-05
Bacterial invasion of epithelial cells	0.0380937	CDH1	cadherin 1	-2.98389	1.70711e-09
Bacterial invasion of epithelial cells	0.0380937	SHC2	SHC adaptor protein 2	3.03202	9.89778e-12
Cholinergic synapse	0.0389235	CHRNB2	cholinergic receptor nicotinic beta 2 subunit	2.23273	0.0325531
Cholinergic synapse	0.0389235	GNG11	G protein subunit gamma 11	-2.5593	0.000293534
Cholinergic synapse	0.0389235	KCNJ12	potassium inwardly rectifying channel subfamily J member 12	-3.26345	4.54054e-11
Cholinergic synapse	0.0389235	CREB5	cAMP responsive element binding protein 5	2.3409	1.20036e-11
Cholinergic synapse	0.0389235	PIK3R5	phosphoinositide-3-kinase regulatory subunit 5	-3.81659	1.35664e-06
Cholinergic synapse	0.0389235	CREB3L4	cAMP responsive element binding protein 3 like 4	2.77535	2.75662e-14
Cushing syndrome	0.0432945	CCND1	cyclin D1	-3.11883	3.80373e-13
Cushing syndrome	0.0432945	CDKN1A	cyclin dependent kinase inhibitor 1A	2.32225	1.37308e-17
Cushing syndrome	0.0432945	WNT5A	Wnt family member 5A	-2.09142	2.09545e-09
Cushing syndrome	0.0432945	FZD8	frizzled class receptor 8	-2.69661	2.01359e-10
Cushing syndrome	0.0432945	CREB5	cAMP responsive element binding protein 5	2.3409	1.20036e-11
Cushing syndrome	0.0432945	RASD1	ras related dexamethasone induced 1	-2.10329	0.0197633
Cushing syndrome	0.0432945	CREB3L4	cAMP responsive element binding protein 3 like 4	2.77535	2.75662e-14
Cellular senescence	0.0444317	CCND1	cyclin D1	-3.11883	3.80373e-13
Cellular senescence	0.0444317	CDKN1A	cyclin dependent kinase inhibitor 1A	2.32225	1.37308e-17
Cellular senescence	0.0444317	GADD45A	growth arrest and DNA damage inducible alpha	4.26426	1.92944e-25
Cellular senescence	0.0444317	EIF4EBP1	eukaryotic translation initiation factor 4E binding protein 1	2.87765	4.64952e-29
Cellular senescence	0.0444317	MAP2K3	mitogen-activated protein kinase kinase 3	-2.13777	1.07589e-12
Cellular senescence	0.0444317	TRPV4	transient receptor potential cation channel subfamily V member 4	-2.05196	0.000308422
Cellular senescence	0.0444317	RAD9B	RAD9 checkpoint clamp component B	4.09239	2.42149e-14
Growth hormone synthesis, secretion and action	0.0482598	MAPK10	mitogen-activated protein kinase 10	2.52941	3.62398e-07
Growth hormone synthesis, secretion and action	0.0482598	MAP2K3	mitogen-activated protein kinase kinase 3	-2.13777	1.07589e-12
Growth hormone synthesis, secretion and action	0.0482598	SOCS3	suppressor of cytokine signaling 3	-2.44309	7.24214e-05
Growth hormone synthesis, secretion and action	0.0482598	CREB5	cAMP responsive element binding protein 5	2.3409	1.20036e-11
Growth hormone synthesis, secretion and action	0.0482598	SHC2	SHC adaptor protein 2	3.03202	9.89778e-12
Growth hormone synthesis, secretion and action	0.0482598	CREB3L4	cAMP responsive element binding protein 3 like 4	2.77535	2.75662e-14
Vibrio cholerae infection	0.0489551	ACTB	actin beta	-2.92056	3.04847e-26
Vibrio cholerae infection	0.0489551	ACTG1	actin gamma 1	-2.989	4.42782e-29
Vibrio cholerae infection	0.0489551	ATP6V1G2	ATPase H+ transporting V1 subunit G2	3.48408	6.12622e-10
Malaria	0.0489551	GYPC	glycophorin C (Gerbich blood group)	2.52379	5.41532e-14
Malaria	0.0489551	HBA1	hemoglobin subunit alpha 1	-2.65019	0.000100574
Malaria	0.0489551	HBA2	hemoglobin subunit alpha 2	-2.46623	0.00146291
Malaria	0.0489551	THBS3	thrombospondin 3	2.3461	3.46924e-06
Ether lipid metabolism	0.0489551	PLA2G4C	phospholipase A2 group IVC	5.48398	6.42817e-13
Ether lipid metabolism	0.0489551	PLPP3	phospholipid phosphatase 3	-2.1053	0.000152308
Vibrio cholerae infection	0.0489551	SEC61A1	SEC61 translocon subunit alpha 1	2.07811	1.68162e-18
Ether lipid metabolism	0.0489551	GDPD3	glycerophosphodiester phosphodiesterase domain containing 3	-2.22284	0.000102807
Ether lipid metabolism	0.0489551	TMEM86B	transmembrane protein 86B	-2.0477	0.00454593
