# Supplementary material for: Modulation of innate immunity related genes resulting in prophylactic antimicrobial and antiviral properties
Source: J Transl Med. 2024 Jun 17;22:574. doi: 10.1186/s12967-024-05378-2 (PMC11184722; doi:10.1186/s12967-024-05378-2)
Supplement: Supplementary file 4 — Additional file 4. Related to Fig. 2D. List of differentially expressed genes (DEGs) in Caco-2 cells (1x106) treated with Solution-3 at 0.01x concentration for 24 hours. Vehicle-treated cells (0.08% NaCl) were used as negative control for the experiments. RNAseq analyses showed n. 1292 differentially expressed genes (DEGs; fold-change of 2, p-value <0.05). Among these, n. 700 and n. 592 genes were found up- or down-regulated, respectively. The gene symbol, the fold-change and the p-value are shown. [file 12967_2024_5378_MOESM4_ESM.xlsx]

## Sheet: Figure 2D
Gene Symbol	Description	Fold Change	P value
AADAC	arylacetamide deacetylase	3.17641	2.84601e-09
ABAT	4-aminobutyrate aminotransferase	-2.11285	1.13739e-34
ABCC2	ATP binding cassette subfamily C member 2	2.64758	3.91004e-71
ABCC3	ATP binding cassette subfamily C member 3	4.52273	7.75265e-159
ABCC9	ATP binding cassette subfamily C member 9	-3.29133	2.74581e-49
ABCG2	ATP binding cassette subfamily G member 2 (Junior blood group)	2.89241	3.048e-64
ABHD14A	abhydrolase domain containing 14A	-2.06962	2.7905e-06
ACOT13	acyl-CoA thioesterase 13	-2.18869	8.85694e-38
ACOT7	acyl-CoA thioesterase 7	-2.64251	2.52874e-51
ACP3	acid phosphatase 3	-2.48325	7.63612e-07
ACSS1	acyl-CoA synthetase short chain family member 1	-2.31967	6.54343e-60
ACTBP7	ACTB pseudogene 7	-2.73486	0.0122372
ACTG1P25	actin gamma 1 pseudogene 25	-2.47817	6.19003e-12
ACY3	aminoacylase 3	-2.10257	1.12617e-07
ADAM19	ADAM metallopeptidase domain 19	-2.43438	6.70058e-24
ADAM20P1	ADAM metallopeptidase domain 20 pseudogene 1	5.99233	0.000122714
ADAM28	ADAM metallopeptidase domain 28	-2.34758	0.0153862
ADAMTS13	ADAM metallopeptidase with thrombospondin type 1 motif 13	2.08257	0.0208488
ADAMTS9	ADAM metallopeptidase with thrombospondin type 1 motif 9	2.80357	0.00177444
ADCY5	adenylate cyclase 5	-2.96037	5.17171e-06
ADGRE2	adhesion G protein-coupled receptor E2	2.12933	0.0281646
ADGRG7	adhesion G protein-coupled receptor G7	-2.59013	1.45227e-06
ADH4	alcohol dehydrogenase 4 (class II), pi polypeptide	-3.58954	9.27965e-08
ADH6	alcohol dehydrogenase 6 (class V)	-2.65156	5.75324e-36
ADI1	acireductone dioxygenase 1	-2.17455	5.65958e-53
ADORA1	adenosine A1 receptor	-5.62749	5.96393e-106
ADPRM	ADP-ribose/CDP-alcohol diphosphatase, manganese dependent	2.7138	6.27345e-15
ADRA2C	adrenoceptor alpha 2C	-2.66828	9.5749e-26
ADRB1	adrenoceptor beta 1	2.09346	0.0122693
AFAP1L1	actin filament associated protein 1 like 1	3.71515	5.94901e-05
AGAP1-IT1	AGAP1 intronic transcript 1	2.47471	0.0368102
AGFG2	ArfGAP with FG repeats 2	-2.01316	5.33919e-21
AGGF1P2	angiogenic factor with G-patch and FHA domains 1 pseudogene 2	4.35508	0.0351196
AGXT	alanine--glyoxylate and serine--pyruvate aminotransferase	-2.17702	0.014798
AHNAK2	AHNAK nucleoprotein 2	6.6462	0.00123967
AHR	aryl hydrocarbon receptor	2.83058	5.75936e-50
AIF1	allograft inflammatory factor 1	-2.78138	2.28034e-05
AKAP5	A-kinase anchoring protein 5	-2.25555	5.39902e-34
AKNA	AT-hook transcription factor	2.87809	6.94543e-55
AKR1B10	aldo-keto reductase family 1 member B10	3.6032	8.62181e-06
AKR1C1	aldo-keto reductase family 1 member C1	5.58757	1.70428e-88
AKR1C2	aldo-keto reductase family 1 member C2	4.09702	2.01983e-83
ALDH1A3	aldehyde dehydrogenase 1 family member A3	2.06665	9.7926e-06
ALDH1L2	aldehyde dehydrogenase 1 family member L2	2.9634	1.53733e-53
ALG1L	ALG1 chitobiosyldiphosphodolichol beta-mannosyltransferase like	-2.49652	1.70909e-07
ALPG	alkaline phosphatase, germ cell	2.12186	2.92682e-07
ALPP	alkaline phosphatase, placental	2.23261	1.88657e-12
ALS2CL	ALS2 C-terminal like	2.26533	3.20796e-09
AMACR	alpha-methylacyl-CoA racemase	-2.29396	3.13411e-53
AMER3	APC membrane recruitment protein 3	-3.17749	9.39572e-13
AMOT	angiomotin	-2.47372	2.00195e-49
ANG	angiogenin	-2.50325	7.41806e-07
ANGPT2	angiopoietin 2	2.51526	0.0318901
ANKDD1B	ankyrin repeat and death domain containing 1B	2.80949	6.58432e-05
ANKRD13B	ankyrin repeat domain 13B	2.12485	3.56084e-19
ANKRD24	ankyrin repeat domain 24	3.18244	0.00171952
ANKRD31	ankyrin repeat domain 31	2.15105	3.95466e-08
ANKRD36C	ankyrin repeat domain 36C	2.09989	0.00312323
ANKRD44	ankyrin repeat domain 44	-6.71802	0.00206613
ANO7L1	anoctamin 7 like 1 (pseudogene), transcript variant X10	2.03879	0.0278051
ANXA8	annexin A8	-2.87841	3.01108e-66
ANXA8L1	annexin A8 like 1	-3.2306	9.0065e-81
ANXA9	annexin A9	-3.132	3.7598e-77
AOC2	amine oxidase copper containing 2	2.16664	0.00249306
APELA	apelin receptor early endogenous ligand	-12.4859	3.37531e-94
APLP1	amyloid beta precursor like protein 1	-2.5769	2.73404e-23
APOA4	apolipoprotein A4	-5.99228	2.61731e-09
APOC3	apolipoprotein C3	-2.47646	2.1135e-29
APOD	apolipoprotein D	-2.40293	1.08602e-54
APOH	apolipoprotein H	-3.0056	2.67102e-65
APOLD1	apolipoprotein L domain containing 1	2.04333	3.41e-12
AQP1	aquaporin 1 (Colton blood group)	-2.6943	0.0135595
AQP11	aquaporin 11	-2.38548	1.82602e-26
AQP3	aquaporin 3 (Gill blood group)	-3.70828	3.32575e-67
AREG	amphiregulin	2.61784	2.67011e-73
ARHGAP18	Rho GTPase activating protein 18	2.30151	8.30898e-39
ARHGAP24	Rho GTPase activating protein 24	-3.67276	0.000200451
ARHGAP33	Rho GTPase activating protein 33	-2.03214	6.53561e-05
ARHGAP5-AS1	ARHGAP5 antisense RNA 1 (head to head)	-4.62768	1.62611e-12
ARHGEF17	Rho guanine nucleotide exchange factor 17	-2.17935	2.09124e-26
ARHGEF4	Rho guanine nucleotide exchange factor 4	2.12024	0.00253704
ARL14	ADP ribosylation factor like GTPase 14	2.24247	3.28456e-05
ARL15	ADP ribosylation factor like GTPase 15	-2.20685	6.81507e-29
ARRB1	arrestin beta 1	-3.78556	5.01831e-111
ARRDC3	arrestin domain containing 3	2.91383	1.0589e-35
ARSD	arylsulfatase D	-2.30595	0.000677846
ARSG	arylsulfatase G	2.14764	5.54357e-13
ART4	ADP-ribosyltransferase 4 (Dombrock blood group)	-2.01951	0.000918117
ASCL2	achaete-scute family bHLH transcription factor 2	-2.06583	1.50664e-17
ASMTL-AS1	ASMTL antisense RNA 1	2.24846	0.000447498
ASTN2	astrotactin 2	-2.35875	4.07345e-21
ATP10D	ATPase phospholipid transporting 10D (putative)	-2.12866	4.97485e-17
ATP1B2	ATPase Na+/K+ transporting subunit beta 2	-3.15355	0.0481527
ATP2B1-AS1	ATP2B1 antisense RNA 1	-2.15787	0.0127753
ATP6AP1L	ATPase H+ transporting accessory protein 1 like	2.80991	1.45993e-09
ATP6V0A4	ATPase H+ transporting V0 subunit a4	-3.69855	5.86456e-11
ATP8B2	ATPase phospholipid transporting 8B2	2.94332	3.83507e-07
AVPR2	arginine vasopressin receptor 2	3.08019	0.0332032
AXIN2	axin 2	-2.69347	1.65412e-83
B3GNT8	UDP-GlcNAc:betaGal beta-1,3-N-acetylglucosaminyltransferase 8	-2.12234	2.19661e-08
B4GALNT2	beta-1,4-N-acetyl-galactosaminyltransferase 2	-4.22439	4.56278e-13
BANF1P2	BANF1 pseudogene 2	2.00642	0.00156359
BCO2	beta-carotene oxygenase 2	2.23975	0.00208233
BCRP1	BCR pseudogene 1	-2.27832	6.888e-07
BEST1	bestrophin 1	2.50093	4.91625e-17
BFSP1	beaded filament structural protein 1	-3.48864	4.74147e-41
BHLHA15	basic helix-loop-helix family member a15	2.67051	6.72452e-15
BHLHE41	basic helix-loop-helix family member e41	2.1775	0.00131816
BIRC3	baculoviral IAP repeat containing 3	2.71603	5.7382e-42
BIRC7	baculoviral IAP repeat containing 7	4.3219	7.39256e-07
BLOC1S1-RDH5	BLOC1S1-RDH5 readthrough	-2.02645	0.000357407
BMP6	bone morphogenetic protein 6	7.66368	2.21854e-14
BMP7	bone morphogenetic protein 7	-2.33555	5.24473e-47
BMP8A	bone morphogenetic protein 8a	-3.47966	1.84466e-40
BSN	bassoon presynaptic cytomatrix protein	2.09741	0.000423427
BTC	betacellulin	2.65328	0.00050982
BTN3A1	butyrophilin subfamily 3 member A1	2.40902	1.17588e-21
BTN3A3	butyrophilin subfamily 3 member A3	2.07049	0.00027355
BTNL8	butyrophilin like 8	-3.47849	2.9014e-63
BTNL9	butyrophilin like 9	2.00089	1.54387e-21
C10orf95	chromosome 10 open reading frame 95	2.2601	0.0132879
C11orf52	chromosome 11 open reading frame 52	-2.37277	6.55999e-19
C15orf65	chromosome 15 open reading frame 65	2.20668	0.0235722
C19orf38	chromosome 19 open reading frame 38	2.11371	0.0357308
C19orf73	chromosome 19 open reading frame 73	-2.69206	0.0258907
C1QTNF1-AS1	C1QTNF1 antisense RNA 1	-2.98672	0.000795964
C2orf81	chromosome 2 open reading frame 81	2.09237	0.0352826
C3orf80	chromosome 3 open reading frame 80	3.17844	8.43509e-37
C6orf141	chromosome 6 open reading frame 141	8.93523	4.10001e-11
C6orf99	chromosome 6 open reading frame 99	-2.4273	7.47134e-05
C8orf31	chromosome 8 open reading frame 31	-2.65623	2.97397e-18
CA3	carbonic anhydrase 3	3.02655	0.000132826
CAB39L	calcium binding protein 39 like	-4.30632	6.49731e-135
CABLES2	Cdk5 and Abl enzyme substrate 2	-2.39667	7.20921e-41
CACHD1	cache domain containing 1	-3.1121	3.99845e-48
CACNA1H	calcium voltage-gated channel subunit alpha1 H	2.33577	0.0381946
CACNB4	calcium voltage-gated channel auxiliary subunit beta 4	4.32337	0.000321977
CACNG8	calcium voltage-gated channel auxiliary subunit gamma 8	2.08059	1.73674e-13
CADM1	cell adhesion molecule 1	-2.85932	7.68944e-93
CALM3	calmodulin 3	-2.12699	5.2102e-44
CALML3-AS1	CALML3 antisense RNA 1	-2.37041	0.00786183
CALML4	calmodulin like 4	-2.2172	3.50495e-36
CAPN12	calpain 12	2.41202	7.12908e-07
CAPN8	calpain 8	5.11048	4.71113e-07
CARHSP1	calcium regulated heat stable protein 1	-2.27134	5.99689e-39
CARMIL2	capping protein regulator and myosin 1 linker 2	2.15935	7.20279e-11
CCDC113	coiled-coil domain containing 113	3.05395	5.01523e-06
CCDC144A	coiled-coil domain containing 144A	2.50602	0.000482084
CCDC144B	coiled-coil domain containing 144B (pseudogene)	2.22201	0.019123
CCDC144CP	coiled-coil domain containing 144C, pseudogene	2.01781	0.0323024
CCDC148	coiled-coil domain containing 148	-2.14194	0.000224757
CCDC158	coiled-coil domain containing 158	2.32329	0.000554649
CCDC18-AS1	CCDC18 antisense RNA 1	2.49506	2.93489e-06
CCDC187	coiled-coil domain containing 187	2.70933	5.50054e-11
CCDC58P4	coiled-coil domain containing 58 pseudogene 4	3.61198	0.000138638
CCDC78	coiled-coil domain containing 78	2.44286	1.29795e-07
CCM2L	CCM2 like scaffold protein	2.30397	0.0140282
CCN1	cellular communication network factor 1	-2.37904	1.46961e-37
CCNB1IP1	cyclin B1 interacting protein 1	2.3404	2.26839e-58
CCNE2	cyclin E2	-2.05047	1.0253e-12
CCR1	C-C motif chemokine receptor 1	-3.21395	6.99462e-06
CCT6B	chaperonin containing TCP1 subunit 6B	2.04993	0.00171923
CCZ1P	CCZ1 homolog, vacuolar protein trafficking and biogenesis associated pseudogene	2.04246	0.0116371
CD300LF	CD300 molecule like family member f	-2.03998	0.00156903
CD8A	CD8a molecule	2.1963	3.43856e-05
CDC25B	cell division cycle 25B	-2.47298	8.10182e-53
CDK18	cyclin dependent kinase 18	2.11541	2.2677e-18
CDKL1	cyclin dependent kinase like 1	2.71231	1.35273e-14
CDKN1A	cyclin dependent kinase inhibitor 1A	2.03988	2.55406e-11
CDKN1C	cyclin dependent kinase inhibitor 1C	-3.5348	2.59592e-05
CDKN2C	cyclin dependent kinase inhibitor 2C	-4.76364	1.02404e-36
CDKN3	cyclin dependent kinase inhibitor 3	-2.07656	4.45416e-24
CDRT1	CMT1A duplicated region transcript 1	2.21834	0.0116217
CEACAM1	CEA cell adhesion molecule 1	5.03161	9.57674e-58
CEACAM22P	CEA cell adhesion molecule 22, pseudogene	-5.05542	6.50024e-05
CEACAM5	CEA cell adhesion molecule 5	53.1391	2.815e-248
CEACAM6	CEA cell adhesion molecule 6	19.9348	0
CEBPD	CCAAT enhancer binding protein delta	-2.29274	1.41531e-13
CELF3	CUGBP Elav-like family member 3	-3.49381	8.76095e-06
CENPP	centromere protein P	-2.06928	2.41266e-18
CENPS-CORT	CENPS-CORT readthrough	-2.01052	0.0139724
CEP55	centrosomal protein 55	-2.22989	1.17191e-42
CEROX1	cytoplasmic endogenous regulator of oxidative phosphorylation 1	3.59291	1.24282e-06
CFAP300	cilia and flagella associated protein 300	2.32885	7.4836e-12
CGN	cingulin	-2.14709	1.48632e-32
CH17-340M24.3	uncharacterized protein BC009467	-2.01379	1.66346e-05
CHI3L1	chitinase 3 like 1	-4.09388	4.73801e-46
CHN1	chimerin 1	2.20274	3.31035e-05
CHST13	carbohydrate sulfotransferase 13	-2.05173	1.92853e-22
CHST9	carbohydrate sulfotransferase 9	-2.38658	4.66252e-28
CIDEB	cell death inducing DFFA like effector b	-2.13795	9.21993e-05
CKAP2L	cytoskeleton associated protein 2 like	-2.4139	1.63579e-36
CLDN16	claudin 16	4.97607	8.29239e-05
CLDN19	claudin 19	-4.02752	1.76961e-13
CLDN2	claudin 2	3.23022	2.45041e-45
CLGN	calmegin	2.68575	4.52993e-31
CLIP4	CAP-Gly domain containing linker protein family member 4	4.77512	8.86199e-22
CLMN	calmin	2.94419	5.96155e-36
CLTB	clathrin light chain B	-2.0151	2.18406e-24
CLYBL	citramalyl-CoA lyase	2.55211	0.00236692
CNIH2	cornichon family AMPA receptor auxiliary protein 2	-2.13657	0.000185644
COL27A1	collagen type XXVII alpha 1 chain	2.34519	6.9858e-13
COL4A1	collagen type IV alpha 1 chain	-4.62616	3.11571e-35
COL4A2	collagen type IV alpha 2 chain	-2.62674	1.44342e-22
COPG2IT1	COPG2 imprinted transcript 1	2.9457	1.57478e-09
CPA2	carboxypeptidase A2	-2.03245	1.74602e-17
CPED1	cadherin like and PC-esterase domain containing 1	2.54442	1.165e-11
CPN1	carboxypeptidase N subunit 1	-3.22877	4.7484e-25
CPS1	carbamoyl-phosphate synthase 1	2.31351	0.0325136
CPT1A	carnitine palmitoyltransferase 1A	2.49587	1.79974e-39
CR2	complement C3d receptor 2	5.38713	7.46572e-28
CRB2	crumbs cell polarity complex component 2	-2.93599	7.97848e-06
CREB3L3	cAMP responsive element binding protein 3 like 3	5.16779	2.53887e-52
CRIP2	cysteine rich protein 2	-2.50943	5.32062e-06
CRYAB	crystallin alpha B	-2.07265	0.00134124
CRYBG2	crystallin beta-gamma domain containing 2	-2.0627	2.88532e-23
CRYM	crystallin mu	3.38976	0.000505944
CRYM-AS1	CRYM antisense RNA 1	2.98676	0.000433566
CSGALNACT2	chondroitin sulfate N-acetylgalactosaminyltransferase 2	2.08012	1.66174e-19
CST1	cystatin SN	-2.52917	1.81368e-15
CSTA	cystatin A	2.59951	0.000118942
CTBS	chitobiase	2.1532	2.22901e-11
CTH	cystathionine gamma-lyase	2.67159	7.31564e-38
CTRL	chymotrypsin like	2.11181	0.00977255
CXCL8	C-X-C motif chemokine ligand 8	2.00489	4.61697e-06
CYMP	chymosin, pseudogene	-6.7564	1.29228e-97
CYP1A1	cytochrome P450 family 1 subfamily A member 1	16.4374	0
CYP1B1	cytochrome P450 family 1 subfamily B member 1	8.72553	3.21477e-12
CYP26B1	cytochrome P450 family 26 subfamily B member 1	3.35179	2.91909e-11
CYP27A1	cytochrome P450 family 27 subfamily A member 1	-3.21449	5.98525e-41
CYP4F29P	cytochrome P450 family 4 subfamily F member 29, pseudogene	-2.9422	0.010999
CYP4F30P	cytochrome P450 family 4 subfamily F member 30, pseudogene	4.76719	0.00010647
CYP4F62P	cytochrome P450 family 4 subfamily F member 62, pseudogene	2.85028	0.000379613
CYP4X1	cytochrome P450 family 4 subfamily X member 1	-6.02608	7.5724e-78
CZ1P-ASNS	CZ1P-ASNS readthrough	10.3699	0.000232691
DAB2	DAB adaptor protein 2	-3.01477	2.64741e-88
DACT2	dishevelled binding antagonist of beta catenin 2	-2.24164	4.95551e-07
DCAF4L1	DDB1 and CUL4 associated factor 4 like 1	2.01159	0.0273377
DCLK2	doublecortin like kinase 2	-2.13453	2.36842e-11
DDIT4	DNA damage inducible transcript 4	3.28014	2.89494e-83
DDR2	discoidin domain receptor tyrosine kinase 2	2.01452	8.72349e-11
DEGS2	delta 4-desaturase, sphingolipid 2	-3.062	0.000155405
DGAT2	diacylglycerol O-acyltransferase 2	-2.17684	1.05039e-43
DGCR6	DiGeorge syndrome critical region gene 6	-2.03014	8.94636e-07
DGKE	diacylglycerol kinase epsilon	2.03767	3.183e-26
DHDDS-AS1	DHDDS antisense RNA 1	4.49639	0.0164809
DIO1	iodothyronine deiodinase 1	-7.1558	6.73804e-36
DKK1	dickkopf WNT signaling pathway inhibitor 1	-2.29128	1.03022e-55
DLG1-AS1	DLG1 antisense RNA 1	-4.14888	1.03457e-05
DLG2	discs large MAGUK scaffold protein 2	-2.15715	2.86136e-08
DLGAP1-AS2	DLGAP1 antisense RNA 2	2.92169	3.74819e-27
DNAH1	dynein axonemal heavy chain 1	3.53183	1.7622e-07
DNAH2	dynein axonemal heavy chain 2	-8.19347	1.02763e-69
DNAJB5	DnaJ heat shock protein family (Hsp40) member B5	-2.54079	1.85396e-09
DNAJC10	DnaJ heat shock protein family (Hsp40) member C10	2.01642	2.16849e-29
DNAJC15	DnaJ heat shock protein family (Hsp40) member C15	-2.36536	3.12618e-33
DOC2A	double C2 domain alpha	2.45435	6.30219e-14
DOCK9-DT	DOCK9 divergent transcript	-2.10045	0.0307765
DPEP1	dipeptidase 1	-3.19013	5.67479e-49
DPPA3	developmental pluripotency associated 3	-3.35347	0.000182433
DPPA3P2	developmental pluripotency associated 3 pseudogene 2	-4.05926	0.0445143
DPY19L2P3	DPY19L2 pseudogene 3	2.28039	0.00679523
DPYSL3	dihydropyrimidinase like 3	-2.47164	2.93824e-78
DRAIC	downregulated RNA in cancer, inhibitor of cell invasion and migration	2.07567	0.0187125
DRD5P1	dopamine receptor D5 pseudogene 1	6.4546	2.11885e-05
DRICH1	aspartate rich 1	-2.13108	2.94621e-06
DUSP4	dual specificity phosphatase 4	2.66172	1.12844e-48
DUSP5	dual specificity phosphatase 5	3.9203	1.25194e-67
DUSP6	dual specificity phosphatase 6	4.72779	3.00785e-130
EDA	ectodysplasin A	2.01042	3.17396e-07
EGR1	early growth response 1	2.44464	1.38013e-37
EGR2	early growth response 2	2.28566	0.032716
EHD1	EH domain containing 1	-2.20316	2.71675e-30
EID2	EP300 interacting inhibitor of differentiation 2	-2.0398	2.4881e-19
EID3	EP300 interacting inhibitor of differentiation 3	2.38297	0.00115679
EIF4EBP3	eukaryotic translation initiation factor 4E binding protein 3	3.76106	0.00710665
ELK3	ETS transcription factor ELK3	2.04496	0.000722101
EMP1	epithelial membrane protein 1	5.05211	2.0604e-42
EMP2	epithelial membrane protein 2	-2.48932	2.89445e-74
EMX2OS	EMX2 opposite strand/antisense RNA	-3.65786	0.00640844
ENTPD8	ectonucleoside triphosphate diphosphohydrolase 8	-3.32815	1.21215e-15
EPB41L4A	erythrocyte membrane protein band 4.1 like 4A	-3.2625	1.45097e-07
EPB41L4A-AS1	EPB41L4A antisense RNA 1	2.08694	2.01342e-22
EPHA4	EPH receptor A4	-2.55404	2.98689e-13
EPSTI1	epithelial stromal interaction 1	-2.33937	1.35457e-40
EREG	epiregulin	3.53059	1.49156e-71
ERN1	endoplasmic reticulum to nucleus signaling 1	2.15215	4.84089e-33
ERV3-1	endogenous retrovirus group 3 member 1, envelope	2.19831	0.0171968
ERVH48-1	endogenous retrovirus group 48 member 1	-4.15936	1.10563e-07
ETNK2	ethanolamine kinase 2	-2.06766	1.48987e-23
ETV4	ETS variant transcription factor 4	4.16415	9.53972e-130
EVPL	envoplakin	4.75481	9.57945e-27
F10	coagulation factor X	-2.18856	1.03543e-17
FABP6-AS1	FABP6 antisense RNA 1, transcript variant X2	2.77755	0.00665928
FAM111B	family with sequence similarity 111 member B	-2.9322	3.00856e-62
FAM131B	family with sequence similarity 131 member B	-3.05705	2.78325e-47
FAM131C	family with sequence similarity 131 member C	8.25708	1.31852e-06
FAM135A	family with sequence similarity 135 member A	2.03375	7.09408e-24
FAM138B	family with sequence similarity 138 member B	-4.49045	0.021444
FAM151A	family with sequence similarity 151 member A	-2.6458	1.7795e-38
FAM157B	family with sequence similarity 157 member B	2.11741	0.0010643
FAM166B	family with sequence similarity 166 member B	2.16635	0.0383502
FAM174A	family with sequence similarity 174 member A	2.10497	0.00221278
FAM174B	family with sequence similarity 174 member B	-2.56479	2.51495e-49
FAM201B	family with sequence similarity 201 member B	-2.84101	0.0474084
FAM222A	family with sequence similarity 222 member A	-3.85936	2.23565e-38
FAM227A	family with sequence similarity 227 member A	2.14416	0.000169513
FAM241A	family with sequence similarity 241 member A	2.10544	3.2474e-13
FAM3B	FAM3 metabolism regulating signaling molecule B	-3.22729	5.10397e-43
FAM47E	family with sequence similarity 47 member E	-2.23014	2.00727e-05
FAM83A	family with sequence similarity 83 member A	-6.1509	0.00153003
FAM86B1	family with sequence similarity 86 member B1	4.16389	2.66283e-16
FAM86B2	family with sequence similarity 86 member B2	3.6441	8.12829e-09
FAM86B3P	family with sequence similarity 86 member B3, pseudogene	2.63349	9.05811e-12
FAM86HP	family with sequence similarity 86 member H, pseudogene	2.43059	5.29613e-05
FAXDC2	fatty acid hydroxylase domain containing 2	-2.28028	8.7588e-10
FBXO36	F-box protein 36	2.12514	4.94631e-07
FBXW12	F-box and WD repeat domain containing 12	-2.00115	0.0367915
FCER1G	Fc fragment of IgE receptor Ig	2.58491	0.0215192
FER1L4	fer-1 like family member 4 (pseudogene)	3.29541	2.2622e-05
FGA	fibrinogen alpha chain	-14.6873	3.51777e-27
FGB	fibrinogen beta chain	-4.40105	1.07882e-10
FGD3	FYVE, RhoGEF and PH domain containing 3	-2.44646	4.55921e-42
FGF18	fibroblast growth factor 18	-2.32402	8.87504e-06
FGF23	fibroblast growth factor 23	-3.24461	1.04921e-11
FGFBP1	fibroblast growth factor binding protein 1	2.86038	5.57491e-09
FGG	fibrinogen gamma chain	-7.85239	1.48623e-24
FIRRE	firre intergenic repeating RNA element	2.2265	7.72272e-14
FKBP11	FKBP prolyl isomerase 11	2.10114	1.2773e-28
FKBP1A-SDCBP2	FKBP1A-SDCBP2 readthrough (NMD candidate)	2.07355	0.0103158
FLJ31356	uncharacterized protein FLJ31356	2.44193	0.00530889
FLJ45513	uncharacterized LOC729220	-2.65612	5.46911e-05
FMNL2	formin like 2	2.13917	3.76624e-43
FMO4	flavin containing dimethylaniline monoxygenase 4	-2.30457	8.08149e-11
FMOD	fibromodulin	2.30964	5.36041e-55
FN1	fibronectin 1	2.92947	3.78031e-59
FOS	Fos proto-oncogene, AP-1 transcription factor subunit	2.76236	1.51877e-17
FOSL1	FOS like 1, AP-1 transcription factor subunit	4.94697	9.88316e-65
FOXJ1	forkhead box J1	-3.74263	7.25532e-32
FRMD3	FERM domain containing 3	4.36484	7.94907e-07
FSBP	fibrinogen silencer binding protein	2.19418	0.0063238
FSIP1	fibrous sheath interacting protein 1	-2.33404	2.04004e-07
FTCDNL1	formiminotransferase cyclodeaminase N-terminal like	2.34091	0.000815615
FTH1P3	ferritin heavy chain 1 pseudogene 3	3.26697	0.0419149
FUT3	fucosyltransferase 3 (Lewis blood group)	4.22413	6.85053e-09
FYB2	FYN binding protein 2	-4.08918	2.18904e-22
G0S2	G0/G1 switch 2	-2.21459	3.48712e-13
GABBR1	gamma-aminobutyric acid type B receptor subunit 1	2.22575	8.93975e-14
GAL3ST2	galactose-3-O-sulfotransferase 2	-3.86314	3.13239e-05
GAREM1	GRB2 associated regulator of MAPK1 subtype 1	2.39382	3.36414e-23
GAS5	growth arrest specific 5	2.16841	3.75745e-28
GCHFR	GTP cyclohydrolase I feedback regulator	-2.35289	5.89892e-33
GCLC	glutamate-cysteine ligase catalytic subunit	2.43272	6.74081e-61
GCLM	glutamate-cysteine ligase modifier subunit	2.84253	1.2367e-57
GCM1	glial cells missing transcription factor 1	-3.11831	2.37366e-08
GCNT2	glucosaminyl (N-acetyl) transferase 2 (I blood group)	-2.01864	9.60511e-27
GCNT3	glucosaminyl (N-acetyl) transferase 3, mucin type	2.21765	7.37671e-16
GCOM1	GRINL1A complex locus 1	2.00088	7.53258e-06
GDF15	growth differentiation factor 15	2.61685	2.29047e-26
GDPD1	glycerophosphodiester phosphodiesterase domain containing 1	2.03436	1.728e-06
GFPT1	glutamine--fructose-6-phosphate transaminase 1	2.0003	3.83135e-32
GHRHR	growth hormone releasing hormone receptor	2.3351	2.31747e-06
GIMAP2	GTPase, IMAP family member 2	2.3926	0.00633812
GINS2	GINS complex subunit 2	-2.08327	5.38632e-35
GIP	gastric inhibitory polypeptide	-2.21489	0.0180627
GLDC	glycine decarboxylase	-2.57687	2.69266e-81
GLUD1	glutamate dehydrogenase 1	-2.28427	1.01334e-51
GLUD2	glutamate dehydrogenase 2	-2.26895	2.44506e-07
GNAZ	G protein subunit alpha z	3.37005	2.52124e-10
GNG4	G protein subunit gamma 4	2.03793	7.54087e-20
GOLGA7B	golgin A7 family member B	5.33751	2.13077e-19
GPAT3	glycerol-3-phosphate acyltransferase 3	2.16892	2.93422e-25
GPC4	glypican 4	2.00838	0.0255728
GPC5	glypican 5	-3.2231	0.0212632
GPCPD1	glycerophosphocholine phosphodiesterase 1	2.65413	3.16461e-38
GPNMB	glycoprotein nmb	-2.01172	0.00635587
GPR135	G protein-coupled receptor 135	2.10746	2.42219e-10
GPR150	G protein-coupled receptor 150	2.30361	0.0395867
GPR155	G protein-coupled receptor 155	-2.02434	0.015704
GPR176-DT	GPR176-DT, transcript variant X2	2.99692	0.0471936
GPR20	G protein-coupled receptor 20	2.41386	0.0483981
GPR3	G protein-coupled receptor 3	4.57637	4.14822e-14
GPRIN2	G protein regulated inducer of neurite outgrowth 2	-2.52909	2.22613e-37
GPX3	glutathione peroxidase 3	-2.03816	4.02276e-32
GRAMD1B	GRAM domain containing 1B	-2.76713	1.24185e-21
GRAMD2A	GRAM domain containing 2A	-3.24069	0.000592828
GRIK4	glutamate ionotropic receptor kainate type subunit 4	-4.77865	1.21506e-56
GSTO2	glutathione S-transferase omega 2	2.02733	0.024328
GTSE1	G2 and S-phase expressed 1	-2.05924	5.98873e-33
GUCA2A	guanylate cyclase activator 2A	-3.2726	1.74234e-12
GULP1	GULP PTB domain containing engulfment adaptor 1	2.58437	2.10822e-29
H1-2	H1.2 linker histone, cluster member	-2.32399	5.80028e-22
H2AC11	H2A clustered histone 11	-2.71563	0.0161513
H2AC18	H2A clustered histone 18	-2.37694	4.78466e-05
H2AC19	H2A clustered histone 19	-2.31973	4.11686e-05
H2AC20	H2A clustered histone 20	-3.0498	0.00241543
H2AX	H2A.X variant histone	-2.30312	2.98663e-27
H2BC11	H2B clustered histone 11	-2.50916	0.000538796
H2BS1	H2B.S histone 1	-2.77515	0.0244842
H3C10	H3 clustered histone 10	-2.51609	0.00641003
H3C8	H3 clustered histone 8	-2.84709	6.22254e-06
H4C11	H4 clustered histone 11	-2.2416	0.0266677
HABP2	hyaluronan binding protein 2	-8.18078	2.579e-12
HAPLN4	hyaluronan and proteoglycan link protein 4	3.34115	0.00441102
HAVCR2	hepatitis A virus cellular receptor 2	2.6374	0.0186108
HES2	hes family bHLH transcription factor 2	3.20966	0.000122608
HEY2	hes related family bHLH transcription factor with YRPW motif 2	5.82942	0.000159895
HIGD1AP1	HIG1 hypoxia inducible domain family member 1A pseudogene 1	2.57639	8.92439e-06
HK2	hexokinase 2	2.16856	9.37913e-23
HK2P1	hexokinase 2 pseudogene 1	2.78668	0.00220414
HMGCS2	3-hydroxy-3-methylglutaryl-CoA synthase 2	2.43749	7.05491e-28
HMGN1P29	high mobility group nucleosome binding domain 1 pseudogene 29	2.555	0.0055357
HMOX1	heme oxygenase 1	2.05412	1.76855e-37
HNRNPA1P33	heterogeneous nuclear ribonucleoprotein A1 pseudogene 33	-2.87689	9.3697e-35
HNRNPA1P66	heterogeneous nuclear ribonucleoprotein A1 pseudogene 66	-5.6938	0.000292548
HOGA1	4-hydroxy-2-oxoglutarate aldolase 1	-2.00956	0.00349909
HOXA-AS2	HOXA cluster antisense RNA 2	-2.04336	1.26807e-08
HOXA-AS3	HOXA cluster antisense RNA 3	-2.13511	0.00266885
HOXA11	homeobox A11	2.03633	0.0137521
HOXA4	homeobox A4	-2.04552	9.08949e-09
HOXB-AS3	HOXB cluster antisense RNA 3	-3.11193	4.92233e-06
HOXB8	homeobox B8	11.904	2.7707e-15
HOXB9	homeobox B9	3.60707	1.30119e-77
HOXC5	homeobox C5	-2.72199	4.55019e-11
HPGD	15-hydroxyprostaglandin dehydrogenase	-2.33216	1.01993e-35
HRK	harakiri, BCL2 interacting protein	2.1963	1.04693e-13
HSD17B1	hydroxysteroid 17-beta dehydrogenase 1	-2.05336	0.0196848
HSD17B2	hydroxysteroid 17-beta dehydrogenase 2	2.80175	6.84289e-11
HSD3B1	hydroxy-delta-5-steroid dehydrogenase, 3 beta- and steroid delta-isomerase 1	-3.04744	1.69095e-39
HSPA13	heat shock protein family A (Hsp70) member 13	2.18304	8.11859e-23
HSPA6	heat shock protein family A (Hsp70) member 6	2.07161	0.0016371
HSPA8P5	heat shock protein family A (Hsp70) member 8 pseudogene 5	-2.65152	0.0481704
HSPB2-C11orf52	HSPB2-C11orf52 readthrough (NMD candidate)	-2.3323	0.0100817
ICAM4	intercellular adhesion molecule 4 (Landsteiner-Wiener blood group)	-2.064	1.36049e-13
IFI6	interferon alpha inducible protein 6	-2.08088	0.00022645
IFITM2	interferon induced transmembrane protein 2	-3.9783	9.49382e-09
IFITM3	interferon induced transmembrane protein 3	-2.28394	3.29239e-07
IFNL3P1	interferon lambda 3 pseudogene 1	-2.1162	0.00203018
IGDCC3	immunoglobulin superfamily DCC subclass member 3	-2.95658	4.36039e-45
IGF2	insulin like growth factor 2	-2.94795	1.22138e-65
IGFBP4	insulin like growth factor binding protein 4	2.0697	5.1801e-14
IGFBP7	insulin like growth factor binding protein 7	-2.03556	0.00304469
IGFL2	IGF like family member 2	-2.46717	1.43964e-32
IGFL2-AS1	IGFL2 antisense RNA 1	2.87079	9.40706e-05
IGHV3-15	immunoglobulin heavy variable 3-15	-8.63646	8.19543e-18
IGSF23	immunoglobulin superfamily member 23	-2.35346	3.52435e-05
IHH	Indian hedgehog signaling molecule	2.23298	7.03174e-18
IKZF3	IKAROS family zinc finger 3	2.29941	2.1311e-12
IL1A	interleukin 1 alpha	2.96124	0.00102391
IL2RG	interleukin 2 receptor subunit gamma	2.63782	1.19065e-16
IL6R	interleukin 6 receptor	2.74318	3.33206e-12
IMPDH1P8	inosine monophosphate dehydrogenase 1 pseudogene 8	2.00739	0.00321315
INGX	inhibitor of growth family, X-linked (pseudogene)	2.41725	0.0179723
INMT	indolethylamine N-methyltransferase	-14.5854	1.16724e-13
IPO7P2	importin 7 pseudogene 2	7.33827	0.0181424
IRAIN	IGF1R antisense imprinted non-protein coding RNA	2.45834	0.00471111
IRX3	iroquois homeobox 3	-2.06078	6.2952e-10
ISG15	ISG15 ubiquitin like modifier	-2.16907	3.3352e-11
ITGA2	integrin subunit alpha 2	2.33074	4.16747e-31
ITGA7	integrin subunit alpha 7	-2.16849	1.02806e-20
JAG1	jagged canonical Notch ligand 1	3.10376	2.72915e-115
JCAD	junctional cadherin 5 associated	2.07346	0.00257379
JMJD1C-AS1	JMJD1C antisense RNA 1	-2.1813	0.00176782
KANK2	KN motif and ankyrin repeat domains 2	-2.166	2.25388e-27
KANK4	KN motif and ankyrin repeat domains 4	-2.11136	8.96916e-16
KAT2B	lysine acetyltransferase 2B	-2.01296	1.09271e-11
KAZN	kazrin, periplakin interacting protein	2.00342	1.90744e-10
KCNAB1	potassium voltage-gated channel subfamily A member regulatory beta subunit 1	3.44937	0.0207601
KCND3	potassium voltage-gated channel subfamily D member 3	-2.9827	2.05426e-10
KCNJ13	potassium inwardly rectifying channel subfamily J member 13	-3.73944	0.00464711
KCNJ8	potassium inwardly rectifying channel subfamily J member 8	-2.62753	6.89505e-57
KCNK15	potassium two pore domain channel subfamily K member 15	2.88178	1.02384e-10
KCNN4	potassium calcium-activated channel subfamily N member 4	2.53036	2.27615e-07
KCNQ4	potassium voltage-gated channel subfamily Q member 4	2.13049	0.017027
KCTD12	potassium channel tetramerization domain containing 12	3.8665	1.9234e-05
KCTD13	potassium channel tetramerization domain containing 13	2.08002	1.16332e-11
KIAA0825	KIAA0825	2.34101	0.00210814
KIF20A	kinesin family member 20A	-2.68227	4.66049e-67
KIF21B	kinesin family member 21B	2.39679	0.00323022
KIF26B	kinesin family member 26B	-3.28339	2.91889e-48
KLF10	Kruppel like factor 10	2.35715	2.15498e-40
KLF4	Kruppel like factor 4	2.06655	3.76266e-12
KLF5	Kruppel like factor 5	2.37818	2.72633e-53
KLHDC1	kelch domain containing 1	2.06801	0.0146764
KLHDC7A	kelch domain containing 7A	-4.30962	1.17121e-41
KLHDC7B	kelch domain containing 7B	4.20646	7.1398e-16
KLHL31	kelch like family member 31	2.27115	4.32951e-08
KLHL7-DT	KLHL7 divergent transcript	2.08243	1.65044e-06
KLRA1P	killer cell lectin like receptor A1, pseudogene	2.0058	3.52081e-10
KLRK1-AS1	KLRK1 antisense RNA 1	2.44783	6.14831e-08
KNG1	kininogen 1	-4.86145	1.14577e-10
KRT13	keratin 13	2.66492	0.00324545
KRT71	keratin 71	-3.13697	3.85296e-07
L1CAM	L1 cell adhesion molecule	4.02694	1.60842e-89
LAMA1	laminin subunit alpha 1	-2.20359	5.74779e-30
LAMC2	laminin subunit gamma 2	2.44043	6.29906e-59
LANCL2	LanC like 2	-2.08251	4.50614e-39
LBH	LBH regulator of WNT signaling pathway	-3.03761	1.03158e-102
LBX2	ladybird homeobox 2	-2.11346	1.65424e-12
LCN10	lipocalin 10	2.45679	0.00020186
LCT	lactase	4.88225	3.58668e-24
LDHD	lactate dehydrogenase D	-3.53935	3.18685e-10
LENG8-AS1	LENG8 antisense RNA 1	2.06503	7.92766e-05
LGALS2	galectin 2	-3.9335	5.53265e-60
LGALS3	galectin 3	2.36694	1.08265e-53
LGALS9	galectin 9	2.57836	0.0093141
LHX4-AS1	LHX4 antisense RNA 1	-2.19565	0.0415838
LHX6	LIM homeobox 6	2.49065	1.63149e-26
LHX9	LIM homeobox 9	2.42703	2.9472e-05
LINC00242	long intergenic non-protein coding RNA 242	-4.16257	4.57778e-16
LINC00310	long intergenic non-protein coding RNA 310	2.59232	0.00146646
LINC00342	long intergenic non-protein coding RNA 342	2.16947	1.35383e-08
LINC00471	long intergenic non-protein coding RNA 471	2.00893	0.00138361
LINC00479	long intergenic non-protein coding RNA 479	-2.99283	6.25432e-33
LINC00513	long intergenic non-protein coding RNA 513	2.84242	0.00148564
LINC00526	long intergenic non-protein coding RNA 526	-2.08561	1.39593e-17
LINC00668	long intergenic non-protein coding RNA 668	-3.33497	1.47454e-95
LINC00672	long intergenic non-protein coding RNA 672	4.25844	0.0132495
LINC00673	long intergenic non-protein coding RNA 673	2.45811	1.04277e-54
LINC00842	long intergenic non-protein coding RNA 842	-2.89639	1.57041e-20
LINC00870	long intergenic non-protein coding RNA 870	-3.20345	0.0043549
LINC00894	long intergenic non-protein coding RNA 894	2.20851	0.00216364
LINC00909	long intergenic non-protein coding RNA 909	2.30623	8.73954e-10
LINC01124	long intergenic non-protein coding RNA 1124	-3.77341	2.91205e-08
LINC01160	long intergenic non-protein coding RNA 1160	-3.61764	0.00106794
LINC01252	long intergenic non-protein coding RNA 1252	2.7542	0.0112332
LINC01297	long intergenic non-protein coding RNA 1297	-3.00979	0.0023146
LINC01376	long intergenic non-protein coding RNA 1376	2.75635	1.8113e-06
LINC01409	long intergenic non-protein coding RNA 1409, transcript variant X4	2.58154	0.00284881
LINC01512	long intergenic non-protein coding RNA 1512	2.69321	0.013119
LINC01559	long intergenic non-protein coding RNA 1559	2.9049	5.84012e-09
LINC01564	long intergenic non-protein coding RNA 1564	5.71795	5.71894e-06
LINC01591	long intergenic non-protein coding RNA 1591	-2.72592	0.0139043
LINC01719	long intergenic non-protein coding RNA 1719	2.62643	0.00244668
LINC01770	long intergenic non-protein coding RNA 1770	-2.25755	0.0310049
LINC01843	long intergenic non-protein coding RNA 1843	-2.14449	2.82505e-07
LINC01881	long intergenic non-protein coding RNA 1881	2.08095	3.92412e-08
LINC01996	long intergenic non-protein coding RNA 1996	-8.49156	6.09503e-73
LINC02086	long intergenic non-protein coding RNA 2086, transcript variant X2	2.07323	0.0332848
LINC02193	long intergenic non-protein coding RNA 2193	2.7898	0.0095127
LINC02260	long intergenic non-protein coding RNA 2260	-5.14583	1.5333e-20
LINC02266	long intergenic non-protein coding RNA 2266	2.64685	0.000119529
LINC02313	long intergenic non-protein coding RNA 2313	-3.17682	0.000121839
LINC02413	long intergenic non-protein coding RNA 2413	-3.48171	7.61281e-24
LINC02421	long intergenic non-protein coding RNA 2421	-2.93199	1.1998e-08
LINC02520	long intergenic non-protein coding RNA 2520	-2.35373	7.44166e-11
LINC02604	long intergenic non-protein coding RNA 2604	2.07401	8.30159e-05
LINC02678	long intergenic non-protein coding RNA 2678	-2.10926	0.030307
LINC02680	long intergenic non-protein coding RNA 2680, transcript variant X1	2.29228	0.00738007
LINC02754	long intergenic non-protein coding RNA 2754, transcript variant X2	-2.36139	0.00303081
LINC02806	long intergenic non-protein coding RNA 2806	2.03695	0.0335249
LINCR-0002	uncharacterized LincR-0002	2.2116	0.000667206
LIPG	lipase G, endothelial type	-2.06705	7.18029e-45
LIPH	lipase H	2.84936	7.17779e-38
LMX1B	LIM homeobox transcription factor 1 beta	-3.33703	2.90345e-30
LOC100128086	APAF1 interacting protein pseudogene	2.33979	0.00695806
LOC100129098	translation initiation factor IF-2	2.22159	0.0451389
LOC100129503	uncharacterized LOC100129503	-2.64551	0.0230987
LOC100129534	small nuclear ribonucleoprotein polypeptide N pseudogene	2.74647	0.000624812
LOC100130691	uncharacterized LOC100130691	2.27746	9.11539e-06
LOC100131471	presenilins-associated rhomboid-like protein, mitochondrial-like	-4.68984	0.0180162
LOC100287290	cytokine receptor CRL2, transcript variant X9	2.79681	3.37905e-09
LOC100287497	septin 7 pseudogene	2.40344	3.26848e-15
LOC100288175	uncharacterized LOC100288175	2.42445	1.46835e-12
LOC100289495	uncharacterized LOC100289495	2.39104	6.30808e-05
LOC100419673	PHD finger protein 10 pseudogene	2.04823	0.0158876
LOC100420528	CTD nuclear envelope phosphatase 1 pseudogene	-2.59972	0.0340194
LOC100422646	1-aminocyclopropane-1-carboxylate synthase homolog (inactive) like pseudogene	4.06453	0.000143033
LOC100506076	uncharacterized LOC100506076	2.08997	0.00312877
LOC100506098	uncharacterized LOC100506098	-2.30626	2.89912e-05
LOC100506100	uncharacterized LOC100506100	-2.53806	2.90033e-05
LOC100506124	uncharacterized LOC100506124	2.52075	0.00168195
LOC100506606	uncharacterized LOC100506606	3.03314	0.00176338
LOC100506725	uncharacterized LOC100506725	-3.95827	0.00023311
LOC100996662	uncharacterized LOC100996662, transcript variant X2	2.95332	1.32652e-06
LOC101559451	uncharacterized LOC101559451	-2.70008	0.0107093
LOC101926984	leucine-rich repeat-containing protein 37A3	2.27206	0.0388401
LOC101927263	uncharacterized LOC101927263	-2.98481	0.00553789
LOC101927391	uncharacterized LOC101927391	-2.41263	1.08593e-17
LOC101927556	uncharacterized LOC101927556, transcript variant X4	2.10946	0.00805322
LOC101927712	uncharacterized LOC101927712	-2.25834	0.0230512
LOC101927811	uncharacterized LOC101927811	-2.09486	0.00238655
LOC101927967	uncharacterized LOC101927967	2.74831	0.0311439
LOC101927979	uncharacterized LOC101927979	2.01986	6.96991e-05
LOC101928041	.	2.03408	0.0346661
LOC101928051	uncharacterized LOC101928051, transcript variant X2	2.74537	0.0025557
LOC101928096	uncharacterized LOC101928096	2.11908	0.00167336
LOC101928424	uncharacterized LOC101928424	2.17316	0.00633233
LOC101928451	uncharacterized LOC101928451, transcript variant X1	2.08314	1.16526e-10
LOC101928762	uncharacterized LOC101928762, transcript variant X1	2.22314	0.0374962
LOC101929018	uncharacterized LOC101929018	2.33241	0.000539015
LOC101929141	coiled-coil domain-containing protein 144A-like	2.37764	0.0277938
LOC101929285	uncharacterized LOC101929285, transcript variant X1	2.92206	0.00717923
LOC101929846	uncharacterized LOC101929846, transcript variant X1	-3.29165	0.0438333
LOC101929937	uncharacterized LOC101929937	2.28138	0.0498016
LOC101930275	uncharacterized LOC101930275, transcript variant X2	2.06283	1.94107e-06
LOC102467226	uncharacterized LOC102467226	2.29232	0.01593
LOC102606465	uncharacterized LOC102606465	2.30389	0.000120151
LOC102723409	uncharacterized LOC102723409, transcript variant X6	4.14855	0.00168161
LOC102723814	uncharacterized LOC102723814	3.25678	1.98989e-05
LOC102723872	uncharacterized LOC102723872, transcript variant X1	2.12654	0.0318281
LOC102724322	uncharacterized LOC102724322, transcript variant X2	3.01876	0.00024068
LOC102724334	histone H2B type F-S-like	-2.65732	0.0332983
LOC102724593	uncharacterized LOC102724593	-2.35243	0.00205445
LOC102724615	uncharacterized LOC102724615, transcript variant X1	-2.7325	0.0115731
LOC102724715	uncharacterized LOC102724715, transcript variant X1	-2.10643	0.000640948
LOC102724731	uncharacterized LOC102724731, transcript variant X2	-2.12329	0.0478517
LOC102724814	uncharacterized LOC102724814	2.02283	3.95491e-05
LOC102724830	uncharacterized LOC102724830, transcript variant X2	2.53983	0.00292604
LOC102725048	uncharacterized LOC102725048	2.21525	0.0460769
LOC105369367	uncharacterized LOC105369367, transcript variant X1	2.74469	0.000386743
LOC105369536	uncharacterized LOC105369536, transcript variant X2	3.85273	0.000629085
LOC105369698	uncharacterized LOC105369698	-3.01814	0.0268909
LOC105369828	uncharacterized LOC105369828, transcript variant X1	-4.40482	5.76197e-05
LOC105370408	uncharacterized LOC105370408, transcript variant X3	2.49251	0.000297012
LOC105370700	uncharacterized LOC105370700	-2.35007	5.98051e-19
LOC105371055	uncharacterized LOC105371055, transcript variant X3	-2.76162	0.000573768
LOC105371168	uncharacterized LOC105371168	-2.03478	0.0182749
LOC105371224	uncharacterized LOC105371224, transcript variant X2	2.32939	0.000210457
LOC105371264	uncharacterized LOC105371264, transcript variant X2	-2.43866	0.0006538
LOC105371441	uncharacterized LOC105371441, transcript variant X1	-3.19815	0.000268567
LOC105371453	uncharacterized LOC105371453	4.81988	2.21559e-23
LOC105371692	uncharacterized LOC105371692, transcript variant X2	2.70715	0.00498204
LOC105371836	uncharacterized LOC105371836, transcript variant X2	-3.12231	0.0260321
LOC105372115	uncharacterized LOC105372115	-5.69352	1.951e-14
LOC105372141	uncharacterized LOC105372141, transcript variant X2	2.39407	0.0371494
LOC105372411	uncharacterized LOC105372411, transcript variant X2	2.14652	0.00693001
LOC105372426	uncharacterized LOC105372426	2.03991	0.0144033
LOC105372462	uncharacterized LOC105372462, transcript variant X1	2.40722	0.0486768
LOC105372578	uncharacterized LOC105372578, transcript variant X1	2.28315	1.58781e-21
LOC105372709	uncharacterized LOC105372709	-2.14175	4.12801e-09
LOC105372710	uncharacterized LOC105372710, transcript variant X3	-5.60601	5.94906e-23
LOC105372711	uncharacterized LOC105372711, transcript variant X1	-6.26127	8.0396e-29
LOC105372838	uncharacterized LOC105372838	-2.05515	5.02201e-05
LOC105372862	uncharacterized LOC105372862	2.27017	0.0158783
LOC105373102	uncharacterized LOC105373102, transcript variant X1	2.14907	0.0202609
LOC105373134	uncharacterized LOC105373134	-4.48464	0.00327816
LOC105373150	uncharacterized LOC105373150, transcript variant X1	2.81285	7.63657e-05
LOC105373249	.	2.00007	0.00637875
LOC105373264	uncharacterized LOC105373264	3.05995	0.00533293
LOC105373349	uncharacterized LOC105373349, transcript variant X3	11.9376	3.82753e-10
LOC105373428	uncharacterized LOC105373428	2.17332	0.000177828
LOC105373455	uncharacterized LOC105373455, transcript variant X2	2.32652	0.000373517
LOC105373485	uncharacterized LOC105373485	4.81963	1.42267e-51
LOC105373605	uncharacterized LOC105373605, transcript variant X2	-3.18535	7.24179e-25
LOC105373716	uncharacterized LOC105373716, transcript variant X2	2.71863	0.000484342
LOC105373945	uncharacterized LOC105373945, transcript variant X1	2.65838	0.0163667
LOC105374140	uncharacterized LOC105374140, transcript variant X2	2.60855	0.00580318
LOC105374152	uncharacterized LOC105374152	2.09776	0.00209479
LOC105374167	uncharacterized LOC105374167, transcript variant X1	2.7619	0.000735607
LOC105374216	uncharacterized LOC105374216, transcript variant X1	2.21572	5.50108e-07
LOC105374284	uncharacterized LOC105374284, transcript variant X1	-2.4466	0.000306557
LOC105374286	uncharacterized LOC105374286, transcript variant X1	-2.45539	0.0276004
LOC105374524	uncharacterized LOC105374524, transcript variant X6	2.45987	0.0327294
LOC105374817	uncharacterized LOC105374817, transcript variant X5	2.09564	0.00034641
LOC105374846	uncharacterized LOC105374846, transcript variant X2	2.86633	0.021417
LOC105374897	uncharacterized LOC105374897	2.24678	0.03605
LOC105374933	uncharacterized LOC105374933, transcript variant X1	-3.50627	0.0198173
LOC105374986	uncharacterized LOC105374986, transcript variant X1	2.01822	1.76218e-16
LOC105375118	uncharacterized LOC105375118, transcript variant X2	-2.87687	0.000660974
LOC105375138	uncharacterized LOC105375138, transcript variant X1	3.5987	0.00286699
LOC105375161	uncharacterized LOC105375161, transcript variant X2	3.6338	8.37334e-22
LOC105375166	uncharacterized LOC105375166	2.48146	0.000442943
LOC105375170	uncharacterized LOC105375170	2.97874	0.00724319
LOC105375172	uncharacterized LOC105375172	2.76972	1.51807e-18
LOC105375740	uncharacterized LOC105375740	2.14079	0.00495181
LOC105375741	uncharacterized LOC105375741, transcript variant X1	-3.4116	2.12094e-05
LOC105375752	uncharacterized LOC105375752, transcript variant X2	2.63574	3.35316e-08
LOC105375784	uncharacterized LOC105375784	-2.63642	0.00742689
LOC105376010	uncharacterized LOC105376010, transcript variant X2	2.37517	0.00131394
LOC105376161	uncharacterized LOC105376161, transcript variant X1	-3.6974	0.0169787
LOC105376270	uncharacterized LOC105376270, transcript variant X2	4.78086	2.75802e-12
LOC105376363	uncharacterized LOC105376363, transcript variant X2	2.77755	0.0140275
LOC105376781	uncharacterized LOC105376781, transcript variant X1	3.06274	0.00125023
LOC105376888	uncharacterized LOC105376888, transcript variant X2	2.37533	0.0421739
LOC105376958	uncharacterized LOC105376958	-3.51482	1.35329e-22
LOC105377016	uncharacterized LOC105377016, transcript variant X1	2.12472	0.0290384
LOC105377275	uncharacterized LOC105377275, transcript variant X1	4.74687	0.00201258
LOC105377576	uncharacterized LOC105377576, transcript variant X1	2.63685	9.49169e-16
LOC105377735	uncharacterized LOC105377735	2.94079	0.00265702
LOC105377740	uncharacterized LOC105377740, transcript variant X1	-3.80284	0.00183045
LOC105378024	uncharacterized LOC105378024	2.49127	0.00697411
LOC105378119	.	2.77382	0.000729982
LOC105378138	uncharacterized LOC105378138	-3.68142	6.32754e-16
LOC105378521	uncharacterized LOC105378521, transcript variant X4	-4.00785	2.17272e-09
LOC105379042	uncharacterized LOC105379042	-2.09104	0.0398723
LOC105379250	uncharacterized LOC105379250	3.32113	0.00188038
LOC105379752	putative uncharacterized protein FLJ46204	3.38713	0.00471676
LOC107984261	uncharacterized LOC107984261	2.63831	0.000549977
LOC107984312	uncharacterized LOC107984312	2.32751	0.0114353
LOC107984347	uncharacterized LOC107984347	2.02026	0.030415
LOC107984433	uncharacterized LOC107984433	2.97253	0.00496584
LOC107984459	uncharacterized LOC107984459	2.16793	0.01369
LOC107984494	uncharacterized LOC107984494, transcript variant X1	2.33308	0.0035291
LOC107984537	uncharacterized LOC107984537, transcript variant X1	2.57116	0.0152239
LOC107984583	uncharacterized LOC107984583	2.47794	0.000247148
LOC107984588	uncharacterized LOC107984588	4.10802	0.000888574
LOC107984617	uncharacterized LOC107984617	2.30793	0.0314624
LOC107984862	uncharacterized LOC107984862	3.20133	0.000497314
LOC107985000	uncharacterized LOC107985000	2.50093	4.8919e-08
LOC107985040	uncharacterized LOC107985040	2.16461	0.0193732
LOC107985115	LOC107985115	2.71146	0.00589
LOC107985246	uncharacterized LOC107985246	2.90658	1.30906e-05
LOC107985399	uncharacterized LOC107985399	2.30449	0.00727573
LOC107985414	uncharacterized LOC107985414	2.49919	0.020696
LOC107985452	uncharacterized LOC107985452	-2.68199	4.48669e-07
LOC107985665	uncharacterized LOC107985665, transcript variant X1	-3.3241	0.023831
LOC107985712	uncharacterized LOC107985712	3.87842	0.00829415
LOC107985783	uncharacterized LOC107985783, transcript variant X2	2.12944	0.0216656
LOC107985840	uncharacterized LOC107985840, transcript variant X2	3.05601	0.0136492
LOC107985869	uncharacterized LOC107985869	-3.6693	9.50644e-05
LOC107986031	uncharacterized LOC107986031	2.30165	0.0293065
LOC107986064	uncharacterized LOC107986064, transcript variant X2	3.0411	0.00287462
LOC107986126	uncharacterized LOC107986126	2.3257	0.00645368
LOC107986148	uncharacterized LOC107986148	3.78766	2.88764e-09
LOC107986378	.	-2.10402	0.0229689
LOC107986422	uncharacterized LOC107986422	3.27756	0.00652955
LOC107986649	uncharacterized LOC107986649, transcript variant X1	-2.00784	6.53816e-05
LOC107986673	uncharacterized LOC107986673	2.71401	0.00987512
LOC107986700	uncharacterized LOC107986700, transcript variant X1	-2.02855	2.46509e-07
LOC107986714	uncharacterized LOC107986714	2.20012	0.00481621
LOC107986997	uncharacterized LOC107986997	3.13322	0.00362899
LOC107987057	uncharacterized LOC107987057	4.1488	0.0030837
LOC107987091	uncharacterized LOC107987091	-2.59501	0.0348935
LOC107987097	uncharacterized LOC107987097, transcript variant X3	2.35018	0.00772443
LOC107987101	uncharacterized LOC107987101, transcript variant X1	-2.63027	0.0392747
LOC107987293	uncharacterized LOC107987293	2.66179	0.000553382
LOC107987294	uncharacterized LOC107987294, transcript variant X1	2.06232	0.00769309
LOC112267861	uncharacterized LOC112267861, transcript variant X5	2.67232	0.0254919
LOC112267986	uncharacterized LOC112267986	2.50281	0.0173108
LOC112268024	uncharacterized LOC112268024	2.1125	0.0465293
LOC112268035	uncharacterized LOC112268035	3.69614	0.000450953
LOC112268061	uncharacterized LOC112268061, transcript variant X1	3.67046	0.000356391
LOC112268070	uncharacterized LOC112268070, transcript variant X7	2.12198	0.00551786
LOC112268122	uncharacterized LOC112268122, transcript variant X1	2.31125	0.00686448
LOC112268272	uncharacterized LOC112268272, transcript variant X3	2.2895	0.0241649
LOC112694756	uncharaterized LOC112694756	2.18267	0.0228391
LOC283335	uncharacterized LOC283335	2.73583	1.56675e-16
LOC390933	PAT1 homolog 1, processing body mRNA decay factor pseudogene	2.4568	0.00121909
LOC440568	family with sequence similarity 131 member C pseudogene	4.21518	0.00566814
LOC728688	ubiquitin like with PHD and ring finger domains 1 pseudogene	-2.05319	3.78396e-18
LOC729732	uncharacterized LOC729732	-2.02621	0.0127084
LOC730234	uncharacterized LOC730234	2.41918	0.000906549
LONRF3	LON peptidase N-terminal domain and ring finger 3	2.60564	1.13986e-33
LOX	lysyl oxidase	2.85062	4.41862e-07
LOXL1	lysyl oxidase like 1	2.1813	0.0483852
LOXL1-AS1	LOXL1 antisense RNA 1	2.24792	0.00672496
LRFN1	leucine rich repeat and fibronectin type III domain containing 1	-3.34321	1.42273e-37
LRP5L	LDL receptor related protein 5 like	2.04279	9.52184e-14
LRRC45	leucine rich repeat containing 45	-2.03943	3.26336e-16
LRRC70	leucine rich repeat containing 70	2.17884	0.0188584
LRRN4	leucine rich repeat neuronal 4	-2.13708	5.90736e-22
LSMEM1	leucine rich single-pass membrane protein 1	2.50598	1.25593e-09
LUM	lumican	2.03412	0.0216131
LURAP1L	leucine rich adaptor protein 1 like	4.62868	4.23238e-17
LVRN	laeverin	2.10491	0.0235312
LY6E	lymphocyte antigen 6 family member E	-2.77905	5.88847e-43
LY6E-DT	LY6E divergent transcript	-2.636	0.000387863
LY6G5C	lymphocyte antigen 6 family member G5C	-2.32266	0.044519
LYPD1	LY6/PLAUR domain containing 1	-2.84897	8.58327e-05
LYPD5	LY6/PLAUR domain containing 5	-2.02671	0.00180896
MAB21L4	mab-21 like 4	-8.81518	8.18371e-206
MACROH2A2	macroH2A.2 histone	-4.85643	6.58706e-09
MALAT1	metastasis associated lung adenocarcinoma transcript 1	2.45381	3.68978e-58
MAN1C1	mannosidase alpha class 1C member 1	-2.33012	4.70394e-09
MAP3K14-AS1	MAP3K14 antisense RNA 1	2.20516	0.00114666
MAPK4	mitogen-activated protein kinase 4	-2.62423	0.000222208
MAPRE3	microtubule associated protein RP/EB family member 3	2.40547	9.54964e-31
MAST1	microtubule associated serine/threonine kinase 1	2.01005	1.90165e-05
MAST4-AS1	MAST4 antisense RNA 1	-2.07391	0.00571095
MATN3	matrilin 3	2.09385	2.33285e-19
MBL2	mannose binding lectin 2	8.94617	7.87116e-15
MBLAC1	metallo-beta-lactamase domain containing 1	-2.42288	0.00180929
MBLAC2	metallo-beta-lactamase domain containing 2	2.07822	2.69843e-14
MBNL2	muscleblind like splicing regulator 2	2.17282	3.22093e-30
MBOAT4	membrane bound O-acyltransferase domain containing 4	-2.43777	0.0430675
MCF2L2	MCF.2 cell line derived transforming sequence-like 2	-2.08025	7.92505e-10
MEOX1	mesenchyme homeobox 1	-5.69344	1.19291e-05
METTL27	methyltransferase like 27	2.31443	0.0422075
MFF-DT	MFF divergent transcript	-2.44454	0.000154996
MFGE8	milk fat globule EGF and factor V/VIII domain containing	-2.02316	6.67798e-32
MGAM2	maltase-glucoamylase 2 (putative)	3.88984	7.8564e-15
MGC32805	uncharacterized LOC153163	-2.97312	4.88383e-05
MGLL	monoglyceride lipase	3.33045	1.85282e-17
MIR155HG	MIR155 host gene	2.93666	6.39657e-06
MIR6758	microRNA 6758	2.24294	0.0290742
MIR9-1HG	MIR9-1 host gene	5.46199	1.66097e-08
MISP3	MISP family member 3	-2.10823	3.52771e-09
MMP1	matrix metallopeptidase 1	32.9931	2.41624e-89
MMP24	matrix metallopeptidase 24	-2.0547	3.42316e-22
MMP24-AS1-EDEM2	MMP24-AS1-EDEM2 readthrough	2.50554	0.00109204
MOCS1	molybdenum cofactor synthesis 1	-2.34197	1.0262e-34
MPC2	mitochondrial pyruvate carrier 2	-2.62713	3.90933e-51
MPV17L	MPV17 mitochondrial inner membrane protein like	2.33384	8.62626e-16
MPZ	myelin protein zero	5.78249	1.15234e-05
MPZL2	myelin protein zero like 2	2.87441	2.89012e-59
MPZL3	myelin protein zero like 3	2.24985	8.72899e-44
MRGPRX1	MAS related GPR family member X1	3.75198	0.000716993
MROH7-TTC4	MROH7-TTC4 readthrough (NMD candidate)	7.68008	1.96581e-05
MST1	macrophage stimulating 1	2.93547	3.50236e-32
MST1P2	macrophage stimulating 1 pseudogene 2	2.2417	1.5316e-09
MST1R	macrophage stimulating 1 receptor	2.89169	0.00626624
MSX1	msh homeobox 1	-2.63429	2.33192e-36
MSX2	msh homeobox 2	-3.04713	1.2389e-82
MT1F	metallothionein 1F	8.83805	1.11895e-49
MT1X	metallothionein 1X	14.8559	1.57687e-57
MT2A	metallothionein 2A	11.276	1.00976e-81
MTRNR2L1	MT-RNR2 like 1	2.13659	0.0138213
MTRNR2L2	MT-RNR2 like 2	2.11747	0.0387056
MTSS1	MTSS I-BAR domain containing 1	-2.28966	7.25406e-43
MUC13	mucin 13, cell surface associated	3.68128	7.68344e-49
MUC17	mucin 17, cell surface associated	2.59025	0.00803216
MXD3	MAX dimerization protein 3	-2.72684	8.7987e-19
MYBPC2	myosin binding protein C2	-7.13133	4.2696e-27
MYBPH	myosin binding protein H	-39.0224	2.46146e-72
MYC	MYC proto-oncogene, bHLH transcription factor	2.61869	9.5727e-60
MYCN	MYCN proto-oncogene, bHLH transcription factor	-2.12719	1.71398e-32
MYEOV	myeloma overexpressed	5.04594	6.87394e-07
MYH3	myosin heavy chain 3	2.93223	2.05596e-10
MYH4	myosin heavy chain 4	3.42893	1.31942e-05
MYH7B	myosin heavy chain 7B	-3.0826	0.00262754
MYL7	myosin light chain 7	-2.14626	2.93393e-06
MYL9	myosin light chain 9	-2.00972	1.53083e-25
MYLPF	myosin light chain, phosphorylatable, fast skeletal muscle	-4.06322	0.00175005
MYO7B	myosin VIIB	2.31462	0.00386033
MYORG	myogenesis regulating glycosidase (putative)	-2.36496	1.80899e-53
NAA38	N-alpha-acetyltransferase 38, NatC auxiliary subunit	-2.01612	3.54722e-14
NABP1-OT1	uncharacterized LOC105747689	2.21184	0.0230271
NANOGP1	Nanog homeobox pseudogene 1	-4.65716	1.26802e-12
NAV2	neuron navigator 2	-2.04131	1.25762e-19
NAV3	neuron navigator 3	2.74131	0.00014258
NCAPD2P1	non-SMC condensin I complex subunit D2 pseudogene 1	-8.39211	5.92627e-06
NCAPGP1	non-SMC condensin I complex subunit G pseudogene 1	3.79955	0.00040031
NCF2	neutrophil cytosolic factor 2	2.10428	0.00154471
NCK1-DT	NCK1 divergent transcript	-2.08203	5.90377e-13
NCOA7	nuclear receptor coactivator 7	3.62388	8.17513e-74
NCR3LG1	natural killer cell cytotoxicity receptor 3 ligand 1	2.22384	2.24906e-05
NDST4	N-deacetylase and N-sulfotransferase 4	-2.15817	7.69629e-15
NEAT1	nuclear paraspeckle assembly transcript 1	2.42484	3.26506e-44
NEURL1B	neuralized E3 ubiquitin protein ligase 1B	-3.27608	7.56453e-57
NFASC	neurofascin	-4.32992	0.00620231
NHS	NHS actin remodeling regulator	-2.26542	1.30458e-16
NKD1	NKD inhibitor of WNT signaling pathway 1	-5.47494	5.3394e-146
NLRC5	NLR family CARD domain containing 5	2.05	0.028013
NLRP1	NLR family pyrin domain containing 1	4.32174	0.000196575
NMRK2	nicotinamide riboside kinase 2	4.63647	0.00579084
NODAL	nodal growth differentiation factor	-10.7158	1.60044e-19
NOS2	nitric oxide synthase 2	2.03607	3.5432e-13
NOS3	nitric oxide synthase 3	3.60271	0.00209235
NOX5	NADPH oxidase 5	-14.3719	1.33036e-08
NPL	N-acetylneuraminate pyruvate lyase	2.07924	0.00311249
NPR2	natriuretic peptide receptor 2	-2.86867	2.85198e-37
NPY4R	neuropeptide Y receptor Y4	-6.21152	1.40372e-06
NPY4R2	neuropeptide Y receptor Y4-2	-7.03746	2.79372e-05
NR2F2	nuclear receptor subfamily 2 group F member 2	-2.30444	2.46562e-57
NR4A2	nuclear receptor subfamily 4 group A member 2	2.12575	0.000324489
NR4A3	nuclear receptor subfamily 4 group A member 3	2.35029	0.0130898
NRIP3	nuclear receptor interacting protein 3	-2.37587	3.28746e-27
NRSN2-AS1	NRSN2 antisense RNA 1	2.08686	5.98717e-09
NT5E	5'-nucleotidase ecto	2.23637	0.00310397
NT5M	5',3'-nucleotidase, mitochondrial	4.1299	6.0868e-05
NUGGC	nuclear GTPase, germinal center associated	-3.21468	7.64331e-05
NUP62CL	nucleoporin 62 C-terminal like	2.05529	5.18291e-10
NXPH3	neurexophilin 3	-2.46672	1.34972e-07
NYNRIN	NYN domain and retroviral integrase containing	-2.3865	1.35191e-30
OASL	2'-5'-oligoadenylate synthetase like	-3.92599	7.43432e-07
OAT	ornithine aminotransferase	-2.57391	2.45415e-69
ODAM	odontogenic, ameloblast associated	-2.32461	7.03832e-21
OLFML1	olfactomedin like 1	-2.85415	0.00346072
OLFML3	olfactomedin like 3	-5.25307	7.19835e-124
OR51B5	olfactory receptor family 51 subfamily B member 5	2.38294	1.88342e-15
OSBP2	oxysterol binding protein 2	-2.45358	2.73013e-28
OTOF	otoferlin	2.72954	0.0412138
P2RY2	purinergic receptor P2Y2	-3.09909	7.70208e-64
P2RY6	pyrimidinergic receptor P2Y6	-3.2807	1.01407e-21
PA2G4P4	proliferation-associated 2G4 pseudogene 4	2.4838	1.64592e-06
PABPC1L	poly(A) binding protein cytoplasmic 1 like	2.60729	2.04401e-62
PAG1	phosphoprotein membrane anchor with glycosphingolipid microdomains 1	2.93403	6.3851e-23
PAGE4	PAGE family member 4	-2.64805	0.000276356
PALD1	phosphatase domain containing paladin 1	2.4843	1.4555e-22
PALM3	paralemmin 3	-2.17369	5.05882e-26
PANX2	pannexin 2	2.23107	0.000804191
PAPLN	papilin, proteoglycan like sulfated glycoprotein	-2.64548	1.26984e-06
PCDH1	protocadherin 1	3.27195	3.49789e-21
PCDHGA12	protocadherin gamma subfamily A, 12	3.73701	0.00141624
PCDHGB5	protocadherin gamma subfamily B, 5	2.50468	9.50369e-05
PCF11-AS1	PCF11 antisense RNA 1	2.95806	0.000832794
PCOLCE2	procollagen C-endopeptidase enhancer 2	6.60118	7.26179e-11
PCYT1B	phosphate cytidylyltransferase 1, choline, beta	-2.11983	6.90776e-27
PDE4D	phosphodiesterase 4D	-2.11975	1.99958e-24
PDE6A	phosphodiesterase 6A	-2.5888	3.44266e-06
PDGFRL	platelet derived growth factor receptor like	2.17451	2.43709e-06
PDIA2	protein disulfide isomerase family A member 2	2.76192	0.00934194
PDK2	pyruvate dehydrogenase kinase 2	-2.37352	1.29616e-15
PDZK1	PDZ domain containing 1	-2.19721	8.93896e-58
PDZK1IP1	PDZK1 interacting protein 1	-3.0985	1.2865e-05
PDZK1P1	PDZ domain containing 1 pseudogene 1	-2.15604	4.70292e-31
PDZRN3	PDZ domain containing ring finger 3	-2.19131	5.59108e-13
PEG13	paternally expressed 13	-2.57397	0.00718906
PGAM1P7	phosphoglycerate mutase 1 pseudogene 7	2.57807	0.0106307
PGC	progastricsin	-3.3277	6.58815e-07
PGM5	phosphoglucomutase 5	-5.37893	9.89573e-47
PGM5P3-AS1	PGM5P3 antisense RNA 1	-5.63909	7.4752e-05
PGM5P4	phosphoglucomutase 5 pseudogene 4	-3.05778	2.99524e-07
PGM5P4-AS1	PGM5P4 antisense RNA 1	-5.65662	5.05569e-08
PHEX	phosphate regulating endopeptidase homolog X-linked	-2.23731	4.69198e-07
PHGR1	proline, histidine and glycine rich 1	-2.93537	1.01099e-37
PHKA2-AS1	PHKA2 antisense RNA 1	-3.65078	6.21692e-05
PI3	peptidase inhibitor 3	3.40694	1.67311e-15
PIK3CD	phosphatidylinositol-4,5-bisphosphate 3-kinase catalytic subunit delta	2.23919	3.79057e-06
PIMREG	PICALM interacting mitotic regulator	-2.13118	7.85877e-23
PINK1	PTEN induced kinase 1	-2.01579	9.85878e-20
PIP5KL1	phosphatidylinositol-4-phosphate 5-kinase like 1	2.823	2.62416e-08
PIR-FIGF	PIR-FIGF readthrough	3.63433	5.23583e-07
PITPNC1	phosphatidylinositol transfer protein cytoplasmic 1	2.26963	0.0151061
PITX1	paired like homeodomain 1	-2.00766	8.48143e-21
PIWIL2	piwi like RNA-mediated gene silencing 2	-2.02067	7.48522e-06
PJVK	pejvakin	2.17087	0.000280728
PKHD1L1	PKHD1 like 1	3.34356	0.0193328
PLA2G4D	phospholipase A2 group IVD	2.5108	4.34444e-05
PLA2G4F	phospholipase A2 group IVF	-2.08048	5.45321e-23
PLAAT5	phospholipase A and acyltransferase 5	3.71598	0.00286462
PLAC8L1	PLAC8 like 1	2.80153	0.000378148
PLAGL1	PLAG1 like zinc finger 1	3.00581	0.0327999
PLD6	phospholipase D family member 6	2.62234	1.31171e-32
PLEKHN1	pleckstrin homology domain containing N1	2.67788	1.01795e-11
PLGRKT	plasminogen receptor with a C-terminal lysine	2.138	0.000486737
PLIN2	perilipin 2	3.499	1.27597e-130
PLIN4	perilipin 4	9.38375	4.80491e-25
PLK3	polo like kinase 3	2.22362	9.33229e-12
PLXNC1	plexin C1	-3.09994	3.59791e-89
PMAIP1	phorbol-12-myristate-13-acetate-induced protein 1	3.03975	2.68336e-17
PNMA2	PNMA family member 2	3.30001	2.29119e-08
POLE4	DNA polymerase epsilon 4, accessory subunit	-2.14826	1.07129e-33
POLR2L	RNA polymerase II subunit L	-2.01298	5.39748e-19
POLR3G	RNA polymerase III subunit G	2.00574	1.55336e-14
POTEE	POTE ankyrin domain family member E	2.14273	0.00306671
POTEF	POTE ankyrin domain family member F	3.1457	3.92456e-08
POTEI	POTE ankyrin domain family member I	2.56461	0.000530781
PPARG	peroxisome proliferator activated receptor gamma	2.151	4.41268e-42
PPARGC1B	PPARG coactivator 1 beta	2.60219	6.41695e-39
PPFIA4	PTPRF interacting protein alpha 4	-2.59302	7.07196e-12
PPIL6	peptidylprolyl isomerase like 6	3.19801	0.000111123
PPM1J	protein phosphatase, Mg2+/Mn2+ dependent 1J	2.06043	0.00221678
PPM1N	protein phosphatase, Mg2+/Mn2+ dependent 1N (putative)	2.28719	0.00751724
PPP2R2B	protein phosphatase 2 regulatory subunit Bbeta	-2.08468	1.01061e-17
PRADC1	protease associated domain containing 1	-2.62809	2.37042e-26
PRAP1	proline rich acidic protein 1	-2.3403	3.91509e-09
PRC1-AS1	PRC1 antisense RNA 1	3.84506	0.0282984
PRDM1	PR/SET domain 1	-2.80951	1.38283e-10
PRDM16	PR/SET domain 16	2.30592	0.0082114
PRICKLE2	prickle planar cell polarity protein 2	-3.27387	2.68299e-14
PRKCG	protein kinase C gamma	2.31778	0.00667146
PROC	protein C, inactivator of coagulation factors Va and VIIIa	-2.38977	7.75326e-08
PRPH	peripherin	2.01221	0.000506844
PRR19	proline rich 19	-2.10941	0.000333437
PRRT1B	proline rich transmembrane protein 1B	-3.70739	3.30453e-15
PRSS23	serine protease 23	-2.09406	2.3167e-52
PRUNE2	prune homolog 2 with BCH domain	-2.6666	2.74241e-11
PSD	pleckstrin and Sec7 domain containing	2.24565	0.0177753
PSD2	pleckstrin and Sec7 domain containing 2	4.21675	1.21894e-06
PSMD10P2	proteasome 26S subunit, non-ATPase, 10 pseudogene 2	3.30334	0.000980995
PTH2R	parathyroid hormone 2 receptor	-2.7369	0.000182198
PTK6	protein tyrosine kinase 6	2.43301	0.000691495
PTP4A3	protein tyrosine phosphatase 4A3	4.84472	5.9327e-08
PTPRN2	protein tyrosine phosphatase receptor type N2	2.57025	0.0172995
PTPRS	protein tyrosine phosphatase receptor type S	2.90815	7.71423e-34
PTX3	pentraxin 3	3.1548	0.0135853
QPRT	quinolinate phosphoribosyltransferase	-2.15	4.7411e-38
QSOX1	quiescin sulfhydryl oxidase 1	2.02882	1.21755e-19
RAB27B	RAB27B, member RAS oncogene family	2.01816	7.82511e-06
RAB31	RAB31, member RAS oncogene family	3.16193	2.85227e-55
RAB36	RAB36, member RAS oncogene family	-4.73112	1.31017e-12
RARA-AS1	RARA antisense RNA 1	-2.42788	0.0144912
RASA3	RAS p21 protein activator 3	2.91819	0.0384161
RASGEF1B	RasGEF domain family member 1B	-2.09135	3.12205e-20
RASGRP2	RAS guanyl releasing protein 2	2.55847	1.70901e-12
RASL11B	RAS like family 11 member B	-2.95629	2.90029e-41
RASL12	RAS like family 12	-2.45126	4.42472e-26
RASSF9	Ras association domain family member 9	3.86632	1.1597e-07
RBBP8NL	RBBP8 N-terminal like	-2.50353	1.79173e-31
RBM11	RNA binding motif protein 11	2.11831	3.7653e-05
RBP2	retinol binding protein 2	-2.35287	1.0393e-24
RBP5	retinol binding protein 5	-2.1478	0.00227277
REEP1	receptor accessory protein 1	-2.05472	1.15152e-18
REP15	RAB15 effector protein	-2.15533	0.000916944
RGN	regucalcin	-2.10139	4.86813e-27
RGS11	regulator of G protein signaling 11	3.87057	2.9624e-10
RGS22	regulator of G protein signaling 22	-2.50749	0.00116177
RGS3	regulator of G protein signaling 3	-2.27137	6.68682e-23
RHBG	Rh family B glycoprotein	-3.47785	1.11355e-20
RHEBP1	RHEB pseudogene 1	-2.35943	1.20377e-29
RHOBTB1	Rho related BTB domain containing 1	3.81798	1.90162e-06
RHOBTB2	Rho related BTB domain containing 2	-2.27921	6.77379e-36
RIMS1	regulating synaptic membrane exocytosis 1	-2.42278	0.00056183
RIPOR3	RIPOR family member 3	2.17247	0.00406124
RMRP	RNA component of mitochondrial RNA processing endoribonuclease	16.9352	0.00136147
RN7SL2	RNA component of signal recognition particle 7SL2	4.21715	0.014883
RN7SL4P	RNA, 7SL, cytoplasmic 4, pseudogene	3.98348	0.0320213
RNA45SN1	RNA, 45S pre-ribosomal N1	2.06434	0.00193987
RNA45SN2	RNA, 45S pre-ribosomal N2	2.05723	0.0101676
RNA45SN3	RNA, 45S pre-ribosomal N3	2.12248	0.0175579
RNASE1	ribonuclease A family member 1, pancreatic	-2.88792	7.08656e-05
RNASE4	ribonuclease A family member 4	-2.05594	6.72999e-07
RNF103-CHMP3	RNF103-CHMP3 readthrough	2.01485	0.0369483
RNF183	ring finger protein 183	2.12509	4.24022e-09
RNR2	l-rRNA	2.15305	1.18923e-50
RNU1-1	RNA, U1 small nuclear 1	5.44061	0.00365926
RNU1-2	RNA, U1 small nuclear 2	7.00299	0.00232814
RNU1-3	RNA, U1 small nuclear 3	6.05201	0.00445227
RNU1-4	RNA, U1 small nuclear 4	6.65571	0.00217119
RNVU1-18	RNA, variant U1 small nuclear 18	4.27128	0.0401957
RNVU1-7	RNA, variant U1 small nuclear 7	5.37242	0.0216784
ROR1	receptor tyrosine kinase like orphan receptor 1	-2.38313	2.34907e-41
RPL36A-HNRNPH2	RPL36A-HNRNPH2 readthrough	2.46943	0.0123709
RPL39P5	ribosomal protein L39 pseudogene 5	-3.94265	0.0450606
RPL3P2	ribosomal protein L3 pseudogene 2	2.15967	0.021095
RPPH1	ribonuclease P RNA component H1	25.1788	0.00432239
RPS3AP38	RPS3A pseudogene 38	4.16618	0.000181632
RPS4XP17	ribosomal protein S4X pseudogene 17	-6.47069	0.0161359
RRM2	ribonucleotide reductase regulatory subunit M2	-2.1315	9.48107e-49
RYR1	ryanodine receptor 1	3.09583	1.02252e-06
S100A1	S100 calcium binding protein A1	-5.1318	1.45083e-16
S100A10	S100 calcium binding protein A10	-2.26994	5.69894e-45
S100A13	S100 calcium binding protein A13	-2.902	3.26362e-50
S100A4	S100 calcium binding protein A4	-2.60484	7.81412e-21
S100P	S100 calcium binding protein P	8.97707	3.64625e-92
SAMD13	sterile alpha motif domain containing 13	2.53194	0.0190255
SAMD5	sterile alpha motif domain containing 5	2.52604	1.15735e-21
SAT1	spermidine/spermine N1-acetyltransferase 1	2.66083	2.56254e-57
SCARNA16	small Cajal body-specific RNA 16	2.27005	0.038985
SCARNA17	small Cajal body-specific RNA 17	2.18592	8.05436e-05
SCGB2B2	secretoglobin family 2B member 2	2.21943	0.0458385
SDC3	syndecan 3	2.14111	4.86137e-07
SEC14L6	SEC14 like lipid binding 6	3.42617	0.0339961
SEC16B	SEC16 homolog B, endoplasmic reticulum export factor	-2.84729	0.00862409
SEL1L3	SEL1L family member 3	2.22735	4.15821e-50
SELENOP	selenoprotein P	-2.05409	1.0931e-17
SEMA3G	semaphorin 3G	3.55694	9.92251e-07
SEMA4A	semaphorin 4A	-2.46424	0.000542071
SEPT5-GP1BB	SEPT5-GP1BB readthrough	-3.55161	1.11607e-06
SEPTIN14P12	septin 14 pseudogene 12	-4.17228	0.0373986
SERF2-C15ORF63	SERF2-C15orf63 readthrough	2.12279	0.0212086
SERINC5	serine incorporator 5	-2.11389	6.73509e-40
SERPINA10	serpin family A member 10	-2.40007	5.89515e-16
SERPINA3	serpin family A member 3	3.06951	2.25505e-13
SERPINC1	serpin family C member 1	5.04117	3.12745e-19
SERPINE1	serpin family E member 1	5.87883	9.60782e-78
SERPINF2	serpin family F member 2	-4.32807	5.24039e-60
SERTAD4	SERTA domain containing 4	-2.61066	1.86721e-05
SFTA2	surfactant associated 2	-3.90814	1.00091e-07
SFXN3	sideroflexin 3	-2.17462	1.23123e-33
SH2B3	SH2B adaptor protein 3	2.23222	7.22804e-39
SH2D5	SH2 domain containing 5	2.1397	5.45624e-10
SHH	sonic hedgehog signaling molecule	2.64138	4.00877e-14
SHLD2P1	shieldin complex subunit 2 pseudogene 1	-2.04683	4.84523e-16
SHLD2P3	shieldin complex subunit 2 pseudogene 3	-2.11373	1.0823e-22
SIAE	sialic acid acetylesterase	2.03845	1.98509e-39
SLA2	Src like adaptor 2	3.29403	0.000862034
SLC14A2	solute carrier family 14 member 2	-2.70048	0.0271587
SLC16A6	solute carrier family 16 member 6	2.9309	2.0773e-05
SLC1A2	solute carrier family 1 member 2	-8.45209	4.50608e-12
SLC22A11	solute carrier family 22 member 11	-2.82069	0.000418057
SLC22A31	solute carrier family 22 member 31	2.08348	6.95337e-10
SLC22A9	solute carrier family 22 member 9	-2.55124	0.00454189
SLC23A1	solute carrier family 23 member 1	-2.10197	4.6647e-13
SLC25A12	solute carrier family 25 member 12	2.0366	3.13303e-08
SLC25A21	solute carrier family 25 member 21	-2.03174	0.00123415
SLC26A8	solute carrier family 26 member 8	-2.33277	0.00112164
SLC27A1	solute carrier family 27 member 1	2.11598	7.21685e-07
SLC2A1	solute carrier family 2 member 1	2.15627	1.58291e-54
SLC2A14	solute carrier family 2 member 14	-2.01785	2.97985e-40
SLC2A2	solute carrier family 2 member 2	-4.94058	1.13504e-33
SLC2A3	solute carrier family 2 member 3	-2.04377	1.96553e-47
SLC2A7	solute carrier family 2 member 7	-2.47771	0.00561557
SLC30A2	solute carrier family 30 member 2	3.18138	2.6736e-09
SLC37A2	solute carrier family 37 member 2	2.55431	0.0493
SLC38A11	solute carrier family 38 member 11	2.40878	2.69541e-06
SLC38A4	solute carrier family 38 member 4	2.0906	4.62986e-16
SLC46A3	solute carrier family 46 member 3	-2.06062	2.63803e-08
SLC4A3	solute carrier family 4 member 3	2.03482	0.000657407
SLC4A8	solute carrier family 4 member 8	-2.38232	2.68887e-35
SLC5A10	solute carrier family 5 member 10	-3.41818	0.0455426
SLC5A9	solute carrier family 5 member 9	-3.63148	1.23762e-38
SLC6A12	solute carrier family 6 member 12	2.27489	6.82588e-07
SLC6A20	solute carrier family 6 member 20	2.28543	4.52091e-13
SLC7A11	solute carrier family 7 member 11	3.10349	1.41553e-46
SLC7A2	solute carrier family 7 member 2	2.4104	6.55445e-37
SLCO2A1	solute carrier organic anion transporter family member 2A1	2.72306	0.00336996
SLCO5A1	solute carrier organic anion transporter family member 5A1	3.23029	0.0108588
SLFN5	schlafen family member 5	3.86728	7.00523e-07
SMCO2	single-pass membrane protein with coiled-coil domains 2	2.16354	0.0215069
SMIM22	small integral membrane protein 22	-3.43206	0.0423338
SMIM24	small integral membrane protein 24	-2.97569	1.98369e-15
SMIM27	small integral membrane protein 27	-2.18535	0.000291441
SMIM38	small integral membrane protein 38	4.82798	0.0168023
SMIM6	small integral membrane protein 6	-2.28505	2.45161e-05
SMLR1	small leucine rich protein 1	-3.30008	1.09796e-41
SMOC2	SPARC related modular calcium binding 2	-4.15729	0.00787209
SMPD1	sphingomyelin phosphodiesterase 1	-4.94371	6.40148e-69
SMTNL1	smoothelin like 1	-2.79719	2.64093e-05
SMTNL2	smoothelin like 2	-2.92027	5.9848e-70
SMYD2	SET and MYND domain containing 2	-2.16277	6.17812e-49
SNORD139	small nucleolar RNA, C/D box 139	2.06975	0.00648112
SNORD143	small nucleolar RNA, C/D box 143	2.04407	0.0294421
SNORD144	small nucleolar RNA, C/D box 144	2.56848	0.0206326
SNORD3A	small nucleolar RNA, C/D box 3A	6.30956	0.00319585
SNORD63B	small nucleolar RNA, C/D box 63B	2.38383	0.0207883
SNRPEP4	SNRPE pseudogene 4	-3.2418	0.0161865
SOAT2	sterol O-acyltransferase 2	-2.10278	3.56107e-11
SOCS1	suppressor of cytokine signaling 1	-2.77574	0.00188801
SOCS2-AS1	SOCS2 antisense RNA 1	-2.06671	0.0015475
SORCS2	sortilin related VPS10 domain containing receptor 2	3.83352	9.7667e-24
SOS1	SOS Ras/Rac guanine nucleotide exchange factor 1	2.97979	1.16812e-49
SOWAHC	sosondowah ankyrin repeat domain family member C	2.10309	6.87734e-43
SOX2	SRY-box transcription factor 2	-2.87362	1.03561e-31
SOX8	SRY-box transcription factor 8	4.10871	0.000326335
SOX9-AS1	SOX9 antisense RNA 1	-2.14228	0.00198943
SP5	Sp5 transcription factor	-2.57904	7.99446e-36
SP8	Sp8 transcription factor	-2.78	3.99489e-17
SPATA17	spermatogenesis associated 17	-6.29922	2.63386e-15
SPC24	SPC24 component of NDC80 kinetochore complex	-2.14867	2.47304e-26
SPEF2	sperm flagellar 2	2.65472	3.10235e-08
SPN	sialophorin	2.41811	2.02235e-06
SPOCK2	SPARC (osteonectin), cwcv and kazal like domains proteoglycan 2	2.08636	1.75506e-05
SPP1	secreted phosphoprotein 1	3.11592	6.36315e-15
SPRED1	sprouty related EVH1 domain containing 1	2.19549	1.02552e-22
SPRED3	sprouty related EVH1 domain containing 3	2.37234	7.50443e-17
SPRY4	sprouty RTK signaling antagonist 4	3.85814	1.0549e-96
SPTBN5	spectrin beta, non-erythrocytic 5	-2.06683	0.000155321
SPTLC3	serine palmitoyltransferase long chain base subunit 3	-4.28084	4.67646e-98
SPTSSB	serine palmitoyltransferase small subunit B	-2.21583	5.68801e-20
SRPX	sushi repeat containing protein X-linked	2.68484	2.63814e-07
SSR4P1	signal sequence receptor subunit 4 pseudogene 1	-2.07534	0.0224057
SSTR1	somatostatin receptor 1	-3.03824	3.78147e-56
SSTR2	somatostatin receptor 2	2.3924	7.49638e-05
SSTR3	somatostatin receptor 3	-5.036	1.06586e-10
ST3GAL2	ST3 beta-galactoside alpha-2,3-sialyltransferase 2	2.1533	7.13537e-35
ST3GAL6-AS1	ST3GAL6 antisense RNA 1	-2.23009	0.0236246
ST6GALNAC4	ST6 N-acetylgalactosaminide alpha-2,6-sialyltransferase 4	2.27743	2.51829e-14
STAMBPL1	STAM binding protein like 1	2.79811	0.00199408
STARD10	StAR related lipid transfer domain containing 10	-2.11885	9.87913e-32
STC1	stanniocalcin 1	-2.17943	1.36463e-06
STMN1	stathmin 1	-2.01359	3.44129e-34
STS	steroid sulfatase	-3.46559	4.16954e-77
STX17-AS1	STX17 antisense RNA 1	2.21562	0.0410916
SULF2	sulfatase 2	3.80141	0.0255293
SULT1B1	sulfotransferase family 1B member 1	4.9621	2.46683e-10
SULT2A1	sulfotransferase family 2A member 1	-4.60887	1.6641e-16
SUSD4	sushi domain containing 4	-2.40881	7.96562e-31
SYN2	synapsin II	-2.70787	0.039417
SYNE1	spectrin repeat containing nuclear envelope protein 1	-2.33726	1.80424e-19
SYT13	synaptotagmin 13	-2.20431	6.68166e-26
TAC3	tachykinin precursor 3	-2.1433	1.02842e-09
TAC4	tachykinin precursor 4	-2.30605	5.57786e-06
TAGLN2	transgelin 2	-2.08263	3.3916e-43
TALAM1	TALAM1 transcript, MALAT1 antisense RNA	3.09826	2.87958e-07
TAX1BP3	Tax1 binding protein 3	-2.79532	4.41293e-64
TBX4	T-box transcription factor 4	-3.35594	1.92627e-06
TCF19	transcription factor 19	-2.14642	1.53093e-35
TCF4	transcription factor 4	-2.36193	1.5367e-29
TCIM	transcriptional and immune response regulator	17.1658	1.27315e-12
TCIRG1	T cell immune regulator 1, ATPase H+ transporting V0 subunit a3	-2.0809	3.64039e-07
TCONS_00068220	uncharacterized TCONS_00068220, transcript variant X1	-2.44909	2.215e-07
TEN1	TEN1 subunit of CST complex	-2.38571	0.0229884
TENT5B	terminal nucleotidyltransferase 5B	-2.01228	2.2218e-18
TENT5C	terminal nucleotidyltransferase 5C	-2.73864	6.56296e-22
TEX19	testis expressed 19	2.8512	1.8259e-10
TEX49	testis expressed 49	-9.80086	0.000303625
TFAP2E	transcription factor AP-2 epsilon	-2.07086	0.0202912
TFEB	transcription factor EB	-2.23997	2.2572e-06
TFEC	transcription factor EC	-2.7119	8.74775e-20
TFF3	trefoil factor 3	-3.07008	2.66318e-14
THBS1	thrombospondin 1	-2.03461	1.16353e-27
THSD7A	thrombospondin type 1 domain containing 7A	4.32096	1.87707e-06
THSD7B	thrombospondin type 1 domain containing 7B	-7.53184	1.18745e-26
TIAF1	TGFB1-induced anti-apoptotic factor 1	2.2419	0.00809319
TIGD3	tigger transposable element derived 3	-2.64126	5.33308e-11
TIGD4	tigger transposable element derived 4	2.27767	1.91684e-05
TINCR	TINCR ubiquitin domain containing	2.89318	8.66456e-10
TIPARP	TCDD inducible poly(ADP-ribose) polymerase	5.37986	9.42183e-188
TK1	thymidine kinase 1	-2.19035	3.29874e-37
TLR7	toll like receptor 7	-3.37649	0.003005
TMC7	transmembrane channel like 7	2.57011	6.82926e-19
TMCC1-AS1	TMCC1 antisense RNA 1 (head to head)	2.07721	0.00012017
TMED6	transmembrane p24 trafficking protein 6	-2.92809	1.42578e-05
TMEFF1	transmembrane protein with EGF like and two follistatin like domains 1	2.2224	6.49111e-13
TMEM150C	transmembrane protein 150C	-2.52423	8.47527e-10
TMEM154	transmembrane protein 154	3.40252	1.34379e-15
TMEM158	transmembrane protein 158	2.07923	0.0163201
TMEM189-UBE2V1	TMEM189-UBE2V1 readthrough	-8.38334	0.00329681
TMEM231	transmembrane protein 231	2.29654	8.25942e-13
TMEM52B	transmembrane protein 52B	-2.55052	4.66892e-77
TMEM63C	transmembrane protein 63C	4.56979	2.26117e-10
TMEM86B	transmembrane protein 86B	-5.31538	1.91076e-67
TMEM98	transmembrane protein 98	-2.15319	2.99327e-48
TMOD2	tropomodulin 2	2.31483	1.80217e-05
TMPO-AS1	TMPO antisense RNA 1	-2.38721	3.62979e-17
TMPRSS2	transmembrane serine protease 2	-2.44706	3.44525e-42
TMPRSS3	transmembrane serine protease 3	3.07641	0.000329638
TMTC2	transmembrane O-mannosyltransferase targeting cadherins 2	2.37533	0.00104662
TNFAIP2	TNF alpha induced protein 2	2.11764	1.09142e-07
TNFSF13B	TNF superfamily member 13b	2.38997	0.0205127
TNNC1	troponin C1, slow skeletal and cardiac type	-3.71317	1.54576e-37
TNNI2	troponin I2, fast skeletal type	-2.82617	0.00130833
TNNT2	troponin T2, cardiac type	-3.59757	2.43044e-07
TNNT3	troponin T3, fast skeletal type	2.89827	0.00342758
TNS1	tensin 1	-2.5978	1.00053e-21
TOP1P1	DNA topoisomerase I pseudogene 1	-2.02575	0.0276302
TPGS1	tubulin polyglutamylase complex subunit 1	-2.12165	1.41205e-05
TPH1	tryptophan hydroxylase 1	4.82597	9.10209e-05
TPK1	thiamin pyrophosphokinase 1	-2.70653	1.06841e-42
TPPP	tubulin polymerization promoting protein	2.08549	0.0458332
TRAF1	TNF receptor associated factor 1	2.21259	0.0262061
TRANK1	tetratricopeptide repeat and ankyrin repeat containing 1	2.46679	2.78782e-16
TRIB3	tribbles pseudokinase 3	2.1098	4.45464e-38
TRIM7	tripartite motif containing 7	2.64914	4.72622e-10
TRNF	tRNA-Phe	-3.31113	5.42908e-50
TRNH	tRNA-His	-4.38778	3.46608e-07
TRNI	tRNA-Ile	-2.05641	1.92183e-16
TRNL2	tRNA-Leu	-2.72016	0.000262173
TRNM	tRNA-Met	-2.15915	3.41405e-20
TRNQ	tRNA-Gln	-2.15624	8.32935e-20
TRNS2	tRNA-Ser	-3.27866	0.00010013
TRNV	tRNA-Val	-2.25025	7.57668e-24
TSHZ1	teashirt zinc finger homeobox 1	-2.19542	3.22669e-14
TSPAN32	tetraspanin 32	-3.53068	0.005367
TTC34	tetratricopeptide repeat domain 34	2.33716	0.00352436
TTC39B	tetratricopeptide repeat domain 39B	2.63038	3.29593e-22
TTLL6	tubulin tyrosine ligase like 6	2.02057	0.0337078
TTPA	alpha tocopherol transfer protein	-2.44958	1.62605e-05
TUBAL3	tubulin alpha like 3	2.37005	0.000853301
TUBE1	tubulin epsilon 1	2.14672	4.89372e-25
TXNRD1	thioredoxin reductase 1	2.13417	1.08062e-46
TYMSOS	TYMS opposite strand	-2.34945	1.10683e-08
UBASH3B	ubiquitin associated and SH3 domain containing B	2.72034	1.25794e-61
UBD	ubiquitin D	-2.0266	4.49664e-16
UBE2Q2P1	ubiquitin conjugating enzyme E2 Q2 pseudogene 1	2.34449	0.00188433
UBE2Q2P2	ubiquitin conjugating enzyme E2 Q2 pseudogene 2	2.10001	6.11735e-07
UBR5-AS1	UBR5 antisense RNA 1	2.32749	0.00498398
UGCG	UDP-glucose ceramide glucosyltransferase	2.34347	8.97241e-35
UGT1A1	UDP glucuronosyltransferase family 1 member A1	2.64063	8.25296e-15
UGT1A10	UDP glucuronosyltransferase family 1 member A10	52.7228	9.82118e-08
UGT1A9	UDP glucuronosyltransferase family 1 member A9	4.00099	0.0325813
ULBP1	UL16 binding protein 1	2.18532	1.38187e-12
UNC13A	unc-13 homolog A	6.23024	1.03731e-07
UNC5CL	unc-5 family C-terminal like	-2.78388	3.31471e-46
UNC93A	unc-93 homolog A	2.10442	4.43944e-11
UPK3A	uroplakin 3A	-4.56657	1.05066e-05
UPK3B	uroplakin 3B	-4.44493	5.62554e-12
UPK3BL1	uroplakin 3B like 1	2.22057	1.30587e-05
VAMP5	vesicle associated membrane protein 5	-2.69748	1.87825e-17
VAMP8	vesicle associated membrane protein 8	-2.18173	2.93031e-33
VASH1	vasohibin 1	3.66025	0.00252873
VDR	vitamin D receptor	-2.74431	1.43245e-42
VEGFA	vascular endothelial growth factor A	2.89809	2.8876e-96
VEPH1	ventricular zone expressed PH domain containing 1	-2.11534	1.63197e-16
VGLL1	vestigial like family member 1	-2.42966	5.49991e-29
VGLL3	vestigial like family member 3	2.36253	2.42949e-25
VIPR1	vasoactive intestinal peptide receptor 1	4.05785	1.32016e-45
VPS35L	VPS35 endosomal protein sorting factor like	-3.9722	1.98227e-12
VRTN	vertebrae development associated	-3.46358	8.28714e-20
VSNL1	visinin like 1	-2.6098	1.85696e-06
VWF	von Willebrand factor	3.98689	0.000782202
VXN	vexin	-2.76655	0.00841035
WASIR1	WASH and IL9R antisense RNA 1	2.11334	0.0268003
WBP2NL	WBP2 N-terminal like	5.07499	5.85347e-06
WDR31	WD repeat domain 31	2.35594	9.12099e-11
WNK4	WNK lysine deficient protein kinase 4	4.88201	2.89517e-31
WNT10A	Wnt family member 10A	-2.03117	3.77052e-06
WNT6	Wnt family member 6	-2.86606	1.07021e-07
XIAPP3	X-linked inhibitor of apoptosis pseudogene 3	2.84708	0.0116451
XKRX	XK related X-linked	-2.38183	1.10658e-29
YWHAZP4	tyrosine 3-monooxygenase/tryptophan 5-monooxygenase activation protein zeta pseudogene 4	3.20592	5.55359e-06
ZASP	ZO-2 associated speckle protein	-5.89442	0.0493675
ZBED1	zinc finger BED-type containing 1	-2.61059	2.48075e-60
ZCCHC18	zinc finger CCHC-type containing 18	2.18736	0.0208334
ZFAND6P1	zinc finger AN1-type containing 6 pseudogene 1	-4.34201	0.0265658
ZG16	zymogen granule protein 16	-2.79818	6.12067e-10
ZHX1-C8orf76	ZHX1-C8orf76 readthrough	-2.45222	0.000106118
ZIC2	Zic family member 2	2.1189	2.76044e-23
ZNF192P1	zinc finger protein 192 pseudogene 1	3.38727	0.000668111
ZNF37BP	zinc finger protein 37B, pseudogene	2.15893	1.40695e-30
ZNF404	zinc finger protein 404	2.69444	0.000184025
ZNF460	zinc finger protein 460	3.04258	3.47268e-12
ZNF488	zinc finger protein 488	-2.38955	1.83001e-36
ZNF503-AS2	ZNF503 antisense RNA 2	-2.65508	3.30642e-15
ZNF512B	zinc finger protein 512B	-2.07252	2.33517e-20
ZNF529	zinc finger protein 529	2.17974	5.81003e-28
ZNF618	zinc finger protein 618	2.02649	2.26961e-05
ZNF876P	zinc finger protein 876, pseudogene	3.40326	0.0123066
ZSCAN12	zinc finger and SCAN domain containing 12	2.01024	1.382e-09
