# Supplementary material for: Modulation of innate immunity related genes resulting in prophylactic antimicrobial and antiviral properties
Source: J Transl Med. 2024 Jun 17;22:574. doi: 10.1186/s12967-024-05378-2 (PMC11184722; doi:10.1186/s12967-024-05378-2)
Supplement: Supplementary file 5 — Additional file 5. Related to Fig. 2E and S2A. List of KEGG pathway enrichment test results showing the enrichment of each gene from the gene set obtained in RNAseq analyses performed on Caco-2 cells (1x106) treated with Solution-3 at 0.01x concentration for 24 hours. Vehicle-treated cells (0.08% NaCl) were used as negative control for the experiments. The pathway terms, the gene symbol, the fold-change and the p-value (from the modified fisher’s exact test) are shown. [file 12967_2024_5378_MOESM5_ESM.xlsx]

## Sheet: 2E
Map Name	P Value	Gene Symbol	Description	Fold Change	P value
Pathways in cancer	5.03736e-17	ADCY5	adenylate cyclase 5	-2.96037	5.17171e-06
Pathways in cancer	5.03736e-17	JAG1	jagged canonical Notch ligand 1	3.10376	2.72915e-115
Pathways in cancer	5.03736e-17	BIRC3	baculoviral IAP repeat containing 3	2.71603	5.7382e-42
Pathways in cancer	5.03736e-17	CALM3	calmodulin 3	-2.12699	5.2102e-44
Pathways in cancer	5.03736e-17	CDKN1A	cyclin dependent kinase inhibitor 1A	2.03988	2.55406e-11
Pathways in cancer	5.03736e-17	COL4A1	collagen type IV alpha 1 chain	-4.62616	3.11571e-35
Pathways in cancer	5.03736e-17	COL4A2	collagen type IV alpha 2 chain	-2.62674	1.44342e-22
Pathways in cancer	5.03736e-17	FN1	fibronectin 1	2.92947	3.78031e-59
Pathways in cancer	5.03736e-17	FOS	Fos proto-oncogene, AP-1 transcription factor subunit	2.76236	1.51877e-17
Pathways in cancer	5.03736e-17	GNG4	G protein subunit gamma 4	2.03793	7.54087e-20
Pathways in cancer	5.03736e-17	HMOX1	heme oxygenase 1	2.05412	1.76855e-37
Pathways in cancer	5.03736e-17	IGF2	insulin like growth factor 2	-2.94795	1.22138e-65
Pathways in cancer	5.03736e-17	IL2RG	interleukin 2 receptor subunit gamma	2.63782	1.19065e-16
Pathways in cancer	5.03736e-17	IL6R	interleukin 6 receptor	2.74318	3.33206e-12
Pathways in cancer	5.03736e-17	CXCL8	C-X-C motif chemokine ligand 8	2.00489	4.61697e-06
Pathways in cancer	5.03736e-17	ITGA2	integrin subunit alpha 2	2.33074	4.16747e-31
Pathways in cancer	5.03736e-17	KNG1	kininogen 1	-4.86145	1.14577e-10
Pathways in cancer	5.03736e-17	LAMC2	laminin subunit gamma 2	2.44043	6.29906e-59
Pathways in cancer	5.03736e-17	MMP1	matrix metallopeptidase 1	32.9931	2.41624e-89
Pathways in cancer	5.03736e-17	MYC	MYC proto-oncogene, bHLH transcription factor	2.61869	9.5727e-60
Pathways in cancer	5.03736e-17	NOS2	nitric oxide synthase 2	2.03607	3.5432e-13
Pathways in cancer	5.03736e-17	PIK3CD	phosphatidylinositol-4,5-bisphosphate 3-kinase catalytic subunit delta	2.23919	3.79057e-06
Pathways in cancer	5.03736e-17	PMAIP1	phorbol-12-myristate-13-acetate-induced protein 1	3.03975	2.68336e-17
Pathways in cancer	5.03736e-17	PPARG	peroxisome proliferator activated receptor gamma	2.151	4.41268e-42
Pathways in cancer	5.03736e-17	PRKCG	protein kinase C gamma	2.31778	0.00667146
Pathways in cancer	5.03736e-17	SHH	sonic hedgehog signaling molecule	2.64138	4.00877e-14
Pathways in cancer	5.03736e-17	SLC2A1	solute carrier family 2 member 1	2.15627	1.58291e-54
Pathways in cancer	5.03736e-17	SOS1	SOS Ras/Rac guanine nucleotide exchange factor 1	2.97979	1.16812e-49
Pathways in cancer	5.03736e-17	TRAF1	TNF receptor associated factor 1	2.21259	0.0262061
Pathways in cancer	5.03736e-17	TXNRD1	thioredoxin reductase 1	2.13417	1.08062e-46
Pathways in cancer	5.03736e-17	VEGFA	vascular endothelial growth factor A	2.89809	2.8876e-96
Pathways in cancer	5.03736e-17	WNT6	Wnt family member 6	-2.86606	1.07021e-07
Pathways in cancer	5.03736e-17	FGF23	fibroblast growth factor 23	-3.24461	1.04921e-11
Pathways in cancer	5.03736e-17	AXIN2	axin 2	-2.69347	1.65412e-83
Pathways in cancer	5.03736e-17	FGF18	fibroblast growth factor 18	-2.32402	8.87504e-06
Pathways in cancer	5.03736e-17	CCNE2	cyclin E2	-2.05047	1.0253e-12
Pathways in cancer	5.03736e-17	RASGRP2	RAS guanyl releasing protein 2	2.55847	1.70901e-12
Pathways in cancer	5.03736e-17	HEY2	hes related family bHLH transcription factor with YRPW motif 2	5.82942	0.000159895
Pathways in cancer	5.03736e-17	BIRC7	baculoviral IAP repeat containing 7	4.3219	7.39256e-07
Pathways in cancer	5.03736e-17	WNT10A	Wnt family member 10A	-2.03117	3.77052e-06
Pathways in cancer	5.03736e-17	CALML4	calmodulin like 4	-2.2172	3.50495e-36
Pathways in cancer	5.03736e-17	GSTO2	glutathione S-transferase omega 2	2.02733	0.024328
Pathways in cancer	5.03736e-17	LAMA1	laminin subunit alpha 1	-2.20359	5.74779e-30
Human papillomavirus infection	1.15669e-11	JAG1	jagged canonical Notch ligand 1	3.10376	2.72915e-115
Human papillomavirus infection	1.15669e-11	CDKN1A	cyclin dependent kinase inhibitor 1A	2.03988	2.55406e-11
Human papillomavirus infection	1.15669e-11	COL4A1	collagen type IV alpha 1 chain	-4.62616	3.11571e-35
Human papillomavirus infection	1.15669e-11	COL4A2	collagen type IV alpha 2 chain	-2.62674	1.44342e-22
Human papillomavirus infection	1.15669e-11	DLG2	discs large MAGUK scaffold protein 2	-2.15715	2.86136e-08
Human papillomavirus infection	1.15669e-11	FN1	fibronectin 1	2.92947	3.78031e-59
Human papillomavirus infection	1.15669e-11	ITGA2	integrin subunit alpha 2	2.33074	4.16747e-31
Human papillomavirus infection	1.15669e-11	ITGA7	integrin subunit alpha 7	-2.16849	1.02806e-20
Human papillomavirus infection	1.15669e-11	LAMC2	laminin subunit gamma 2	2.44043	6.29906e-59
Human papillomavirus infection	1.15669e-11	PIK3CD	phosphatidylinositol-4,5-bisphosphate 3-kinase catalytic subunit delta	2.23919	3.79057e-06
Human papillomavirus infection	1.15669e-11	PPP2R2B	protein phosphatase 2 regulatory subunit Bbeta	-2.08468	1.01061e-17
Human papillomavirus infection	1.15669e-11	SOS1	SOS Ras/Rac guanine nucleotide exchange factor 1	2.97979	1.16812e-49
Human papillomavirus infection	1.15669e-11	SPP1	secreted phosphoprotein 1	3.11592	6.36315e-15
Human papillomavirus infection	1.15669e-11	THBS1	thrombospondin 1	-2.03461	1.16353e-27
Human papillomavirus infection	1.15669e-11	VEGFA	vascular endothelial growth factor A	2.89809	2.8876e-96
Human papillomavirus infection	1.15669e-11	VWF	von Willebrand factor	3.98689	0.000782202
Human papillomavirus infection	1.15669e-11	WNT6	Wnt family member 6	-2.86606	1.07021e-07
Human papillomavirus infection	1.15669e-11	AXIN2	axin 2	-2.69347	1.65412e-83
Human papillomavirus infection	1.15669e-11	OASL	2'-5'-oligoadenylate synthetase like	-3.92599	7.43432e-07
Human papillomavirus infection	1.15669e-11	CCNE2	cyclin E2	-2.05047	1.0253e-12
Human papillomavirus infection	1.15669e-11	ISG15	ISG15 ubiquitin like modifier	-2.16907	3.3352e-11
Human papillomavirus infection	1.15669e-11	TCIRG1	T cell immune regulator 1, ATPase H+ transporting V0 subunit a3	-2.0809	3.64039e-07
Human papillomavirus infection	1.15669e-11	HEY2	hes related family bHLH transcription factor with YRPW motif 2	5.82942	0.000159895
Human papillomavirus infection	1.15669e-11	ATP6V0A4	ATPase H+ transporting V0 subunit a4	-3.69855	5.86456e-11
Human papillomavirus infection	1.15669e-11	HES2	hes family bHLH transcription factor 2	3.20966	0.000122608
Human papillomavirus infection	1.15669e-11	WNT10A	Wnt family member 10A	-2.03117	3.77052e-06
Human papillomavirus infection	1.15669e-11	CREB3L3	cAMP responsive element binding protein 3 like 3	5.16779	2.53887e-52
Human papillomavirus infection	1.15669e-11	LAMA1	laminin subunit alpha 1	-2.20359	5.74779e-30
PI3K-Akt signaling pathway	1.38621e-11	ANGPT2	angiopoietin 2	2.51526	0.0318901
PI3K-Akt signaling pathway	1.38621e-11	AREG	amphiregulin	2.61784	2.67011e-73
PI3K-Akt signaling pathway	1.38621e-11	CDKN1A	cyclin dependent kinase inhibitor 1A	2.03988	2.55406e-11
PI3K-Akt signaling pathway	1.38621e-11	COL4A1	collagen type IV alpha 1 chain	-4.62616	3.11571e-35
PI3K-Akt signaling pathway	1.38621e-11	COL4A2	collagen type IV alpha 2 chain	-2.62674	1.44342e-22
PI3K-Akt signaling pathway	1.38621e-11	EREG	epiregulin	3.53059	1.49156e-71
PI3K-Akt signaling pathway	1.38621e-11	FN1	fibronectin 1	2.92947	3.78031e-59
PI3K-Akt signaling pathway	1.38621e-11	GNG4	G protein subunit gamma 4	2.03793	7.54087e-20
PI3K-Akt signaling pathway	1.38621e-11	IGF2	insulin like growth factor 2	-2.94795	1.22138e-65
PI3K-Akt signaling pathway	1.38621e-11	IL2RG	interleukin 2 receptor subunit gamma	2.63782	1.19065e-16
PI3K-Akt signaling pathway	1.38621e-11	IL6R	interleukin 6 receptor	2.74318	3.33206e-12
PI3K-Akt signaling pathway	1.38621e-11	ITGA2	integrin subunit alpha 2	2.33074	4.16747e-31
PI3K-Akt signaling pathway	1.38621e-11	ITGA7	integrin subunit alpha 7	-2.16849	1.02806e-20
PI3K-Akt signaling pathway	1.38621e-11	LAMC2	laminin subunit gamma 2	2.44043	6.29906e-59
PI3K-Akt signaling pathway	1.38621e-11	MYC	MYC proto-oncogene, bHLH transcription factor	2.61869	9.5727e-60
PI3K-Akt signaling pathway	1.38621e-11	NOS3	nitric oxide synthase 3	3.60271	0.00209235
PI3K-Akt signaling pathway	1.38621e-11	PIK3CD	phosphatidylinositol-4,5-bisphosphate 3-kinase catalytic subunit delta	2.23919	3.79057e-06
PI3K-Akt signaling pathway	1.38621e-11	PPP2R2B	protein phosphatase 2 regulatory subunit Bbeta	-2.08468	1.01061e-17
PI3K-Akt signaling pathway	1.38621e-11	SOS1	SOS Ras/Rac guanine nucleotide exchange factor 1	2.97979	1.16812e-49
PI3K-Akt signaling pathway	1.38621e-11	SPP1	secreted phosphoprotein 1	3.11592	6.36315e-15
PI3K-Akt signaling pathway	1.38621e-11	THBS1	thrombospondin 1	-2.03461	1.16353e-27
PI3K-Akt signaling pathway	1.38621e-11	VEGFA	vascular endothelial growth factor A	2.89809	2.8876e-96
PI3K-Akt signaling pathway	1.38621e-11	VWF	von Willebrand factor	3.98689	0.000782202
PI3K-Akt signaling pathway	1.38621e-11	FGF23	fibroblast growth factor 23	-3.24461	1.04921e-11
PI3K-Akt signaling pathway	1.38621e-11	FGF18	fibroblast growth factor 18	-2.32402	8.87504e-06
PI3K-Akt signaling pathway	1.38621e-11	CCNE2	cyclin E2	-2.05047	1.0253e-12
PI3K-Akt signaling pathway	1.38621e-11	DDIT4	DNA damage inducible transcript 4	3.28014	2.89494e-83
PI3K-Akt signaling pathway	1.38621e-11	CREB3L3	cAMP responsive element binding protein 3 like 3	5.16779	2.53887e-52
PI3K-Akt signaling pathway	1.38621e-11	LAMA1	laminin subunit alpha 1	-2.20359	5.74779e-30
Chemical carcinogenesis - receptor activation	6.51533e-11	ADCY5	adenylate cyclase 5	-2.96037	5.17171e-06
Chemical carcinogenesis - receptor activation	6.51533e-11	ADRB1	adrenoceptor beta 1	2.09346	0.0122693
Chemical carcinogenesis - receptor activation	6.51533e-11	JAG1	jagged canonical Notch ligand 1	3.10376	2.72915e-115
Chemical carcinogenesis - receptor activation	6.51533e-11	AHR	aryl hydrocarbon receptor	2.83058	5.75936e-50
Chemical carcinogenesis - receptor activation	6.51533e-11	ARRB1	arrestin beta 1	-3.78556	5.01831e-111
Chemical carcinogenesis - receptor activation	6.51533e-11	KLF5	Kruppel like factor 5	2.37818	2.72633e-53
Chemical carcinogenesis - receptor activation	6.51533e-11	CYP1A1	cytochrome P450 family 1 subfamily A member 1	16.4374	0
Chemical carcinogenesis - receptor activation	6.51533e-11	CYP1B1	cytochrome P450 family 1 subfamily B member 1	8.72553	3.21477e-12
Chemical carcinogenesis - receptor activation	6.51533e-11	FOS	Fos proto-oncogene, AP-1 transcription factor subunit	2.76236	1.51877e-17
Chemical carcinogenesis - receptor activation	6.51533e-11	MYC	MYC proto-oncogene, bHLH transcription factor	2.61869	9.5727e-60
Chemical carcinogenesis - receptor activation	6.51533e-11	PIK3CD	phosphatidylinositol-4,5-bisphosphate 3-kinase catalytic subunit delta	2.23919	3.79057e-06
Chemical carcinogenesis - receptor activation	6.51533e-11	PRKCG	protein kinase C gamma	2.31778	0.00667146
Chemical carcinogenesis - receptor activation	6.51533e-11	SOS1	SOS Ras/Rac guanine nucleotide exchange factor 1	2.97979	1.16812e-49
Chemical carcinogenesis - receptor activation	6.51533e-11	VDR	vitamin D receptor	-2.74431	1.43245e-42
Chemical carcinogenesis - receptor activation	6.51533e-11	VEGFA	vascular endothelial growth factor A	2.89809	2.8876e-96
Chemical carcinogenesis - receptor activation	6.51533e-11	FGF18	fibroblast growth factor 18	-2.32402	8.87504e-06
Chemical carcinogenesis - receptor activation	6.51533e-11	KLF4	Kruppel like factor 4	2.06655	3.76266e-12
Chemical carcinogenesis - receptor activation	6.51533e-11	UGT1A10	UDP glucuronosyltransferase family 1 member A10	52.7228	9.82118e-08
Chemical carcinogenesis - receptor activation	6.51533e-11	UGT1A9	UDP glucuronosyltransferase family 1 member A9	4.00099	0.0325813
Chemical carcinogenesis - receptor activation	6.51533e-11	UGT1A1	UDP glucuronosyltransferase family 1 member A1	2.64063	8.25296e-15
Chemical carcinogenesis - receptor activation	6.51533e-11	CREB3L3	cAMP responsive element binding protein 3 like 3	5.16779	2.53887e-52
Chemical carcinogenesis - receptor activation	6.51533e-11	GSTO2	glutathione S-transferase omega 2	2.02733	0.024328
MAPK signaling pathway	2.6288e-10	ANGPT2	angiopoietin 2	2.51526	0.0318901
MAPK signaling pathway	2.6288e-10	AREG	amphiregulin	2.61784	2.67011e-73
MAPK signaling pathway	2.6288e-10	ARRB1	arrestin beta 1	-3.78556	5.01831e-111
MAPK signaling pathway	2.6288e-10	CACNB4	calcium voltage-gated channel auxiliary subunit beta 4	4.32337	0.000321977
MAPK signaling pathway	2.6288e-10	CDC25B	cell division cycle 25B	-2.47298	8.10182e-53
MAPK signaling pathway	2.6288e-10	DUSP4	dual specificity phosphatase 4	2.66172	1.12844e-48
MAPK signaling pathway	2.6288e-10	DUSP5	dual specificity phosphatase 5	3.9203	1.25194e-67
MAPK signaling pathway	2.6288e-10	DUSP6	dual specificity phosphatase 6	4.72779	3.00785e-130
MAPK signaling pathway	2.6288e-10	EREG	epiregulin	3.53059	1.49156e-71
MAPK signaling pathway	2.6288e-10	FOS	Fos proto-oncogene, AP-1 transcription factor subunit	2.76236	1.51877e-17
MAPK signaling pathway	2.6288e-10	HSPA6	heat shock protein family A (Hsp70) member 6	2.07161	0.0016371
MAPK signaling pathway	2.6288e-10	IGF2	insulin like growth factor 2	-2.94795	1.22138e-65
MAPK signaling pathway	2.6288e-10	IL1A	interleukin 1 alpha	2.96124	0.00102391
MAPK signaling pathway	2.6288e-10	STMN1	stathmin 1	-2.01359	3.44129e-34
MAPK signaling pathway	2.6288e-10	MYC	MYC proto-oncogene, bHLH transcription factor	2.61869	9.5727e-60
MAPK signaling pathway	2.6288e-10	PRKCG	protein kinase C gamma	2.31778	0.00667146
MAPK signaling pathway	2.6288e-10	SOS1	SOS Ras/Rac guanine nucleotide exchange factor 1	2.97979	1.16812e-49
MAPK signaling pathway	2.6288e-10	VEGFA	vascular endothelial growth factor A	2.89809	2.8876e-96
MAPK signaling pathway	2.6288e-10	FGF23	fibroblast growth factor 23	-3.24461	1.04921e-11
MAPK signaling pathway	2.6288e-10	FGF18	fibroblast growth factor 18	-2.32402	8.87504e-06
MAPK signaling pathway	2.6288e-10	CACNA1H	calcium voltage-gated channel subunit alpha1 H	2.33577	0.0381946
MAPK signaling pathway	2.6288e-10	RASGRP2	RAS guanyl releasing protein 2	2.55847	1.70901e-12
MAPK signaling pathway	2.6288e-10	CACNG8	calcium voltage-gated channel auxiliary subunit gamma 8	2.08059	1.73674e-13
MAPK signaling pathway	2.6288e-10	PLA2G4F	phospholipase A2 group IVF	-2.08048	5.45321e-23
MAPK signaling pathway	2.6288e-10	PLA2G4D	phospholipase A2 group IVD	2.5108	4.34444e-05
Neutrophil extracellular trap formation	4.96818e-10	FGA	fibrinogen alpha chain	-14.6873	3.51777e-27
Neutrophil extracellular trap formation	4.96818e-10	FGB	fibrinogen beta chain	-4.40105	1.07882e-10
Neutrophil extracellular trap formation	4.96818e-10	FGG	fibrinogen gamma chain	-7.85239	1.48623e-24
Neutrophil extracellular trap formation	4.96818e-10	H2AX	H2A.X variant histone	-2.30312	2.98663e-27
Neutrophil extracellular trap formation	4.96818e-10	NCF2	neutrophil cytosolic factor 2	2.10428	0.00154471
Neutrophil extracellular trap formation	4.96818e-10	PIK3CD	phosphatidylinositol-4,5-bisphosphate 3-kinase catalytic subunit delta	2.23919	3.79057e-06
Neutrophil extracellular trap formation	4.96818e-10	PRKCG	protein kinase C gamma	2.31778	0.00667146
Neutrophil extracellular trap formation	4.96818e-10	VWF	von Willebrand factor	3.98689	0.000782202
Neutrophil extracellular trap formation	4.96818e-10	H2AC18	H2A clustered histone 18	-2.37694	4.78466e-05
Neutrophil extracellular trap formation	4.96818e-10	H2AC20	H2A clustered histone 20	-3.0498	0.00241543
Neutrophil extracellular trap formation	4.96818e-10	H3C8	H3 clustered histone 8	-2.84709	6.22254e-06
Neutrophil extracellular trap formation	4.96818e-10	H3C10	H3 clustered histone 10	-2.51609	0.00641003
Neutrophil extracellular trap formation	4.96818e-10	H4C11	H4 clustered histone 11	-2.2416	0.0266677
Neutrophil extracellular trap formation	4.96818e-10	H2AC11	H2A clustered histone 11	-2.71563	0.0161513
Neutrophil extracellular trap formation	4.96818e-10	H2BC11	H2B clustered histone 11	-2.50916	0.000538796
Neutrophil extracellular trap formation	4.96818e-10	TLR7	toll like receptor 7	-3.37649	0.003005
Neutrophil extracellular trap formation	4.96818e-10	H2BS1	H2B.S histone 1	-2.77515	0.0244842
Neutrophil extracellular trap formation	4.96818e-10	MACROH2A2	macroH2A.2 histone	-4.85643	6.58706e-09
Neutrophil extracellular trap formation	4.96818e-10	H2AC19	H2A clustered histone 19	-2.31973	4.11686e-05
Neutrophil extracellular trap formation	4.96818e-10	LOC102724334	histone H2B type F-S-like	-2.65732	0.0332983
Focal adhesion	1.39587e-09	BIRC3	baculoviral IAP repeat containing 3	2.71603	5.7382e-42
Focal adhesion	1.39587e-09	COL4A1	collagen type IV alpha 1 chain	-4.62616	3.11571e-35
Focal adhesion	1.39587e-09	COL4A2	collagen type IV alpha 2 chain	-2.62674	1.44342e-22
Focal adhesion	1.39587e-09	EMP1	epithelial membrane protein 1	5.05211	2.0604e-42
Focal adhesion	1.39587e-09	EMP2	epithelial membrane protein 2	-2.48932	2.89445e-74
Focal adhesion	1.39587e-09	FN1	fibronectin 1	2.92947	3.78031e-59
Focal adhesion	1.39587e-09	ITGA2	integrin subunit alpha 2	2.33074	4.16747e-31
Focal adhesion	1.39587e-09	ITGA7	integrin subunit alpha 7	-2.16849	1.02806e-20
Focal adhesion	1.39587e-09	LAMC2	laminin subunit gamma 2	2.44043	6.29906e-59
Focal adhesion	1.39587e-09	PIK3CD	phosphatidylinositol-4,5-bisphosphate 3-kinase catalytic subunit delta	2.23919	3.79057e-06
Focal adhesion	1.39587e-09	PRKCG	protein kinase C gamma	2.31778	0.00667146
Focal adhesion	1.39587e-09	SOS1	SOS Ras/Rac guanine nucleotide exchange factor 1	2.97979	1.16812e-49
Focal adhesion	1.39587e-09	SPP1	secreted phosphoprotein 1	3.11592	6.36315e-15
Focal adhesion	1.39587e-09	THBS1	thrombospondin 1	-2.03461	1.16353e-27
Focal adhesion	1.39587e-09	VEGFA	vascular endothelial growth factor A	2.89809	2.8876e-96
Focal adhesion	1.39587e-09	VWF	von Willebrand factor	3.98689	0.000782202
Focal adhesion	1.39587e-09	MYL9	myosin light chain 9	-2.00972	1.53083e-25
Focal adhesion	1.39587e-09	MYLPF	myosin light chain, phosphorylatable, fast skeletal muscle	-4.06322	0.00175005
Focal adhesion	1.39587e-09	MYL7	myosin light chain 7	-2.14626	2.93393e-06
Focal adhesion	1.39587e-09	LAMA1	laminin subunit alpha 1	-2.20359	5.74779e-30
Small cell lung cancer	3.9346e-09	BIRC3	baculoviral IAP repeat containing 3	2.71603	5.7382e-42
Small cell lung cancer	3.9346e-09	CDKN1A	cyclin dependent kinase inhibitor 1A	2.03988	2.55406e-11
Small cell lung cancer	3.9346e-09	COL4A1	collagen type IV alpha 1 chain	-4.62616	3.11571e-35
Small cell lung cancer	3.9346e-09	COL4A2	collagen type IV alpha 2 chain	-2.62674	1.44342e-22
Small cell lung cancer	3.9346e-09	FN1	fibronectin 1	2.92947	3.78031e-59
Small cell lung cancer	3.9346e-09	ITGA2	integrin subunit alpha 2	2.33074	4.16747e-31
Small cell lung cancer	3.9346e-09	LAMC2	laminin subunit gamma 2	2.44043	6.29906e-59
Small cell lung cancer	3.9346e-09	MYC	MYC proto-oncogene, bHLH transcription factor	2.61869	9.5727e-60
Small cell lung cancer	3.9346e-09	NOS2	nitric oxide synthase 2	2.03607	3.5432e-13
Small cell lung cancer	3.9346e-09	PIK3CD	phosphatidylinositol-4,5-bisphosphate 3-kinase catalytic subunit delta	2.23919	3.79057e-06
Small cell lung cancer	3.9346e-09	TRAF1	TNF receptor associated factor 1	2.21259	0.0262061
Small cell lung cancer	3.9346e-09	CCNE2	cyclin E2	-2.05047	1.0253e-12
Small cell lung cancer	3.9346e-09	BIRC7	baculoviral IAP repeat containing 7	4.3219	7.39256e-07
Small cell lung cancer	3.9346e-09	LAMA1	laminin subunit alpha 1	-2.20359	5.74779e-30
Alcoholism	1.73043e-08	ADCY5	adenylate cyclase 5	-2.96037	5.17171e-06
Alcoholism	1.73043e-08	CALM3	calmodulin 3	-2.12699	5.2102e-44
Alcoholism	1.73043e-08	GNG4	G protein subunit gamma 4	2.03793	7.54087e-20
Alcoholism	1.73043e-08	H2AX	H2A.X variant histone	-2.30312	2.98663e-27
Alcoholism	1.73043e-08	SOS1	SOS Ras/Rac guanine nucleotide exchange factor 1	2.97979	1.16812e-49
Alcoholism	1.73043e-08	H2AC18	H2A clustered histone 18	-2.37694	4.78466e-05
Alcoholism	1.73043e-08	H2AC20	H2A clustered histone 20	-3.0498	0.00241543
Alcoholism	1.73043e-08	H3C8	H3 clustered histone 8	-2.84709	6.22254e-06
Alcoholism	1.73043e-08	H3C10	H3 clustered histone 10	-2.51609	0.00641003
Alcoholism	1.73043e-08	H4C11	H4 clustered histone 11	-2.2416	0.0266677
Alcoholism	1.73043e-08	H2AC11	H2A clustered histone 11	-2.71563	0.0161513
Alcoholism	1.73043e-08	H2BC11	H2B clustered histone 11	-2.50916	0.000538796
Alcoholism	1.73043e-08	H2BS1	H2B.S histone 1	-2.77515	0.0244842
Alcoholism	1.73043e-08	MACROH2A2	macroH2A.2 histone	-4.85643	6.58706e-09
Alcoholism	1.73043e-08	CREB3L3	cAMP responsive element binding protein 3 like 3	5.16779	2.53887e-52
Alcoholism	1.73043e-08	CALML4	calmodulin like 4	-2.2172	3.50495e-36
Alcoholism	1.73043e-08	H2AC19	H2A clustered histone 19	-2.31973	4.11686e-05
Alcoholism	1.73043e-08	LOC102724334	histone H2B type F-S-like	-2.65732	0.0332983
Motor proteins	2.55796e-08	MYH3	myosin heavy chain 3	2.93223	2.05596e-10
Motor proteins	2.55796e-08	MYH4	myosin heavy chain 4	3.42893	1.31942e-05
Motor proteins	2.55796e-08	MYO7B	myosin VIIB	2.31462	0.00386033
Motor proteins	2.55796e-08	TNNC1	troponin C1, slow skeletal and cardiac type	-3.71317	1.54576e-37
Motor proteins	2.55796e-08	TNNI2	troponin I2, fast skeletal type	-2.82617	0.00130833
Motor proteins	2.55796e-08	TNNT2	troponin T2, cardiac type	-3.59757	2.43044e-07
Motor proteins	2.55796e-08	TNNT3	troponin T3, fast skeletal type	2.89827	0.00342758
Motor proteins	2.55796e-08	KIF20A	kinesin family member 20A	-2.68227	4.66049e-67
Motor proteins	2.55796e-08	MYL9	myosin light chain 9	-2.00972	1.53083e-25
Motor proteins	2.55796e-08	KIF21B	kinesin family member 21B	2.39679	0.00323022
Motor proteins	2.55796e-08	DNAH1	dynein axonemal heavy chain 1	3.53183	1.7622e-07
Motor proteins	2.55796e-08	MYLPF	myosin light chain, phosphorylatable, fast skeletal muscle	-4.06322	0.00175005
Motor proteins	2.55796e-08	TUBE1	tubulin epsilon 1	2.14672	4.89372e-25
Motor proteins	2.55796e-08	KIF26B	kinesin family member 26B	-3.28339	2.91889e-48
Motor proteins	2.55796e-08	MYH7B	myosin heavy chain 7B	-3.0826	0.00262754
Motor proteins	2.55796e-08	MYL7	myosin light chain 7	-2.14626	2.93393e-06
Motor proteins	2.55796e-08	TUBAL3	tubulin alpha like 3	2.37005	0.000853301
Motor proteins	2.55796e-08	DNAH2	dynein axonemal heavy chain 2	-8.19347	1.02763e-69
Hippo signaling pathway	5.79618e-08	BIRC3	baculoviral IAP repeat containing 3	2.71603	5.7382e-42
Hippo signaling pathway	5.79618e-08	AREG	amphiregulin	2.61784	2.67011e-73
Hippo signaling pathway	5.79618e-08	BMP6	bone morphogenetic protein 6	7.66368	2.21854e-14
Hippo signaling pathway	5.79618e-08	BMP7	bone morphogenetic protein 7	-2.33555	5.24473e-47
Hippo signaling pathway	5.79618e-08	DLG2	discs large MAGUK scaffold protein 2	-2.15715	2.86136e-08
Hippo signaling pathway	5.79618e-08	MYC	MYC proto-oncogene, bHLH transcription factor	2.61869	9.5727e-60
Hippo signaling pathway	5.79618e-08	SERPINE1	serpin family E member 1	5.87883	9.60782e-78
Hippo signaling pathway	5.79618e-08	PPP2R2B	protein phosphatase 2 regulatory subunit Bbeta	-2.08468	1.01061e-17
Hippo signaling pathway	5.79618e-08	SOX2	SRY-box transcription factor 2	-2.87362	1.03561e-31
Hippo signaling pathway	5.79618e-08	WNT6	Wnt family member 6	-2.86606	1.07021e-07
Hippo signaling pathway	5.79618e-08	AXIN2	axin 2	-2.69347	1.65412e-83
Hippo signaling pathway	5.79618e-08	WNT10A	Wnt family member 10A	-2.03117	3.77052e-06
Hippo signaling pathway	5.79618e-08	NKD1	NKD inhibitor of WNT signaling pathway 1	-5.47494	5.3394e-146
Hippo signaling pathway	5.79618e-08	AMOT	angiomotin	-2.47372	2.00195e-49
Hippo signaling pathway	5.79618e-08	CRB2	crumbs cell polarity complex component 2	-2.93599	7.97848e-06
Hippo signaling pathway	5.79618e-08	BMP8A	bone morphogenetic protein 8a	-3.47966	1.84466e-40
Steroid hormone biosynthesis	6.87133e-08	STS	steroid sulfatase	-3.46559	4.16954e-77
Steroid hormone biosynthesis	6.87133e-08	CYP1A1	cytochrome P450 family 1 subfamily A member 1	16.4374	0
Steroid hormone biosynthesis	6.87133e-08	CYP1B1	cytochrome P450 family 1 subfamily B member 1	8.72553	3.21477e-12
Steroid hormone biosynthesis	6.87133e-08	AKR1C1	aldo-keto reductase family 1 member C1	5.58757	1.70428e-88
Steroid hormone biosynthesis	6.87133e-08	AKR1C2	aldo-keto reductase family 1 member C2	4.09702	2.01983e-83
Steroid hormone biosynthesis	6.87133e-08	HSD3B1	hydroxy-delta-5-steroid dehydrogenase, 3 beta- and steroid delta-isomerase 1	-3.04744	1.69095e-39
Steroid hormone biosynthesis	6.87133e-08	HSD17B1	hydroxysteroid 17-beta dehydrogenase 1	-2.05336	0.0196848
Steroid hormone biosynthesis	6.87133e-08	HSD17B2	hydroxysteroid 17-beta dehydrogenase 2	2.80175	6.84289e-11
Steroid hormone biosynthesis	6.87133e-08	UGT1A10	UDP glucuronosyltransferase family 1 member A10	52.7228	9.82118e-08
Steroid hormone biosynthesis	6.87133e-08	UGT1A9	UDP glucuronosyltransferase family 1 member A9	4.00099	0.0325813
Steroid hormone biosynthesis	6.87133e-08	UGT1A1	UDP glucuronosyltransferase family 1 member A1	2.64063	8.25296e-15
Complement and coagulation cascades	1.787e-07	SERPINC1	serpin family C member 1	5.04117	3.12745e-19
Complement and coagulation cascades	1.787e-07	CR2	complement C3d receptor 2	5.38713	7.46572e-28
Complement and coagulation cascades	1.787e-07	F10	coagulation factor X	-2.18856	1.03543e-17
Complement and coagulation cascades	1.787e-07	FGA	fibrinogen alpha chain	-14.6873	3.51777e-27
Complement and coagulation cascades	1.787e-07	FGB	fibrinogen beta chain	-4.40105	1.07882e-10
Complement and coagulation cascades	1.787e-07	FGG	fibrinogen gamma chain	-7.85239	1.48623e-24
Complement and coagulation cascades	1.787e-07	KNG1	kininogen 1	-4.86145	1.14577e-10
Complement and coagulation cascades	1.787e-07	MBL2	mannose binding lectin 2	8.94617	7.87116e-15
Complement and coagulation cascades	1.787e-07	SERPINE1	serpin family E member 1	5.87883	9.60782e-78
Complement and coagulation cascades	1.787e-07	SERPINF2	serpin family F member 2	-4.32807	5.24039e-60
Complement and coagulation cascades	1.787e-07	PROC	protein C, inactivator of coagulation factors Va and VIIIa	-2.38977	7.75326e-08
Complement and coagulation cascades	1.787e-07	VWF	von Willebrand factor	3.98689	0.000782202
Parathyroid hormone synthesis, secretion and action	1.9408e-07	ADCY5	adenylate cyclase 5	-2.96037	5.17171e-06
Parathyroid hormone synthesis, secretion and action	1.9408e-07	ARRB1	arrestin beta 1	-3.78556	5.01831e-111
Parathyroid hormone synthesis, secretion and action	1.9408e-07	CDKN1A	cyclin dependent kinase inhibitor 1A	2.03988	2.55406e-11
Parathyroid hormone synthesis, secretion and action	1.9408e-07	EGR1	early growth response 1	2.44464	1.38013e-37
Parathyroid hormone synthesis, secretion and action	1.9408e-07	FOS	Fos proto-oncogene, AP-1 transcription factor subunit	2.76236	1.51877e-17
Parathyroid hormone synthesis, secretion and action	1.9408e-07	NR4A2	nuclear receptor subfamily 4 group A member 2	2.12575	0.000324489
Parathyroid hormone synthesis, secretion and action	1.9408e-07	PDE4D	phosphodiesterase 4D	-2.11975	1.99958e-24
Parathyroid hormone synthesis, secretion and action	1.9408e-07	PRKCG	protein kinase C gamma	2.31778	0.00667146
Parathyroid hormone synthesis, secretion and action	1.9408e-07	VDR	vitamin D receptor	-2.74431	1.43245e-42
Parathyroid hormone synthesis, secretion and action	1.9408e-07	FGF23	fibroblast growth factor 23	-3.24461	1.04921e-11
Parathyroid hormone synthesis, secretion and action	1.9408e-07	GCM1	glial cells missing transcription factor 1	-3.11831	2.37366e-08
Parathyroid hormone synthesis, secretion and action	1.9408e-07	MMP24	matrix metallopeptidase 24	-2.0547	3.42316e-22
Parathyroid hormone synthesis, secretion and action	1.9408e-07	CREB3L3	cAMP responsive element binding protein 3 like 3	5.16779	2.53887e-52
Transcriptional misregulation in cancer	8.53282e-07	BIRC3	baculoviral IAP repeat containing 3	2.71603	5.7382e-42
Transcriptional misregulation in cancer	8.53282e-07	CDKN1A	cyclin dependent kinase inhibitor 1A	2.03988	2.55406e-11
Transcriptional misregulation in cancer	8.53282e-07	CDKN2C	cyclin dependent kinase inhibitor 2C	-4.76364	1.02404e-36
Transcriptional misregulation in cancer	8.53282e-07	DUSP6	dual specificity phosphatase 6	4.72779	3.00785e-130
Transcriptional misregulation in cancer	8.53282e-07	ETV4	ETS variant transcription factor 4	4.16415	9.53972e-130
Transcriptional misregulation in cancer	8.53282e-07	HOXA11	homeobox A11	2.03633	0.0137521
Transcriptional misregulation in cancer	8.53282e-07	HPGD	15-hydroxyprostaglandin dehydrogenase	-2.33216	1.01993e-35
Transcriptional misregulation in cancer	8.53282e-07	CXCL8	C-X-C motif chemokine ligand 8	2.00489	4.61697e-06
Transcriptional misregulation in cancer	8.53282e-07	MYC	MYC proto-oncogene, bHLH transcription factor	2.61869	9.5727e-60
Transcriptional misregulation in cancer	8.53282e-07	MYCN	MYCN proto-oncogene, bHLH transcription factor	-2.12719	1.71398e-32
Transcriptional misregulation in cancer	8.53282e-07	PPARG	peroxisome proliferator activated receptor gamma	2.151	4.41268e-42
Transcriptional misregulation in cancer	8.53282e-07	TMPRSS2	transmembrane serine protease 2	-2.44706	3.44525e-42
Transcriptional misregulation in cancer	8.53282e-07	TRAF1	TNF receptor associated factor 1	2.21259	0.0262061
Transcriptional misregulation in cancer	8.53282e-07	NR4A3	nuclear receptor subfamily 4 group A member 3	2.35029	0.0130898
Transcriptional misregulation in cancer	8.53282e-07	H3C8	H3 clustered histone 8	-2.84709	6.22254e-06
Transcriptional misregulation in cancer	8.53282e-07	H3C10	H3 clustered histone 10	-2.51609	0.00641003
Platelet activation	1.07505e-06	ADCY5	adenylate cyclase 5	-2.96037	5.17171e-06
Platelet activation	1.07505e-06	FCER1G	Fc fragment of IgE receptor Ig	2.58491	0.0215192
Platelet activation	1.07505e-06	FGA	fibrinogen alpha chain	-14.6873	3.51777e-27
Platelet activation	1.07505e-06	FGB	fibrinogen beta chain	-4.40105	1.07882e-10
Platelet activation	1.07505e-06	FGG	fibrinogen gamma chain	-7.85239	1.48623e-24
Platelet activation	1.07505e-06	ITGA2	integrin subunit alpha 2	2.33074	4.16747e-31
Platelet activation	1.07505e-06	NOS3	nitric oxide synthase 3	3.60271	0.00209235
Platelet activation	1.07505e-06	PIK3CD	phosphatidylinositol-4,5-bisphosphate 3-kinase catalytic subunit delta	2.23919	3.79057e-06
Platelet activation	1.07505e-06	VWF	von Willebrand factor	3.98689	0.000782202
Platelet activation	1.07505e-06	VAMP8	vesicle associated membrane protein 8	-2.18173	2.93031e-33
Platelet activation	1.07505e-06	RASGRP2	RAS guanyl releasing protein 2	2.55847	1.70901e-12
Platelet activation	1.07505e-06	PLA2G4F	phospholipase A2 group IVF	-2.08048	5.45321e-23
Platelet activation	1.07505e-06	PLA2G4D	phospholipase A2 group IVD	2.5108	4.34444e-05
Relaxin signaling pathway	1.63976e-06	ADCY5	adenylate cyclase 5	-2.96037	5.17171e-06
Relaxin signaling pathway	1.63976e-06	ARRB1	arrestin beta 1	-3.78556	5.01831e-111
Relaxin signaling pathway	1.63976e-06	COL4A1	collagen type IV alpha 1 chain	-4.62616	3.11571e-35
Relaxin signaling pathway	1.63976e-06	COL4A2	collagen type IV alpha 2 chain	-2.62674	1.44342e-22
Relaxin signaling pathway	1.63976e-06	FOS	Fos proto-oncogene, AP-1 transcription factor subunit	2.76236	1.51877e-17
Relaxin signaling pathway	1.63976e-06	GNG4	G protein subunit gamma 4	2.03793	7.54087e-20
Relaxin signaling pathway	1.63976e-06	MMP1	matrix metallopeptidase 1	32.9931	2.41624e-89
Relaxin signaling pathway	1.63976e-06	NOS2	nitric oxide synthase 2	2.03607	3.5432e-13
Relaxin signaling pathway	1.63976e-06	NOS3	nitric oxide synthase 3	3.60271	0.00209235
Relaxin signaling pathway	1.63976e-06	PIK3CD	phosphatidylinositol-4,5-bisphosphate 3-kinase catalytic subunit delta	2.23919	3.79057e-06
Relaxin signaling pathway	1.63976e-06	SOS1	SOS Ras/Rac guanine nucleotide exchange factor 1	2.97979	1.16812e-49
Relaxin signaling pathway	1.63976e-06	VEGFA	vascular endothelial growth factor A	2.89809	2.8876e-96
Relaxin signaling pathway	1.63976e-06	CREB3L3	cAMP responsive element binding protein 3 like 3	5.16779	2.53887e-52
Ovarian steroidogenesis	1.79056e-06	ADCY5	adenylate cyclase 5	-2.96037	5.17171e-06
Ovarian steroidogenesis	1.79056e-06	BMP6	bone morphogenetic protein 6	7.66368	2.21854e-14
Ovarian steroidogenesis	1.79056e-06	CYP1A1	cytochrome P450 family 1 subfamily A member 1	16.4374	0
Ovarian steroidogenesis	1.79056e-06	CYP1B1	cytochrome P450 family 1 subfamily B member 1	8.72553	3.21477e-12
Ovarian steroidogenesis	1.79056e-06	HSD3B1	hydroxy-delta-5-steroid dehydrogenase, 3 beta- and steroid delta-isomerase 1	-3.04744	1.69095e-39
Ovarian steroidogenesis	1.79056e-06	HSD17B1	hydroxysteroid 17-beta dehydrogenase 1	-2.05336	0.0196848
Ovarian steroidogenesis	1.79056e-06	HSD17B2	hydroxysteroid 17-beta dehydrogenase 2	2.80175	6.84289e-11
Ovarian steroidogenesis	1.79056e-06	PLA2G4F	phospholipase A2 group IVF	-2.08048	5.45321e-23
Ovarian steroidogenesis	1.79056e-06	PLA2G4D	phospholipase A2 group IVD	2.5108	4.34444e-05
Oxytocin signaling pathway	1.82749e-06	ADCY5	adenylate cyclase 5	-2.96037	5.17171e-06
Oxytocin signaling pathway	1.82749e-06	CACNB4	calcium voltage-gated channel auxiliary subunit beta 4	4.32337	0.000321977
Oxytocin signaling pathway	1.82749e-06	CALM3	calmodulin 3	-2.12699	5.2102e-44
Oxytocin signaling pathway	1.82749e-06	CDKN1A	cyclin dependent kinase inhibitor 1A	2.03988	2.55406e-11
Oxytocin signaling pathway	1.82749e-06	FOS	Fos proto-oncogene, AP-1 transcription factor subunit	2.76236	1.51877e-17
Oxytocin signaling pathway	1.82749e-06	NOS3	nitric oxide synthase 3	3.60271	0.00209235
Oxytocin signaling pathway	1.82749e-06	NPR2	natriuretic peptide receptor 2	-2.86867	2.85198e-37
Oxytocin signaling pathway	1.82749e-06	PRKCG	protein kinase C gamma	2.31778	0.00667146
Oxytocin signaling pathway	1.82749e-06	RYR1	ryanodine receptor 1	3.09583	1.02252e-06
Oxytocin signaling pathway	1.82749e-06	MYL9	myosin light chain 9	-2.00972	1.53083e-25
Oxytocin signaling pathway	1.82749e-06	CACNG8	calcium voltage-gated channel auxiliary subunit gamma 8	2.08059	1.73674e-13
Oxytocin signaling pathway	1.82749e-06	CALML4	calmodulin like 4	-2.2172	3.50495e-36
Oxytocin signaling pathway	1.82749e-06	PLA2G4F	phospholipase A2 group IVF	-2.08048	5.45321e-23
Oxytocin signaling pathway	1.82749e-06	PLA2G4D	phospholipase A2 group IVD	2.5108	4.34444e-05
HIF-1 signaling pathway	1.9954e-06	ANGPT2	angiopoietin 2	2.51526	0.0318901
HIF-1 signaling pathway	1.9954e-06	CDKN1A	cyclin dependent kinase inhibitor 1A	2.03988	2.55406e-11
HIF-1 signaling pathway	1.9954e-06	HK2	hexokinase 2	2.16856	9.37913e-23
HIF-1 signaling pathway	1.9954e-06	HMOX1	heme oxygenase 1	2.05412	1.76855e-37
HIF-1 signaling pathway	1.9954e-06	IL6R	interleukin 6 receptor	2.74318	3.33206e-12
HIF-1 signaling pathway	1.9954e-06	NOS2	nitric oxide synthase 2	2.03607	3.5432e-13
HIF-1 signaling pathway	1.9954e-06	NOS3	nitric oxide synthase 3	3.60271	0.00209235
HIF-1 signaling pathway	1.9954e-06	SERPINE1	serpin family E member 1	5.87883	9.60782e-78
HIF-1 signaling pathway	1.9954e-06	PIK3CD	phosphatidylinositol-4,5-bisphosphate 3-kinase catalytic subunit delta	2.23919	3.79057e-06
HIF-1 signaling pathway	1.9954e-06	PRKCG	protein kinase C gamma	2.31778	0.00667146
HIF-1 signaling pathway	1.9954e-06	SLC2A1	solute carrier family 2 member 1	2.15627	1.58291e-54
HIF-1 signaling pathway	1.9954e-06	VEGFA	vascular endothelial growth factor A	2.89809	2.8876e-96
Bile secretion	2.18559e-06	ADCY5	adenylate cyclase 5	-2.96037	5.17171e-06
Bile secretion	2.18559e-06	AQP1	aquaporin 1 (Colton blood group)	-2.6943	0.0135595
Bile secretion	2.18559e-06	ATP1B2	ATPase Na+/K+ transporting subunit beta 2	-3.15355	0.0481527
Bile secretion	2.18559e-06	ABCC2	ATP binding cassette subfamily C member 2	2.64758	3.91004e-71
Bile secretion	2.18559e-06	SLC2A1	solute carrier family 2 member 1	2.15627	1.58291e-54
Bile secretion	2.18559e-06	SULT2A1	sulfotransferase family 2A member 1	-4.60887	1.6641e-16
Bile secretion	2.18559e-06	ABCC3	ATP binding cassette subfamily C member 3	4.52273	7.75265e-159
Bile secretion	2.18559e-06	ABCG2	ATP binding cassette subfamily G member 2 (Junior blood group)	2.89241	3.048e-64
Bile secretion	2.18559e-06	UGT1A10	UDP glucuronosyltransferase family 1 member A10	52.7228	9.82118e-08
Bile secretion	2.18559e-06	UGT1A9	UDP glucuronosyltransferase family 1 member A9	4.00099	0.0325813
Bile secretion	2.18559e-06	UGT1A1	UDP glucuronosyltransferase family 1 member A1	2.64063	8.25296e-15
Necroptosis	2.61363e-06	BIRC3	baculoviral IAP repeat containing 3	2.71603	5.7382e-42
Necroptosis	2.61363e-06	GLUD1	glutamate dehydrogenase 1	-2.28427	1.01334e-51
Necroptosis	2.61363e-06	GLUD2	glutamate dehydrogenase 2	-2.26895	2.44506e-07
Necroptosis	2.61363e-06	H2AX	H2A.X variant histone	-2.30312	2.98663e-27
Necroptosis	2.61363e-06	IL1A	interleukin 1 alpha	2.96124	0.00102391
Necroptosis	2.61363e-06	SMPD1	sphingomyelin phosphodiesterase 1	-4.94371	6.40148e-69
Necroptosis	2.61363e-06	H2AC18	H2A clustered histone 18	-2.37694	4.78466e-05
Necroptosis	2.61363e-06	H2AC20	H2A clustered histone 20	-3.0498	0.00241543
Necroptosis	2.61363e-06	H2AC11	H2A clustered histone 11	-2.71563	0.0161513
Necroptosis	2.61363e-06	MACROH2A2	macroH2A.2 histone	-4.85643	6.58706e-09
Necroptosis	2.61363e-06	PLA2G4F	phospholipase A2 group IVF	-2.08048	5.45321e-23
Necroptosis	2.61363e-06	PLA2G4D	phospholipase A2 group IVD	2.5108	4.34444e-05
Necroptosis	2.61363e-06	H2AC19	H2A clustered histone 19	-2.31973	4.11686e-05
Necroptosis	2.61363e-06	RNF103-CHMP3	RNF103-CHMP3 readthrough	2.01485	0.0369483
Neuroactive ligand-receptor interaction	3.73762e-06	ADORA1	adenosine A1 receptor	-5.62749	5.96393e-106
Neuroactive ligand-receptor interaction	3.73762e-06	ADRA2C	adrenoceptor alpha 2C	-2.66828	9.5749e-26
Neuroactive ligand-receptor interaction	3.73762e-06	ADRB1	adrenoceptor beta 1	2.09346	0.0122693
Neuroactive ligand-receptor interaction	3.73762e-06	AVPR2	arginine vasopressin receptor 2	3.08019	0.0332032
Neuroactive ligand-receptor interaction	3.73762e-06	GABBR1	gamma-aminobutyric acid type B receptor subunit 1	2.22575	8.93975e-14
Neuroactive ligand-receptor interaction	3.73762e-06	GHRHR	growth hormone releasing hormone receptor	2.3351	2.31747e-06
Neuroactive ligand-receptor interaction	3.73762e-06	GIP	gastric inhibitory polypeptide	-2.21489	0.0180627
Neuroactive ligand-receptor interaction	3.73762e-06	GRIK4	glutamate ionotropic receptor kainate type subunit 4	-4.77865	1.21506e-56
Neuroactive ligand-receptor interaction	3.73762e-06	KNG1	kininogen 1	-4.86145	1.14577e-10
Neuroactive ligand-receptor interaction	3.73762e-06	P2RY2	purinergic receptor P2Y2	-3.09909	7.70208e-64
Neuroactive ligand-receptor interaction	3.73762e-06	P2RY6	pyrimidinergic receptor P2Y6	-3.2807	1.01407e-21
Neuroactive ligand-receptor interaction	3.73762e-06	NPY4R	neuropeptide Y receptor Y4	-6.21152	1.40372e-06
Neuroactive ligand-receptor interaction	3.73762e-06	PTH2R	parathyroid hormone 2 receptor	-2.7369	0.000182198
Neuroactive ligand-receptor interaction	3.73762e-06	SSTR1	somatostatin receptor 1	-3.03824	3.78147e-56
Neuroactive ligand-receptor interaction	3.73762e-06	SSTR2	somatostatin receptor 2	2.3924	7.49638e-05
Neuroactive ligand-receptor interaction	3.73762e-06	SSTR3	somatostatin receptor 3	-5.036	1.06586e-10
Neuroactive ligand-receptor interaction	3.73762e-06	TAC3	tachykinin precursor 3	-2.1433	1.02842e-09
Neuroactive ligand-receptor interaction	3.73762e-06	VIPR1	vasoactive intestinal peptide receptor 1	4.05785	1.32016e-45
Neuroactive ligand-receptor interaction	3.73762e-06	TAC4	tachykinin precursor 4	-2.30605	5.57786e-06
Neuroactive ligand-receptor interaction	3.73762e-06	APELA	apelin receptor early endogenous ligand	-12.4859	3.37531e-94
Neuroactive ligand-receptor interaction	3.73762e-06	NPY4R2	neuropeptide Y receptor Y4-2	-7.03746	2.79372e-05
Human T-cell leukemia virus 1 infection	4.86329e-06	ADCY5	adenylate cyclase 5	-2.96037	5.17171e-06
Human T-cell leukemia virus 1 infection	4.86329e-06	CDKN1A	cyclin dependent kinase inhibitor 1A	2.03988	2.55406e-11
Human T-cell leukemia virus 1 infection	4.86329e-06	CDKN2C	cyclin dependent kinase inhibitor 2C	-4.76364	1.02404e-36
Human T-cell leukemia virus 1 infection	4.86329e-06	EGR1	early growth response 1	2.44464	1.38013e-37
Human T-cell leukemia virus 1 infection	4.86329e-06	EGR2	early growth response 2	2.28566	0.032716
Human T-cell leukemia virus 1 infection	4.86329e-06	FOS	Fos proto-oncogene, AP-1 transcription factor subunit	2.76236	1.51877e-17
Human T-cell leukemia virus 1 infection	4.86329e-06	IL2RG	interleukin 2 receptor subunit gamma	2.63782	1.19065e-16
Human T-cell leukemia virus 1 infection	4.86329e-06	MSX1	msh homeobox 1	-2.63429	2.33192e-36
Human T-cell leukemia virus 1 infection	4.86329e-06	MSX2	msh homeobox 2	-3.04713	1.2389e-82
Human T-cell leukemia virus 1 infection	4.86329e-06	MYC	MYC proto-oncogene, bHLH transcription factor	2.61869	9.5727e-60
Human T-cell leukemia virus 1 infection	4.86329e-06	PIK3CD	phosphatidylinositol-4,5-bisphosphate 3-kinase catalytic subunit delta	2.23919	3.79057e-06
Human T-cell leukemia virus 1 infection	4.86329e-06	SLC2A1	solute carrier family 2 member 1	2.15627	1.58291e-54
Human T-cell leukemia virus 1 infection	4.86329e-06	FOSL1	FOS like 1, AP-1 transcription factor subunit	4.94697	9.88316e-65
Human T-cell leukemia virus 1 infection	4.86329e-06	KAT2B	lysine acetyltransferase 2B	-2.01296	1.09271e-11
Human T-cell leukemia virus 1 infection	4.86329e-06	CCNE2	cyclin E2	-2.05047	1.0253e-12
Human T-cell leukemia virus 1 infection	4.86329e-06	CREB3L3	cAMP responsive element binding protein 3 like 3	5.16779	2.53887e-52
Metabolism of xenobiotics by cytochrome P450	5.65769e-06	ADH4	alcohol dehydrogenase 4 (class II), pi polypeptide	-3.58954	9.27965e-08
Metabolism of xenobiotics by cytochrome P450	5.65769e-06	ADH6	alcohol dehydrogenase 6 (class V)	-2.65156	5.75324e-36
Metabolism of xenobiotics by cytochrome P450	5.65769e-06	CYP1A1	cytochrome P450 family 1 subfamily A member 1	16.4374	0
Metabolism of xenobiotics by cytochrome P450	5.65769e-06	CYP1B1	cytochrome P450 family 1 subfamily B member 1	8.72553	3.21477e-12
Metabolism of xenobiotics by cytochrome P450	5.65769e-06	AKR1C1	aldo-keto reductase family 1 member C1	5.58757	1.70428e-88
Metabolism of xenobiotics by cytochrome P450	5.65769e-06	SULT2A1	sulfotransferase family 2A member 1	-4.60887	1.6641e-16
Metabolism of xenobiotics by cytochrome P450	5.65769e-06	UGT1A10	UDP glucuronosyltransferase family 1 member A10	52.7228	9.82118e-08
Metabolism of xenobiotics by cytochrome P450	5.65769e-06	UGT1A9	UDP glucuronosyltransferase family 1 member A9	4.00099	0.0325813
Metabolism of xenobiotics by cytochrome P450	5.65769e-06	UGT1A1	UDP glucuronosyltransferase family 1 member A1	2.64063	8.25296e-15
Metabolism of xenobiotics by cytochrome P450	5.65769e-06	GSTO2	glutathione S-transferase omega 2	2.02733	0.024328
Proteoglycans in cancer	8.89209e-06	CDKN1A	cyclin dependent kinase inhibitor 1A	2.03988	2.55406e-11
Proteoglycans in cancer	8.89209e-06	FN1	fibronectin 1	2.92947	3.78031e-59
Proteoglycans in cancer	8.89209e-06	IGF2	insulin like growth factor 2	-2.94795	1.22138e-65
Proteoglycans in cancer	8.89209e-06	IHH	Indian hedgehog signaling molecule	2.23298	7.03174e-18
Proteoglycans in cancer	8.89209e-06	ITGA2	integrin subunit alpha 2	2.33074	4.16747e-31
Proteoglycans in cancer	8.89209e-06	LUM	lumican	2.03412	0.0216131
Proteoglycans in cancer	8.89209e-06	MYC	MYC proto-oncogene, bHLH transcription factor	2.61869	9.5727e-60
Proteoglycans in cancer	8.89209e-06	PIK3CD	phosphatidylinositol-4,5-bisphosphate 3-kinase catalytic subunit delta	2.23919	3.79057e-06
Proteoglycans in cancer	8.89209e-06	PRKCG	protein kinase C gamma	2.31778	0.00667146
Proteoglycans in cancer	8.89209e-06	SHH	sonic hedgehog signaling molecule	2.64138	4.00877e-14
Proteoglycans in cancer	8.89209e-06	SOS1	SOS Ras/Rac guanine nucleotide exchange factor 1	2.97979	1.16812e-49
Proteoglycans in cancer	8.89209e-06	THBS1	thrombospondin 1	-2.03461	1.16353e-27
Proteoglycans in cancer	8.89209e-06	VEGFA	vascular endothelial growth factor A	2.89809	2.8876e-96
Proteoglycans in cancer	8.89209e-06	WNT6	Wnt family member 6	-2.86606	1.07021e-07
Proteoglycans in cancer	8.89209e-06	WNT10A	Wnt family member 10A	-2.03117	3.77052e-06
ECM-receptor interaction	1.6806e-05	COL4A1	collagen type IV alpha 1 chain	-4.62616	3.11571e-35
ECM-receptor interaction	1.6806e-05	COL4A2	collagen type IV alpha 2 chain	-2.62674	1.44342e-22
ECM-receptor interaction	1.6806e-05	FN1	fibronectin 1	2.92947	3.78031e-59
ECM-receptor interaction	1.6806e-05	ITGA2	integrin subunit alpha 2	2.33074	4.16747e-31
ECM-receptor interaction	1.6806e-05	ITGA7	integrin subunit alpha 7	-2.16849	1.02806e-20
ECM-receptor interaction	1.6806e-05	LAMC2	laminin subunit gamma 2	2.44043	6.29906e-59
ECM-receptor interaction	1.6806e-05	SPP1	secreted phosphoprotein 1	3.11592	6.36315e-15
ECM-receptor interaction	1.6806e-05	THBS1	thrombospondin 1	-2.03461	1.16353e-27
ECM-receptor interaction	1.6806e-05	VWF	von Willebrand factor	3.98689	0.000782202
ECM-receptor interaction	1.6806e-05	LAMA1	laminin subunit alpha 1	-2.20359	5.74779e-30
Systemic lupus erythematosus	1.82224e-05	H2AX	H2A.X variant histone	-2.30312	2.98663e-27
Systemic lupus erythematosus	1.82224e-05	H2AC18	H2A clustered histone 18	-2.37694	4.78466e-05
Systemic lupus erythematosus	1.82224e-05	H2AC20	H2A clustered histone 20	-3.0498	0.00241543
Systemic lupus erythematosus	1.82224e-05	H3C8	H3 clustered histone 8	-2.84709	6.22254e-06
Systemic lupus erythematosus	1.82224e-05	H3C10	H3 clustered histone 10	-2.51609	0.00641003
Systemic lupus erythematosus	1.82224e-05	H4C11	H4 clustered histone 11	-2.2416	0.0266677
Systemic lupus erythematosus	1.82224e-05	H2AC11	H2A clustered histone 11	-2.71563	0.0161513
Systemic lupus erythematosus	1.82224e-05	H2BC11	H2B clustered histone 11	-2.50916	0.000538796
Systemic lupus erythematosus	1.82224e-05	H2BS1	H2B.S histone 1	-2.77515	0.0244842
Systemic lupus erythematosus	1.82224e-05	MACROH2A2	macroH2A.2 histone	-4.85643	6.58706e-09
Systemic lupus erythematosus	1.82224e-05	H2AC19	H2A clustered histone 19	-2.31973	4.11686e-05
Systemic lupus erythematosus	1.82224e-05	LOC102724334	histone H2B type F-S-like	-2.65732	0.0332983
Apelin signaling pathway	2.08787e-05	ADCY5	adenylate cyclase 5	-2.96037	5.17171e-06
Apelin signaling pathway	2.08787e-05	JAG1	jagged canonical Notch ligand 1	3.10376	2.72915e-115
Apelin signaling pathway	2.08787e-05	CALM3	calmodulin 3	-2.12699	5.2102e-44
Apelin signaling pathway	2.08787e-05	EGR1	early growth response 1	2.44464	1.38013e-37
Apelin signaling pathway	2.08787e-05	GNG4	G protein subunit gamma 4	2.03793	7.54087e-20
Apelin signaling pathway	2.08787e-05	NOS2	nitric oxide synthase 2	2.03607	3.5432e-13
Apelin signaling pathway	2.08787e-05	NOS3	nitric oxide synthase 3	3.60271	0.00209235
Apelin signaling pathway	2.08787e-05	SERPINE1	serpin family E member 1	5.87883	9.60782e-78
Apelin signaling pathway	2.08787e-05	RYR1	ryanodine receptor 1	3.09583	1.02252e-06
Apelin signaling pathway	2.08787e-05	SPP1	secreted phosphoprotein 1	3.11592	6.36315e-15
Apelin signaling pathway	2.08787e-05	CALML4	calmodulin like 4	-2.2172	3.50495e-36
Apelin signaling pathway	2.08787e-05	APELA	apelin receptor early endogenous ligand	-12.4859	3.37531e-94
Calcium signaling pathway	2.30942e-05	ADRB1	adrenoceptor beta 1	2.09346	0.0122693
Calcium signaling pathway	2.30942e-05	CALM3	calmodulin 3	-2.12699	5.2102e-44
Calcium signaling pathway	2.30942e-05	MST1	macrophage stimulating 1	2.93547	3.50236e-32
Calcium signaling pathway	2.30942e-05	MST1R	macrophage stimulating 1 receptor	2.89169	0.00626624
Calcium signaling pathway	2.30942e-05	NOS2	nitric oxide synthase 2	2.03607	3.5432e-13
Calcium signaling pathway	2.30942e-05	NOS3	nitric oxide synthase 3	3.60271	0.00209235
Calcium signaling pathway	2.30942e-05	PRKCG	protein kinase C gamma	2.31778	0.00667146
Calcium signaling pathway	2.30942e-05	RYR1	ryanodine receptor 1	3.09583	1.02252e-06
Calcium signaling pathway	2.30942e-05	TNNC1	troponin C1, slow skeletal and cardiac type	-3.71317	1.54576e-37
Calcium signaling pathway	2.30942e-05	VEGFA	vascular endothelial growth factor A	2.89809	2.8876e-96
Calcium signaling pathway	2.30942e-05	TFEB	transcription factor EB	-2.23997	2.2572e-06
Calcium signaling pathway	2.30942e-05	FGF23	fibroblast growth factor 23	-3.24461	1.04921e-11
Calcium signaling pathway	2.30942e-05	FGF18	fibroblast growth factor 18	-2.32402	8.87504e-06
Calcium signaling pathway	2.30942e-05	CACNA1H	calcium voltage-gated channel subunit alpha1 H	2.33577	0.0381946
Calcium signaling pathway	2.30942e-05	CALML4	calmodulin like 4	-2.2172	3.50495e-36
Calcium signaling pathway	2.30942e-05	SMIM6	small integral membrane protein 6	-2.28505	2.45161e-05
cGMP-PKG signaling pathway	2.34069e-05	ADCY5	adenylate cyclase 5	-2.96037	5.17171e-06
cGMP-PKG signaling pathway	2.34069e-05	ADORA1	adenosine A1 receptor	-5.62749	5.96393e-106
cGMP-PKG signaling pathway	2.34069e-05	ADRA2C	adrenoceptor alpha 2C	-2.66828	9.5749e-26
cGMP-PKG signaling pathway	2.34069e-05	ADRB1	adrenoceptor beta 1	2.09346	0.0122693
cGMP-PKG signaling pathway	2.34069e-05	ATP1B2	ATPase Na+/K+ transporting subunit beta 2	-3.15355	0.0481527
cGMP-PKG signaling pathway	2.34069e-05	CALM3	calmodulin 3	-2.12699	5.2102e-44
cGMP-PKG signaling pathway	2.34069e-05	KCNJ8	potassium inwardly rectifying channel subfamily J member 8	-2.62753	6.89505e-57
cGMP-PKG signaling pathway	2.34069e-05	KNG1	kininogen 1	-4.86145	1.14577e-10
cGMP-PKG signaling pathway	2.34069e-05	NOS3	nitric oxide synthase 3	3.60271	0.00209235
cGMP-PKG signaling pathway	2.34069e-05	NPR2	natriuretic peptide receptor 2	-2.86867	2.85198e-37
cGMP-PKG signaling pathway	2.34069e-05	MYL9	myosin light chain 9	-2.00972	1.53083e-25
cGMP-PKG signaling pathway	2.34069e-05	CREB3L3	cAMP responsive element binding protein 3 like 3	5.16779	2.53887e-52
cGMP-PKG signaling pathway	2.34069e-05	CALML4	calmodulin like 4	-2.2172	3.50495e-36
cAMP signaling pathway	2.53218e-05	ADCY5	adenylate cyclase 5	-2.96037	5.17171e-06
cAMP signaling pathway	2.53218e-05	ADORA1	adenosine A1 receptor	-5.62749	5.96393e-106
cAMP signaling pathway	2.53218e-05	ADRB1	adrenoceptor beta 1	2.09346	0.0122693
cAMP signaling pathway	2.53218e-05	ATP1B2	ATPase Na+/K+ transporting subunit beta 2	-3.15355	0.0481527
cAMP signaling pathway	2.53218e-05	CALM3	calmodulin 3	-2.12699	5.2102e-44
cAMP signaling pathway	2.53218e-05	FOS	Fos proto-oncogene, AP-1 transcription factor subunit	2.76236	1.51877e-17
cAMP signaling pathway	2.53218e-05	GABBR1	gamma-aminobutyric acid type B receptor subunit 1	2.22575	8.93975e-14
cAMP signaling pathway	2.53218e-05	GIP	gastric inhibitory polypeptide	-2.21489	0.0180627
cAMP signaling pathway	2.53218e-05	PDE4D	phosphodiesterase 4D	-2.11975	1.99958e-24
cAMP signaling pathway	2.53218e-05	PIK3CD	phosphatidylinositol-4,5-bisphosphate 3-kinase catalytic subunit delta	2.23919	3.79057e-06
cAMP signaling pathway	2.53218e-05	SSTR1	somatostatin receptor 1	-3.03824	3.78147e-56
cAMP signaling pathway	2.53218e-05	SSTR2	somatostatin receptor 2	2.3924	7.49638e-05
cAMP signaling pathway	2.53218e-05	MYL9	myosin light chain 9	-2.00972	1.53083e-25
cAMP signaling pathway	2.53218e-05	CREB3L3	cAMP responsive element binding protein 3 like 3	5.16779	2.53887e-52
cAMP signaling pathway	2.53218e-05	CALML4	calmodulin like 4	-2.2172	3.50495e-36
Growth hormone synthesis, secretion and action	3.16837e-05	ADCY5	adenylate cyclase 5	-2.96037	5.17171e-06
Growth hormone synthesis, secretion and action	3.16837e-05	FOS	Fos proto-oncogene, AP-1 transcription factor subunit	2.76236	1.51877e-17
Growth hormone synthesis, secretion and action	3.16837e-05	GHRHR	growth hormone releasing hormone receptor	2.3351	2.31747e-06
Growth hormone synthesis, secretion and action	3.16837e-05	PIK3CD	phosphatidylinositol-4,5-bisphosphate 3-kinase catalytic subunit delta	2.23919	3.79057e-06
Growth hormone synthesis, secretion and action	3.16837e-05	PRKCG	protein kinase C gamma	2.31778	0.00667146
Growth hormone synthesis, secretion and action	3.16837e-05	SOS1	SOS Ras/Rac guanine nucleotide exchange factor 1	2.97979	1.16812e-49
Growth hormone synthesis, secretion and action	3.16837e-05	SSTR1	somatostatin receptor 1	-3.03824	3.78147e-56
Growth hormone synthesis, secretion and action	3.16837e-05	SSTR2	somatostatin receptor 2	2.3924	7.49638e-05
Growth hormone synthesis, secretion and action	3.16837e-05	SSTR3	somatostatin receptor 3	-5.036	1.06586e-10
Growth hormone synthesis, secretion and action	3.16837e-05	SOCS1	suppressor of cytokine signaling 1	-2.77574	0.00188801
Growth hormone synthesis, secretion and action	3.16837e-05	CREB3L3	cAMP responsive element binding protein 3 like 3	5.16779	2.53887e-52
PPAR signaling pathway	3.35791e-05	PLIN2	perilipin 2	3.499	1.27597e-130
PPAR signaling pathway	3.35791e-05	APOC3	apolipoprotein C3	-2.47646	2.1135e-29
PPAR signaling pathway	3.35791e-05	CPT1A	carnitine palmitoyltransferase 1A	2.49587	1.79974e-39
PPAR signaling pathway	3.35791e-05	CYP27A1	cytochrome P450 family 27 subfamily A member 1	-3.21449	5.98525e-41
PPAR signaling pathway	3.35791e-05	HMGCS2	3-hydroxy-3-methylglutaryl-CoA synthase 2	2.43749	7.05491e-28
PPAR signaling pathway	3.35791e-05	MMP1	matrix metallopeptidase 1	32.9931	2.41624e-89
PPAR signaling pathway	3.35791e-05	PPARG	peroxisome proliferator activated receptor gamma	2.151	4.41268e-42
PPAR signaling pathway	3.35791e-05	SLC27A1	solute carrier family 27 member 1	2.11598	7.21685e-07
PPAR signaling pathway	3.35791e-05	PLIN4	perilipin 4	9.38375	4.80491e-25
Sphingolipid signaling pathway	3.4037e-05	ADORA1	adenosine A1 receptor	-5.62749	5.96393e-106
Sphingolipid signaling pathway	3.4037e-05	FCER1G	Fc fragment of IgE receptor Ig	2.58491	0.0215192
Sphingolipid signaling pathway	3.4037e-05	KNG1	kininogen 1	-4.86145	1.14577e-10
Sphingolipid signaling pathway	3.4037e-05	NOS3	nitric oxide synthase 3	3.60271	0.00209235
Sphingolipid signaling pathway	3.4037e-05	PIK3CD	phosphatidylinositol-4,5-bisphosphate 3-kinase catalytic subunit delta	2.23919	3.79057e-06
Sphingolipid signaling pathway	3.4037e-05	PPP2R2B	protein phosphatase 2 regulatory subunit Bbeta	-2.08468	1.01061e-17
Sphingolipid signaling pathway	3.4037e-05	PRKCG	protein kinase C gamma	2.31778	0.00667146
Sphingolipid signaling pathway	3.4037e-05	SMPD1	sphingomyelin phosphodiesterase 1	-4.94371	6.40148e-69
Sphingolipid signaling pathway	3.4037e-05	SPTLC3	serine palmitoyltransferase long chain base subunit 3	-4.28084	4.67646e-98
Sphingolipid signaling pathway	3.4037e-05	DEGS2	delta 4-desaturase, sphingolipid 2	-3.062	0.000155405
Sphingolipid signaling pathway	3.4037e-05	SPTSSB	serine palmitoyltransferase small subunit B	-2.21583	5.68801e-20
Breast cancer	3.51373e-05	JAG1	jagged canonical Notch ligand 1	3.10376	2.72915e-115
Breast cancer	3.51373e-05	CDKN1A	cyclin dependent kinase inhibitor 1A	2.03988	2.55406e-11
Breast cancer	3.51373e-05	FOS	Fos proto-oncogene, AP-1 transcription factor subunit	2.76236	1.51877e-17
Breast cancer	3.51373e-05	MYC	MYC proto-oncogene, bHLH transcription factor	2.61869	9.5727e-60
Breast cancer	3.51373e-05	PIK3CD	phosphatidylinositol-4,5-bisphosphate 3-kinase catalytic subunit delta	2.23919	3.79057e-06
Breast cancer	3.51373e-05	SOS1	SOS Ras/Rac guanine nucleotide exchange factor 1	2.97979	1.16812e-49
Breast cancer	3.51373e-05	WNT6	Wnt family member 6	-2.86606	1.07021e-07
Breast cancer	3.51373e-05	FGF23	fibroblast growth factor 23	-3.24461	1.04921e-11
Breast cancer	3.51373e-05	AXIN2	axin 2	-2.69347	1.65412e-83
Breast cancer	3.51373e-05	FGF18	fibroblast growth factor 18	-2.32402	8.87504e-06
Breast cancer	3.51373e-05	HEY2	hes related family bHLH transcription factor with YRPW motif 2	5.82942	0.000159895
Breast cancer	3.51373e-05	WNT10A	Wnt family member 10A	-2.03117	3.77052e-06
Coronavirus disease - COVID-19	3.54844e-05	FGA	fibrinogen alpha chain	-14.6873	3.51777e-27
Coronavirus disease - COVID-19	3.54844e-05	FGB	fibrinogen beta chain	-4.40105	1.07882e-10
Coronavirus disease - COVID-19	3.54844e-05	FGG	fibrinogen gamma chain	-7.85239	1.48623e-24
Coronavirus disease - COVID-19	3.54844e-05	FOS	Fos proto-oncogene, AP-1 transcription factor subunit	2.76236	1.51877e-17
Coronavirus disease - COVID-19	3.54844e-05	IL6R	interleukin 6 receptor	2.74318	3.33206e-12
Coronavirus disease - COVID-19	3.54844e-05	CXCL8	C-X-C motif chemokine ligand 8	2.00489	4.61697e-06
Coronavirus disease - COVID-19	3.54844e-05	MBL2	mannose binding lectin 2	8.94617	7.87116e-15
Coronavirus disease - COVID-19	3.54844e-05	MMP1	matrix metallopeptidase 1	32.9931	2.41624e-89
Coronavirus disease - COVID-19	3.54844e-05	PIK3CD	phosphatidylinositol-4,5-bisphosphate 3-kinase catalytic subunit delta	2.23919	3.79057e-06
Coronavirus disease - COVID-19	3.54844e-05	PRKCG	protein kinase C gamma	2.31778	0.00667146
Coronavirus disease - COVID-19	3.54844e-05	TMPRSS2	transmembrane serine protease 2	-2.44706	3.44525e-42
Coronavirus disease - COVID-19	3.54844e-05	VWF	von Willebrand factor	3.98689	0.000782202
Coronavirus disease - COVID-19	3.54844e-05	ISG15	ISG15 ubiquitin like modifier	-2.16907	3.3352e-11
Coronavirus disease - COVID-19	3.54844e-05	TLR7	toll like receptor 7	-3.37649	0.003005
Coronavirus disease - COVID-19	3.54844e-05	RPL36A-HNRNPH2	RPL36A-HNRNPH2 readthrough	2.46943	0.0123709
Ras signaling pathway	4.27688e-05	ANGPT2	angiopoietin 2	2.51526	0.0318901
Ras signaling pathway	4.27688e-05	CALM3	calmodulin 3	-2.12699	5.2102e-44
Ras signaling pathway	4.27688e-05	GNG4	G protein subunit gamma 4	2.03793	7.54087e-20
Ras signaling pathway	4.27688e-05	IGF2	insulin like growth factor 2	-2.94795	1.22138e-65
Ras signaling pathway	4.27688e-05	PIK3CD	phosphatidylinositol-4,5-bisphosphate 3-kinase catalytic subunit delta	2.23919	3.79057e-06
Ras signaling pathway	4.27688e-05	PRKCG	protein kinase C gamma	2.31778	0.00667146
Ras signaling pathway	4.27688e-05	SOS1	SOS Ras/Rac guanine nucleotide exchange factor 1	2.97979	1.16812e-49
Ras signaling pathway	4.27688e-05	VEGFA	vascular endothelial growth factor A	2.89809	2.8876e-96
Ras signaling pathway	4.27688e-05	FGF23	fibroblast growth factor 23	-3.24461	1.04921e-11
Ras signaling pathway	4.27688e-05	FGF18	fibroblast growth factor 18	-2.32402	8.87504e-06
Ras signaling pathway	4.27688e-05	RASGRP2	RAS guanyl releasing protein 2	2.55847	1.70901e-12
Ras signaling pathway	4.27688e-05	RASA3	RAS p21 protein activator 3	2.91819	0.0384161
Ras signaling pathway	4.27688e-05	CALML4	calmodulin like 4	-2.2172	3.50495e-36
Ras signaling pathway	4.27688e-05	PLA2G4F	phospholipase A2 group IVF	-2.08048	5.45321e-23
Ras signaling pathway	4.27688e-05	PLA2G4D	phospholipase A2 group IVD	2.5108	4.34444e-05
AGE-RAGE signaling pathway in diabetic complications	4.28746e-05	COL4A1	collagen type IV alpha 1 chain	-4.62616	3.11571e-35
AGE-RAGE signaling pathway in diabetic complications	4.28746e-05	COL4A2	collagen type IV alpha 2 chain	-2.62674	1.44342e-22
AGE-RAGE signaling pathway in diabetic complications	4.28746e-05	EGR1	early growth response 1	2.44464	1.38013e-37
AGE-RAGE signaling pathway in diabetic complications	4.28746e-05	FN1	fibronectin 1	2.92947	3.78031e-59
AGE-RAGE signaling pathway in diabetic complications	4.28746e-05	IL1A	interleukin 1 alpha	2.96124	0.00102391
AGE-RAGE signaling pathway in diabetic complications	4.28746e-05	CXCL8	C-X-C motif chemokine ligand 8	2.00489	4.61697e-06
AGE-RAGE signaling pathway in diabetic complications	4.28746e-05	NOS3	nitric oxide synthase 3	3.60271	0.00209235
AGE-RAGE signaling pathway in diabetic complications	4.28746e-05	SERPINE1	serpin family E member 1	5.87883	9.60782e-78
AGE-RAGE signaling pathway in diabetic complications	4.28746e-05	PIK3CD	phosphatidylinositol-4,5-bisphosphate 3-kinase catalytic subunit delta	2.23919	3.79057e-06
AGE-RAGE signaling pathway in diabetic complications	4.28746e-05	VEGFA	vascular endothelial growth factor A	2.89809	2.8876e-96
Bladder cancer	5.4428e-05	CDKN1A	cyclin dependent kinase inhibitor 1A	2.03988	2.55406e-11
Bladder cancer	5.4428e-05	CXCL8	C-X-C motif chemokine ligand 8	2.00489	4.61697e-06
Bladder cancer	5.4428e-05	MMP1	matrix metallopeptidase 1	32.9931	2.41624e-89
Bladder cancer	5.4428e-05	MYC	MYC proto-oncogene, bHLH transcription factor	2.61869	9.5727e-60
Bladder cancer	5.4428e-05	THBS1	thrombospondin 1	-2.03461	1.16353e-27
Bladder cancer	5.4428e-05	UPK3A	uroplakin 3A	-4.56657	1.05066e-05
Bladder cancer	5.4428e-05	VEGFA	vascular endothelial growth factor A	2.89809	2.8876e-96
Insulin resistance	7.85095e-05	CPT1A	carnitine palmitoyltransferase 1A	2.49587	1.79974e-39
Insulin resistance	7.85095e-05	GFPT1	glutamine--fructose-6-phosphate transaminase 1	2.0003	3.83135e-32
Insulin resistance	7.85095e-05	NOS3	nitric oxide synthase 3	3.60271	0.00209235
Insulin resistance	7.85095e-05	PIK3CD	phosphatidylinositol-4,5-bisphosphate 3-kinase catalytic subunit delta	2.23919	3.79057e-06
Insulin resistance	7.85095e-05	SLC2A1	solute carrier family 2 member 1	2.15627	1.58291e-54
Insulin resistance	7.85095e-05	SLC2A2	solute carrier family 2 member 2	-4.94058	1.13504e-33
Insulin resistance	7.85095e-05	TRIB3	tribbles pseudokinase 3	2.1098	4.45464e-38
Insulin resistance	7.85095e-05	CREB3L3	cAMP responsive element binding protein 3 like 3	5.16779	2.53887e-52
Insulin resistance	7.85095e-05	PPARGC1B	PPARG coactivator 1 beta	2.60219	6.41695e-39
Insulin resistance	7.85095e-05	SLC27A1	solute carrier family 27 member 1	2.11598	7.21685e-07
Colorectal cancer	9.01832e-05	AREG	amphiregulin	2.61784	2.67011e-73
Colorectal cancer	9.01832e-05	CDKN1A	cyclin dependent kinase inhibitor 1A	2.03988	2.55406e-11
Colorectal cancer	9.01832e-05	EREG	epiregulin	3.53059	1.49156e-71
Colorectal cancer	9.01832e-05	FOS	Fos proto-oncogene, AP-1 transcription factor subunit	2.76236	1.51877e-17
Colorectal cancer	9.01832e-05	MYC	MYC proto-oncogene, bHLH transcription factor	2.61869	9.5727e-60
Colorectal cancer	9.01832e-05	PIK3CD	phosphatidylinositol-4,5-bisphosphate 3-kinase catalytic subunit delta	2.23919	3.79057e-06
Colorectal cancer	9.01832e-05	PMAIP1	phorbol-12-myristate-13-acetate-induced protein 1	3.03975	2.68336e-17
Colorectal cancer	9.01832e-05	SOS1	SOS Ras/Rac guanine nucleotide exchange factor 1	2.97979	1.16812e-49
Colorectal cancer	9.01832e-05	AXIN2	axin 2	-2.69347	1.65412e-83
Estrogen signaling pathway	9.76561e-05	ADCY5	adenylate cyclase 5	-2.96037	5.17171e-06
Estrogen signaling pathway	9.76561e-05	CALM3	calmodulin 3	-2.12699	5.2102e-44
Estrogen signaling pathway	9.76561e-05	FOS	Fos proto-oncogene, AP-1 transcription factor subunit	2.76236	1.51877e-17
Estrogen signaling pathway	9.76561e-05	GABBR1	gamma-aminobutyric acid type B receptor subunit 1	2.22575	8.93975e-14
Estrogen signaling pathway	9.76561e-05	HSPA6	heat shock protein family A (Hsp70) member 6	2.07161	0.0016371
Estrogen signaling pathway	9.76561e-05	KRT13	keratin 13	2.66492	0.00324545
Estrogen signaling pathway	9.76561e-05	NOS3	nitric oxide synthase 3	3.60271	0.00209235
Estrogen signaling pathway	9.76561e-05	PIK3CD	phosphatidylinositol-4,5-bisphosphate 3-kinase catalytic subunit delta	2.23919	3.79057e-06
Estrogen signaling pathway	9.76561e-05	SOS1	SOS Ras/Rac guanine nucleotide exchange factor 1	2.97979	1.16812e-49
Estrogen signaling pathway	9.76561e-05	CREB3L3	cAMP responsive element binding protein 3 like 3	5.16779	2.53887e-52
Estrogen signaling pathway	9.76561e-05	CALML4	calmodulin like 4	-2.2172	3.50495e-36
Human cytomegalovirus infection	0.000104095	ADCY5	adenylate cyclase 5	-2.96037	5.17171e-06
Human cytomegalovirus infection	0.000104095	CALM3	calmodulin 3	-2.12699	5.2102e-44
Human cytomegalovirus infection	0.000104095	CDKN1A	cyclin dependent kinase inhibitor 1A	2.03988	2.55406e-11
Human cytomegalovirus infection	0.000104095	CCR1	C-C motif chemokine receptor 1	-3.21395	6.99462e-06
Human cytomegalovirus infection	0.000104095	GNG4	G protein subunit gamma 4	2.03793	7.54087e-20
Human cytomegalovirus infection	0.000104095	IL6R	interleukin 6 receptor	2.74318	3.33206e-12
Human cytomegalovirus infection	0.000104095	CXCL8	C-X-C motif chemokine ligand 8	2.00489	4.61697e-06
Human cytomegalovirus infection	0.000104095	MYC	MYC proto-oncogene, bHLH transcription factor	2.61869	9.5727e-60
Human cytomegalovirus infection	0.000104095	PIK3CD	phosphatidylinositol-4,5-bisphosphate 3-kinase catalytic subunit delta	2.23919	3.79057e-06
Human cytomegalovirus infection	0.000104095	PRKCG	protein kinase C gamma	2.31778	0.00667146
Human cytomegalovirus infection	0.000104095	SOS1	SOS Ras/Rac guanine nucleotide exchange factor 1	2.97979	1.16812e-49
Human cytomegalovirus infection	0.000104095	VEGFA	vascular endothelial growth factor A	2.89809	2.8876e-96
Human cytomegalovirus infection	0.000104095	CREB3L3	cAMP responsive element binding protein 3 like 3	5.16779	2.53887e-52
Human cytomegalovirus infection	0.000104095	CALML4	calmodulin like 4	-2.2172	3.50495e-36
Aminoacyl-tRNA biosynthesis	0.000108277	TRNF	tRNA-Phe	-3.31113	5.42908e-50
Aminoacyl-tRNA biosynthesis	0.000108277	TRNH	tRNA-His	-4.38778	3.46608e-07
Aminoacyl-tRNA biosynthesis	0.000108277	TRNI	tRNA-Ile	-2.05641	1.92183e-16
Aminoacyl-tRNA biosynthesis	0.000108277	TRNL2	tRNA-Leu	-2.72016	0.000262173
Aminoacyl-tRNA biosynthesis	0.000108277	TRNM	tRNA-Met	-2.15915	3.41405e-20
Aminoacyl-tRNA biosynthesis	0.000108277	TRNQ	tRNA-Gln	-2.15624	8.32935e-20
Aminoacyl-tRNA biosynthesis	0.000108277	TRNS2	tRNA-Ser	-3.27866	0.00010013
Aminoacyl-tRNA biosynthesis	0.000108277	TRNV	tRNA-Val	-2.25025	7.57668e-24
Hepatocellular carcinoma	0.000117765	CDKN1A	cyclin dependent kinase inhibitor 1A	2.03988	2.55406e-11
Hepatocellular carcinoma	0.000117765	HMOX1	heme oxygenase 1	2.05412	1.76855e-37
Hepatocellular carcinoma	0.000117765	IGF2	insulin like growth factor 2	-2.94795	1.22138e-65
Hepatocellular carcinoma	0.000117765	MYC	MYC proto-oncogene, bHLH transcription factor	2.61869	9.5727e-60
Hepatocellular carcinoma	0.000117765	PIK3CD	phosphatidylinositol-4,5-bisphosphate 3-kinase catalytic subunit delta	2.23919	3.79057e-06
Hepatocellular carcinoma	0.000117765	PRKCG	protein kinase C gamma	2.31778	0.00667146
Hepatocellular carcinoma	0.000117765	SOS1	SOS Ras/Rac guanine nucleotide exchange factor 1	2.97979	1.16812e-49
Hepatocellular carcinoma	0.000117765	TXNRD1	thioredoxin reductase 1	2.13417	1.08062e-46
Hepatocellular carcinoma	0.000117765	WNT6	Wnt family member 6	-2.86606	1.07021e-07
Hepatocellular carcinoma	0.000117765	AXIN2	axin 2	-2.69347	1.65412e-83
Hepatocellular carcinoma	0.000117765	WNT10A	Wnt family member 10A	-2.03117	3.77052e-06
Hepatocellular carcinoma	0.000117765	GSTO2	glutathione S-transferase omega 2	2.02733	0.024328
Retinol metabolism	0.000131023	ADH4	alcohol dehydrogenase 4 (class II), pi polypeptide	-3.58954	9.27965e-08
Retinol metabolism	0.000131023	ADH6	alcohol dehydrogenase 6 (class V)	-2.65156	5.75324e-36
Retinol metabolism	0.000131023	ALDH1A3	aldehyde dehydrogenase 1 family member A3	2.06665	9.7926e-06
Retinol metabolism	0.000131023	CYP1A1	cytochrome P450 family 1 subfamily A member 1	16.4374	0
Retinol metabolism	0.000131023	UGT1A10	UDP glucuronosyltransferase family 1 member A10	52.7228	9.82118e-08
Retinol metabolism	0.000131023	UGT1A9	UDP glucuronosyltransferase family 1 member A9	4.00099	0.0325813
Retinol metabolism	0.000131023	UGT1A1	UDP glucuronosyltransferase family 1 member A1	2.64063	8.25296e-15
Retinol metabolism	0.000131023	CYP26B1	cytochrome P450 family 26 subfamily B member 1	3.35179	2.91909e-11
Chemical carcinogenesis - DNA adducts	0.000157499	CYP1A1	cytochrome P450 family 1 subfamily A member 1	16.4374	0
Chemical carcinogenesis - DNA adducts	0.000157499	CYP1B1	cytochrome P450 family 1 subfamily B member 1	8.72553	3.21477e-12
Chemical carcinogenesis - DNA adducts	0.000157499	AKR1C2	aldo-keto reductase family 1 member C2	4.09702	2.01983e-83
Chemical carcinogenesis - DNA adducts	0.000157499	SULT2A1	sulfotransferase family 2A member 1	-4.60887	1.6641e-16
Chemical carcinogenesis - DNA adducts	0.000157499	UGT1A10	UDP glucuronosyltransferase family 1 member A10	52.7228	9.82118e-08
Chemical carcinogenesis - DNA adducts	0.000157499	UGT1A9	UDP glucuronosyltransferase family 1 member A9	4.00099	0.0325813
Chemical carcinogenesis - DNA adducts	0.000157499	UGT1A1	UDP glucuronosyltransferase family 1 member A1	2.64063	8.25296e-15
Chemical carcinogenesis - DNA adducts	0.000157499	GSTO2	glutathione S-transferase omega 2	2.02733	0.024328
Cholesterol metabolism	0.000189676	APOA4	apolipoprotein A4	-5.99228	2.61731e-09
Cholesterol metabolism	0.000189676	APOC3	apolipoprotein C3	-2.47646	2.1135e-29
Cholesterol metabolism	0.000189676	APOH	apolipoprotein H	-3.0056	2.67102e-65
Cholesterol metabolism	0.000189676	CYP27A1	cytochrome P450 family 27 subfamily A member 1	-3.21449	5.98525e-41
Cholesterol metabolism	0.000189676	SOAT2	sterol O-acyltransferase 2	-2.10278	3.56107e-11
Cholesterol metabolism	0.000189676	LIPG	lipase G, endothelial type	-2.06705	7.18029e-45
Cholesterol metabolism	0.000189676	CIDEB	cell death inducing DFFA like effector b	-2.13795	9.21993e-05
Gastric cancer	0.000195179	CDKN1A	cyclin dependent kinase inhibitor 1A	2.03988	2.55406e-11
Gastric cancer	0.000195179	MYC	MYC proto-oncogene, bHLH transcription factor	2.61869	9.5727e-60
Gastric cancer	0.000195179	PIK3CD	phosphatidylinositol-4,5-bisphosphate 3-kinase catalytic subunit delta	2.23919	3.79057e-06
Gastric cancer	0.000195179	SHH	sonic hedgehog signaling molecule	2.64138	4.00877e-14
Gastric cancer	0.000195179	SOS1	SOS Ras/Rac guanine nucleotide exchange factor 1	2.97979	1.16812e-49
Gastric cancer	0.000195179	WNT6	Wnt family member 6	-2.86606	1.07021e-07
Gastric cancer	0.000195179	FGF23	fibroblast growth factor 23	-3.24461	1.04921e-11
Gastric cancer	0.000195179	AXIN2	axin 2	-2.69347	1.65412e-83
Gastric cancer	0.000195179	FGF18	fibroblast growth factor 18	-2.32402	8.87504e-06
Gastric cancer	0.000195179	CCNE2	cyclin E2	-2.05047	1.0253e-12
Gastric cancer	0.000195179	WNT10A	Wnt family member 10A	-2.03117	3.77052e-06
Inflammatory mediator regulation of TRP channels	0.000225229	ADCY5	adenylate cyclase 5	-2.96037	5.17171e-06
Aldosterone synthesis and secretion	0.000225229	ADCY5	adenylate cyclase 5	-2.96037	5.17171e-06
Aldosterone synthesis and secretion	0.000225229	ATP1B2	ATPase Na+/K+ transporting subunit beta 2	-3.15355	0.0481527
Inflammatory mediator regulation of TRP channels	0.000225229	CALM3	calmodulin 3	-2.12699	5.2102e-44
Aldosterone synthesis and secretion	0.000225229	CALM3	calmodulin 3	-2.12699	5.2102e-44
Choline metabolism in cancer	0.000225229	FOS	Fos proto-oncogene, AP-1 transcription factor subunit	2.76236	1.51877e-17
Aldosterone synthesis and secretion	0.000225229	HSD3B1	hydroxy-delta-5-steroid dehydrogenase, 3 beta- and steroid delta-isomerase 1	-3.04744	1.69095e-39
Inflammatory mediator regulation of TRP channels	0.000225229	KNG1	kininogen 1	-4.86145	1.14577e-10
Aldosterone synthesis and secretion	0.000225229	NR4A2	nuclear receptor subfamily 4 group A member 2	2.12575	0.000324489
Inflammatory mediator regulation of TRP channels	0.000225229	P2RY2	purinergic receptor P2Y2	-3.09909	7.70208e-64
Inflammatory mediator regulation of TRP channels	0.000225229	PIK3CD	phosphatidylinositol-4,5-bisphosphate 3-kinase catalytic subunit delta	2.23919	3.79057e-06
Choline metabolism in cancer	0.000225229	PIK3CD	phosphatidylinositol-4,5-bisphosphate 3-kinase catalytic subunit delta	2.23919	3.79057e-06
Inflammatory mediator regulation of TRP channels	0.000225229	PRKCG	protein kinase C gamma	2.31778	0.00667146
Aldosterone synthesis and secretion	0.000225229	PRKCG	protein kinase C gamma	2.31778	0.00667146
Choline metabolism in cancer	0.000225229	PRKCG	protein kinase C gamma	2.31778	0.00667146
Choline metabolism in cancer	0.000225229	SOS1	SOS Ras/Rac guanine nucleotide exchange factor 1	2.97979	1.16812e-49
Choline metabolism in cancer	0.000225229	DGKE	diacylglycerol kinase epsilon	2.03767	3.183e-26
Aldosterone synthesis and secretion	0.000225229	CACNA1H	calcium voltage-gated channel subunit alpha1 H	2.33577	0.0381946
Choline metabolism in cancer	0.000225229	PCYT1B	phosphate cytidylyltransferase 1, choline, beta	-2.11983	6.90776e-27
Choline metabolism in cancer	0.000225229	GPCPD1	glycerophosphocholine phosphodiesterase 1	2.65413	3.16461e-38
Aldosterone synthesis and secretion	0.000225229	CREB3L3	cAMP responsive element binding protein 3 like 3	5.16779	2.53887e-52
Inflammatory mediator regulation of TRP channels	0.000225229	CALML4	calmodulin like 4	-2.2172	3.50495e-36
Aldosterone synthesis and secretion	0.000225229	CALML4	calmodulin like 4	-2.2172	3.50495e-36
Inflammatory mediator regulation of TRP channels	0.000225229	PLA2G4F	phospholipase A2 group IVF	-2.08048	5.45321e-23
Choline metabolism in cancer	0.000225229	PLA2G4F	phospholipase A2 group IVF	-2.08048	5.45321e-23
Inflammatory mediator regulation of TRP channels	0.000225229	PLA2G4D	phospholipase A2 group IVD	2.5108	4.34444e-05
Choline metabolism in cancer	0.000225229	PLA2G4D	phospholipase A2 group IVD	2.5108	4.34444e-05
Adrenergic signaling in cardiomyocytes	0.000255043	ADCY5	adenylate cyclase 5	-2.96037	5.17171e-06
Adrenergic signaling in cardiomyocytes	0.000255043	ADRB1	adrenoceptor beta 1	2.09346	0.0122693
Adrenergic signaling in cardiomyocytes	0.000255043	ATP1B2	ATPase Na+/K+ transporting subunit beta 2	-3.15355	0.0481527
Adrenergic signaling in cardiomyocytes	0.000255043	CACNB4	calcium voltage-gated channel auxiliary subunit beta 4	4.32337	0.000321977
Adrenergic signaling in cardiomyocytes	0.000255043	CALM3	calmodulin 3	-2.12699	5.2102e-44
Adrenergic signaling in cardiomyocytes	0.000255043	PPP2R2B	protein phosphatase 2 regulatory subunit Bbeta	-2.08468	1.01061e-17
Adrenergic signaling in cardiomyocytes	0.000255043	TNNC1	troponin C1, slow skeletal and cardiac type	-3.71317	1.54576e-37
Adrenergic signaling in cardiomyocytes	0.000255043	TNNT2	troponin T2, cardiac type	-3.59757	2.43044e-07
Adrenergic signaling in cardiomyocytes	0.000255043	CACNG8	calcium voltage-gated channel auxiliary subunit gamma 8	2.08059	1.73674e-13
Adrenergic signaling in cardiomyocytes	0.000255043	CREB3L3	cAMP responsive element binding protein 3 like 3	5.16779	2.53887e-52
Adrenergic signaling in cardiomyocytes	0.000255043	CALML4	calmodulin like 4	-2.2172	3.50495e-36
Lipid and atherosclerosis	0.000262112	APOA4	apolipoprotein A4	-5.99228	2.61731e-09
Lipid and atherosclerosis	0.000262112	CALM3	calmodulin 3	-2.12699	5.2102e-44
Lipid and atherosclerosis	0.000262112	CYP1A1	cytochrome P450 family 1 subfamily A member 1	16.4374	0
Lipid and atherosclerosis	0.000262112	ERN1	endoplasmic reticulum to nucleus signaling 1	2.15215	4.84089e-33
Lipid and atherosclerosis	0.000262112	FOS	Fos proto-oncogene, AP-1 transcription factor subunit	2.76236	1.51877e-17
Lipid and atherosclerosis	0.000262112	HSPA6	heat shock protein family A (Hsp70) member 6	2.07161	0.0016371
Lipid and atherosclerosis	0.000262112	CXCL8	C-X-C motif chemokine ligand 8	2.00489	4.61697e-06
Lipid and atherosclerosis	0.000262112	MMP1	matrix metallopeptidase 1	32.9931	2.41624e-89
Lipid and atherosclerosis	0.000262112	NCF2	neutrophil cytosolic factor 2	2.10428	0.00154471
Lipid and atherosclerosis	0.000262112	NOS3	nitric oxide synthase 3	3.60271	0.00209235
Lipid and atherosclerosis	0.000262112	PIK3CD	phosphatidylinositol-4,5-bisphosphate 3-kinase catalytic subunit delta	2.23919	3.79057e-06
Lipid and atherosclerosis	0.000262112	PPARG	peroxisome proliferator activated receptor gamma	2.151	4.41268e-42
Lipid and atherosclerosis	0.000262112	CALML4	calmodulin like 4	-2.2172	3.50495e-36
Cushing syndrome	0.000268694	ADCY5	adenylate cyclase 5	-2.96037	5.17171e-06
Cushing syndrome	0.000268694	AHR	aryl hydrocarbon receptor	2.83058	5.75936e-50
Cushing syndrome	0.000268694	CDKN1A	cyclin dependent kinase inhibitor 1A	2.03988	2.55406e-11
Cushing syndrome	0.000268694	CDKN2C	cyclin dependent kinase inhibitor 2C	-4.76364	1.02404e-36
Cushing syndrome	0.000268694	HSD3B1	hydroxy-delta-5-steroid dehydrogenase, 3 beta- and steroid delta-isomerase 1	-3.04744	1.69095e-39
Cushing syndrome	0.000268694	WNT6	Wnt family member 6	-2.86606	1.07021e-07
Cushing syndrome	0.000268694	AXIN2	axin 2	-2.69347	1.65412e-83
Cushing syndrome	0.000268694	CACNA1H	calcium voltage-gated channel subunit alpha1 H	2.33577	0.0381946
Cushing syndrome	0.000268694	CCNE2	cyclin E2	-2.05047	1.0253e-12
Cushing syndrome	0.000268694	WNT10A	Wnt family member 10A	-2.03117	3.77052e-06
Cushing syndrome	0.000268694	CREB3L3	cAMP responsive element binding protein 3 like 3	5.16779	2.53887e-52
Efferocytosis	0.000282951	CPT1A	carnitine palmitoyltransferase 1A	2.49587	1.79974e-39
Efferocytosis	0.000282951	DUSP4	dual specificity phosphatase 4	2.66172	1.12844e-48
Efferocytosis	0.000282951	DUSP5	dual specificity phosphatase 5	3.9203	1.25194e-67
Efferocytosis	0.000282951	MFGE8	milk fat globule EGF and factor V/VIII domain containing	-2.02316	6.67798e-32
Efferocytosis	0.000282951	P2RY2	purinergic receptor P2Y2	-3.09909	7.70208e-64
Efferocytosis	0.000282951	P2RY6	pyrimidinergic receptor P2Y6	-3.2807	1.01407e-21
Efferocytosis	0.000282951	PPARG	peroxisome proliferator activated receptor gamma	2.151	4.41268e-42
Efferocytosis	0.000282951	SLC2A1	solute carrier family 2 member 1	2.15627	1.58291e-54
Efferocytosis	0.000282951	THBS1	thrombospondin 1	-2.03461	1.16353e-27
Efferocytosis	0.000282951	GULP1	GULP PTB domain containing engulfment adaptor 1	2.58437	2.10822e-29
Efferocytosis	0.000282951	HAVCR2	hepatitis A virus cellular receptor 2	2.6374	0.0186108
Amoebiasis	0.000296415	COL4A1	collagen type IV alpha 1 chain	-4.62616	3.11571e-35
Amoebiasis	0.000296415	COL4A2	collagen type IV alpha 2 chain	-2.62674	1.44342e-22
Amoebiasis	0.000296415	FN1	fibronectin 1	2.92947	3.78031e-59
Amoebiasis	0.000296415	CXCL8	C-X-C motif chemokine ligand 8	2.00489	4.61697e-06
Amoebiasis	0.000296415	LAMC2	laminin subunit gamma 2	2.44043	6.29906e-59
Amoebiasis	0.000296415	NOS2	nitric oxide synthase 2	2.03607	3.5432e-13
Amoebiasis	0.000296415	PIK3CD	phosphatidylinositol-4,5-bisphosphate 3-kinase catalytic subunit delta	2.23919	3.79057e-06
Amoebiasis	0.000296415	PRKCG	protein kinase C gamma	2.31778	0.00667146
Amoebiasis	0.000296415	LAMA1	laminin subunit alpha 1	-2.20359	5.74779e-30
Cell adhesion molecules	0.000313369	CD8A	CD8a molecule	2.1963	3.43856e-05
Cell adhesion molecules	0.000313369	L1CAM	L1 cell adhesion molecule	4.02694	1.60842e-89
Cell adhesion molecules	0.000313369	MPZ	myelin protein zero	5.78249	1.15234e-05
Cell adhesion molecules	0.000313369	PTPRS	protein tyrosine phosphatase receptor type S	2.90815	7.71423e-34
Cell adhesion molecules	0.000313369	SPN	sialophorin	2.41811	2.02235e-06
Cell adhesion molecules	0.000313369	CLDN2	claudin 2	3.23022	2.45041e-45
Cell adhesion molecules	0.000313369	SDC3	syndecan 3	2.14111	4.86137e-07
Cell adhesion molecules	0.000313369	CLDN16	claudin 16	4.97607	8.29239e-05
Cell adhesion molecules	0.000313369	NFASC	neurofascin	-4.32992	0.00620231
Cell adhesion molecules	0.000313369	CADM1	cell adhesion molecule 1	-2.85932	7.68944e-93
Cell adhesion molecules	0.000313369	CLDN19	claudin 19	-4.02752	1.76961e-13
Dilated cardiomyopathy	0.000316815	ADCY5	adenylate cyclase 5	-2.96037	5.17171e-06
Dilated cardiomyopathy	0.000316815	ADRB1	adrenoceptor beta 1	2.09346	0.0122693
Dilated cardiomyopathy	0.000316815	CACNB4	calcium voltage-gated channel auxiliary subunit beta 4	4.32337	0.000321977
Dilated cardiomyopathy	0.000316815	ITGA2	integrin subunit alpha 2	2.33074	4.16747e-31
Dilated cardiomyopathy	0.000316815	ITGA7	integrin subunit alpha 7	-2.16849	1.02806e-20
Dilated cardiomyopathy	0.000316815	TNNC1	troponin C1, slow skeletal and cardiac type	-3.71317	1.54576e-37
Dilated cardiomyopathy	0.000316815	TNNT2	troponin T2, cardiac type	-3.59757	2.43044e-07
Dilated cardiomyopathy	0.000316815	CACNG8	calcium voltage-gated channel auxiliary subunit gamma 8	2.08059	1.73674e-13
Dilated cardiomyopathy	0.000316815	LAMA1	laminin subunit alpha 1	-2.20359	5.74779e-30
Alanine, aspartate and glutamate metabolism	0.000340761	ABAT	4-aminobutyrate aminotransferase	-2.11285	1.13739e-34
Alanine, aspartate and glutamate metabolism	0.000340761	AGXT	alanine--glyoxylate and serine--pyruvate aminotransferase	-2.17702	0.014798
Alanine, aspartate and glutamate metabolism	0.000340761	CPS1	carbamoyl-phosphate synthase 1	2.31351	0.0325136
Alanine, aspartate and glutamate metabolism	0.000340761	GFPT1	glutamine--fructose-6-phosphate transaminase 1	2.0003	3.83135e-32
Alanine, aspartate and glutamate metabolism	0.000340761	GLUD1	glutamate dehydrogenase 1	-2.28427	1.01334e-51
Alanine, aspartate and glutamate metabolism	0.000340761	GLUD2	glutamate dehydrogenase 2	-2.26895	2.44506e-07
Arginine biosynthesis	0.000426263	CPS1	carbamoyl-phosphate synthase 1	2.31351	0.0325136
Arginine biosynthesis	0.000426263	GLUD1	glutamate dehydrogenase 1	-2.28427	1.01334e-51
Arginine biosynthesis	0.000426263	GLUD2	glutamate dehydrogenase 2	-2.26895	2.44506e-07
Arginine biosynthesis	0.000426263	NOS2	nitric oxide synthase 2	2.03607	3.5432e-13
Arginine biosynthesis	0.000426263	NOS3	nitric oxide synthase 3	3.60271	0.00209235
Regulation of actin cytoskeleton	0.000463753	FN1	fibronectin 1	2.92947	3.78031e-59
Regulation of actin cytoskeleton	0.000463753	ITGA2	integrin subunit alpha 2	2.33074	4.16747e-31
Regulation of actin cytoskeleton	0.000463753	ITGA7	integrin subunit alpha 7	-2.16849	1.02806e-20
Regulation of actin cytoskeleton	0.000463753	KNG1	kininogen 1	-4.86145	1.14577e-10
Regulation of actin cytoskeleton	0.000463753	PIK3CD	phosphatidylinositol-4,5-bisphosphate 3-kinase catalytic subunit delta	2.23919	3.79057e-06
Regulation of actin cytoskeleton	0.000463753	SOS1	SOS Ras/Rac guanine nucleotide exchange factor 1	2.97979	1.16812e-49
Regulation of actin cytoskeleton	0.000463753	FGF23	fibroblast growth factor 23	-3.24461	1.04921e-11
Regulation of actin cytoskeleton	0.000463753	FGF18	fibroblast growth factor 18	-2.32402	8.87504e-06
Regulation of actin cytoskeleton	0.000463753	MYL9	myosin light chain 9	-2.00972	1.53083e-25
Regulation of actin cytoskeleton	0.000463753	MYLPF	myosin light chain, phosphorylatable, fast skeletal muscle	-4.06322	0.00175005
Regulation of actin cytoskeleton	0.000463753	ARHGEF4	Rho guanine nucleotide exchange factor 4	2.12024	0.00253704
Regulation of actin cytoskeleton	0.000463753	MYL7	myosin light chain 7	-2.14626	2.93393e-06
Regulation of actin cytoskeleton	0.000463753	FGD3	FYVE, RhoGEF and PH domain containing 3	-2.44646	4.55921e-42
ErbB signaling pathway	0.000524744	AREG	amphiregulin	2.61784	2.67011e-73
ErbB signaling pathway	0.000524744	BTC	betacellulin	2.65328	0.00050982
ErbB signaling pathway	0.000524744	CDKN1A	cyclin dependent kinase inhibitor 1A	2.03988	2.55406e-11
ErbB signaling pathway	0.000524744	EREG	epiregulin	3.53059	1.49156e-71
ErbB signaling pathway	0.000524744	MYC	MYC proto-oncogene, bHLH transcription factor	2.61869	9.5727e-60
ErbB signaling pathway	0.000524744	PIK3CD	phosphatidylinositol-4,5-bisphosphate 3-kinase catalytic subunit delta	2.23919	3.79057e-06
ErbB signaling pathway	0.000524744	PRKCG	protein kinase C gamma	2.31778	0.00667146
ErbB signaling pathway	0.000524744	SOS1	SOS Ras/Rac guanine nucleotide exchange factor 1	2.97979	1.16812e-49
Fluid shear stress and atherosclerosis	0.000525569	CALM3	calmodulin 3	-2.12699	5.2102e-44
Fluid shear stress and atherosclerosis	0.000525569	FOS	Fos proto-oncogene, AP-1 transcription factor subunit	2.76236	1.51877e-17
Fluid shear stress and atherosclerosis	0.000525569	HMOX1	heme oxygenase 1	2.05412	1.76855e-37
Fluid shear stress and atherosclerosis	0.000525569	IL1A	interleukin 1 alpha	2.96124	0.00102391
Fluid shear stress and atherosclerosis	0.000525569	NCF2	neutrophil cytosolic factor 2	2.10428	0.00154471
Fluid shear stress and atherosclerosis	0.000525569	NOS3	nitric oxide synthase 3	3.60271	0.00209235
Fluid shear stress and atherosclerosis	0.000525569	PIK3CD	phosphatidylinositol-4,5-bisphosphate 3-kinase catalytic subunit delta	2.23919	3.79057e-06
Fluid shear stress and atherosclerosis	0.000525569	VEGFA	vascular endothelial growth factor A	2.89809	2.8876e-96
Fluid shear stress and atherosclerosis	0.000525569	CALML4	calmodulin like 4	-2.2172	3.50495e-36
Fluid shear stress and atherosclerosis	0.000525569	GSTO2	glutathione S-transferase omega 2	2.02733	0.024328
Insulin secretion	0.00056325	ADCY5	adenylate cyclase 5	-2.96037	5.17171e-06
Insulin secretion	0.00056325	ATP1B2	ATPase Na+/K+ transporting subunit beta 2	-3.15355	0.0481527
Insulin secretion	0.00056325	GIP	gastric inhibitory polypeptide	-2.21489	0.0180627
Insulin secretion	0.00056325	KCNN4	potassium calcium-activated channel subfamily N member 4	2.53036	2.27615e-07
Insulin secretion	0.00056325	PRKCG	protein kinase C gamma	2.31778	0.00667146
Insulin secretion	0.00056325	SLC2A1	solute carrier family 2 member 1	2.15627	1.58291e-54
Insulin secretion	0.00056325	SLC2A2	solute carrier family 2 member 2	-4.94058	1.13504e-33
Insulin secretion	0.00056325	CREB3L3	cAMP responsive element binding protein 3 like 3	5.16779	2.53887e-52
Viral carcinogenesis	0.00062486	CDKN1A	cyclin dependent kinase inhibitor 1A	2.03988	2.55406e-11
Viral carcinogenesis	0.00062486	EGR2	early growth response 2	2.28566	0.032716
Viral carcinogenesis	0.00062486	PIK3CD	phosphatidylinositol-4,5-bisphosphate 3-kinase catalytic subunit delta	2.23919	3.79057e-06
Viral carcinogenesis	0.00062486	PMAIP1	phorbol-12-myristate-13-acetate-induced protein 1	3.03975	2.68336e-17
Viral carcinogenesis	0.00062486	TRAF1	TNF receptor associated factor 1	2.21259	0.0262061
Viral carcinogenesis	0.00062486	H4C11	H4 clustered histone 11	-2.2416	0.0266677
Viral carcinogenesis	0.00062486	KAT2B	lysine acetyltransferase 2B	-2.01296	1.09271e-11
Viral carcinogenesis	0.00062486	H2BC11	H2B clustered histone 11	-2.50916	0.000538796
Viral carcinogenesis	0.00062486	CCNE2	cyclin E2	-2.05047	1.0253e-12
Viral carcinogenesis	0.00062486	H2BS1	H2B.S histone 1	-2.77515	0.0244842
Viral carcinogenesis	0.00062486	CREB3L3	cAMP responsive element binding protein 3 like 3	5.16779	2.53887e-52
Viral carcinogenesis	0.00062486	LOC102724334	histone H2B type F-S-like	-2.65732	0.0332983
GnRH secretion	0.000659352	ARRB1	arrestin beta 1	-3.78556	5.01831e-111
GnRH secretion	0.000659352	GABBR1	gamma-aminobutyric acid type B receptor subunit 1	2.22575	8.93975e-14
GnRH secretion	0.000659352	KCNN4	potassium calcium-activated channel subfamily N member 4	2.53036	2.27615e-07
GnRH secretion	0.000659352	PIK3CD	phosphatidylinositol-4,5-bisphosphate 3-kinase catalytic subunit delta	2.23919	3.79057e-06
GnRH secretion	0.000659352	PRKCG	protein kinase C gamma	2.31778	0.00667146
GnRH secretion	0.000659352	SPP1	secreted phosphoprotein 1	3.11592	6.36315e-15
GnRH secretion	0.000659352	CACNA1H	calcium voltage-gated channel subunit alpha1 H	2.33577	0.0381946
Leukocyte transendothelial migration	0.000664075	NCF2	neutrophil cytosolic factor 2	2.10428	0.00154471
Leukocyte transendothelial migration	0.000664075	PIK3CD	phosphatidylinositol-4,5-bisphosphate 3-kinase catalytic subunit delta	2.23919	3.79057e-06
Leukocyte transendothelial migration	0.000664075	PRKCG	protein kinase C gamma	2.31778	0.00667146
Leukocyte transendothelial migration	0.000664075	CLDN2	claudin 2	3.23022	2.45041e-45
Leukocyte transendothelial migration	0.000664075	MYL9	myosin light chain 9	-2.00972	1.53083e-25
Leukocyte transendothelial migration	0.000664075	CLDN16	claudin 16	4.97607	8.29239e-05
Leukocyte transendothelial migration	0.000664075	MYLPF	myosin light chain, phosphorylatable, fast skeletal muscle	-4.06322	0.00175005
Leukocyte transendothelial migration	0.000664075	MYL7	myosin light chain 7	-2.14626	2.93393e-06
Leukocyte transendothelial migration	0.000664075	CLDN19	claudin 19	-4.02752	1.76961e-13
Wnt signaling pathway	0.000669674	GPC4	glypican 4	2.00838	0.0255728
Wnt signaling pathway	0.000669674	MYC	MYC proto-oncogene, bHLH transcription factor	2.61869	9.5727e-60
Wnt signaling pathway	0.000669674	ROR1	receptor tyrosine kinase like orphan receptor 1	-2.38313	2.34907e-41
Wnt signaling pathway	0.000669674	PRKCG	protein kinase C gamma	2.31778	0.00667146
Wnt signaling pathway	0.000669674	WNT6	Wnt family member 6	-2.86606	1.07021e-07
Wnt signaling pathway	0.000669674	FOSL1	FOS like 1, AP-1 transcription factor subunit	4.94697	9.88316e-65
Wnt signaling pathway	0.000669674	AXIN2	axin 2	-2.69347	1.65412e-83
Wnt signaling pathway	0.000669674	DKK1	dickkopf WNT signaling pathway inhibitor 1	-2.29128	1.03022e-55
Wnt signaling pathway	0.000669674	WNT10A	Wnt family member 10A	-2.03117	3.77052e-06
Wnt signaling pathway	0.000669674	NKD1	NKD inhibitor of WNT signaling pathway 1	-5.47494	5.3394e-146
Wnt signaling pathway	0.000669674	PRICKLE2	prickle planar cell polarity protein 2	-3.27387	2.68299e-14
Salivary secretion	0.000899913	ADCY5	adenylate cyclase 5	-2.96037	5.17171e-06
Salivary secretion	0.000899913	ADRB1	adrenoceptor beta 1	2.09346	0.0122693
Salivary secretion	0.000899913	ATP1B2	ATPase Na+/K+ transporting subunit beta 2	-3.15355	0.0481527
Salivary secretion	0.000899913	CALM3	calmodulin 3	-2.12699	5.2102e-44
Salivary secretion	0.000899913	CST1	cystatin SN	-2.52917	1.81368e-15
Rheumatoid arthritis	0.000899913	FOS	Fos proto-oncogene, AP-1 transcription factor subunit	2.76236	1.51877e-17
Rheumatoid arthritis	0.000899913	IL1A	interleukin 1 alpha	2.96124	0.00102391
Rheumatoid arthritis	0.000899913	CXCL8	C-X-C motif chemokine ligand 8	2.00489	4.61697e-06
Salivary secretion	0.000899913	KCNN4	potassium calcium-activated channel subfamily N member 4	2.53036	2.27615e-07
Rheumatoid arthritis	0.000899913	MMP1	matrix metallopeptidase 1	32.9931	2.41624e-89
Salivary secretion	0.000899913	PRKCG	protein kinase C gamma	2.31778	0.00667146
Rheumatoid arthritis	0.000899913	VEGFA	vascular endothelial growth factor A	2.89809	2.8876e-96
Rheumatoid arthritis	0.000899913	TCIRG1	T cell immune regulator 1, ATPase H+ transporting V0 subunit a3	-2.0809	3.64039e-07
Rheumatoid arthritis	0.000899913	TNFSF13B	TNF superfamily member 13b	2.38997	0.0205127
Rheumatoid arthritis	0.000899913	ATP6V0A4	ATPase H+ transporting V0 subunit a4	-3.69855	5.86456e-11
Salivary secretion	0.000899913	CALML4	calmodulin like 4	-2.2172	3.50495e-36
Folate biosynthesis	0.000958078	ALPP	alkaline phosphatase, placental	2.23261	1.88657e-12
Folate biosynthesis	0.000958078	ALPG	alkaline phosphatase, germ cell	2.12186	2.92682e-07
Folate biosynthesis	0.000958078	MOCS1	molybdenum cofactor synthesis 1	-2.34197	1.0262e-34
Folate biosynthesis	0.000958078	TPH1	tryptophan hydroxylase 1	4.82597	9.10209e-05
Folate biosynthesis	0.000958078	AKR1B10	aldo-keto reductase family 1 member B10	3.6032	8.62181e-06
Carbohydrate digestion and absorption	0.0010475	ATP1B2	ATPase Na+/K+ transporting subunit beta 2	-3.15355	0.0481527
Carbohydrate digestion and absorption	0.0010475	HK2	hexokinase 2	2.16856	9.37913e-23
Carbohydrate digestion and absorption	0.0010475	LCT	lactase	4.88225	3.58668e-24
Carbohydrate digestion and absorption	0.0010475	PIK3CD	phosphatidylinositol-4,5-bisphosphate 3-kinase catalytic subunit delta	2.23919	3.79057e-06
Carbohydrate digestion and absorption	0.0010475	SLC2A2	solute carrier family 2 member 2	-4.94058	1.13504e-33
Carbohydrate digestion and absorption	0.0010475	MGAM2	maltase-glucoamylase 2 (putative)	3.88984	7.8564e-15
Circadian entrainment	0.00115358	ADCY5	adenylate cyclase 5	-2.96037	5.17171e-06
Circadian entrainment	0.00115358	CALM3	calmodulin 3	-2.12699	5.2102e-44
Circadian entrainment	0.00115358	FOS	Fos proto-oncogene, AP-1 transcription factor subunit	2.76236	1.51877e-17
Circadian entrainment	0.00115358	GNG4	G protein subunit gamma 4	2.03793	7.54087e-20
Circadian entrainment	0.00115358	PRKCG	protein kinase C gamma	2.31778	0.00667146
Circadian entrainment	0.00115358	RYR1	ryanodine receptor 1	3.09583	1.02252e-06
Circadian entrainment	0.00115358	CACNA1H	calcium voltage-gated channel subunit alpha1 H	2.33577	0.0381946
Circadian entrainment	0.00115358	CALML4	calmodulin like 4	-2.2172	3.50495e-36
Drug metabolism - cytochrome P450	0.00123017	ADH4	alcohol dehydrogenase 4 (class II), pi polypeptide	-3.58954	9.27965e-08
Drug metabolism - cytochrome P450	0.00123017	ADH6	alcohol dehydrogenase 6 (class V)	-2.65156	5.75324e-36
Drug metabolism - cytochrome P450	0.00123017	FMO4	flavin containing dimethylaniline monoxygenase 4	-2.30457	8.08149e-11
Drug metabolism - cytochrome P450	0.00123017	UGT1A10	UDP glucuronosyltransferase family 1 member A10	52.7228	9.82118e-08
Drug metabolism - cytochrome P450	0.00123017	UGT1A9	UDP glucuronosyltransferase family 1 member A9	4.00099	0.0325813
Drug metabolism - cytochrome P450	0.00123017	UGT1A1	UDP glucuronosyltransferase family 1 member A1	2.64063	8.25296e-15
Drug metabolism - cytochrome P450	0.00123017	GSTO2	glutathione S-transferase omega 2	2.02733	0.024328
Chemical carcinogenesis - reactive oxygen species	0.00129166	AHR	aryl hydrocarbon receptor	2.83058	5.75936e-50
Chemical carcinogenesis - reactive oxygen species	0.00129166	CYP1A1	cytochrome P450 family 1 subfamily A member 1	16.4374	0
Chemical carcinogenesis - reactive oxygen species	0.00129166	CYP1B1	cytochrome P450 family 1 subfamily B member 1	8.72553	3.21477e-12
Chemical carcinogenesis - reactive oxygen species	0.00129166	AKR1C1	aldo-keto reductase family 1 member C1	5.58757	1.70428e-88
Chemical carcinogenesis - reactive oxygen species	0.00129166	AKR1C2	aldo-keto reductase family 1 member C2	4.09702	2.01983e-83
Chemical carcinogenesis - reactive oxygen species	0.00129166	FOS	Fos proto-oncogene, AP-1 transcription factor subunit	2.76236	1.51877e-17
Chemical carcinogenesis - reactive oxygen species	0.00129166	HMOX1	heme oxygenase 1	2.05412	1.76855e-37
Chemical carcinogenesis - reactive oxygen species	0.00129166	NCF2	neutrophil cytosolic factor 2	2.10428	0.00154471
Chemical carcinogenesis - reactive oxygen species	0.00129166	PIK3CD	phosphatidylinositol-4,5-bisphosphate 3-kinase catalytic subunit delta	2.23919	3.79057e-06
Chemical carcinogenesis - reactive oxygen species	0.00129166	SOS1	SOS Ras/Rac guanine nucleotide exchange factor 1	2.97979	1.16812e-49
Chemical carcinogenesis - reactive oxygen species	0.00129166	VEGFA	vascular endothelial growth factor A	2.89809	2.8876e-96
Chemical carcinogenesis - reactive oxygen species	0.00129166	GSTO2	glutathione S-transferase omega 2	2.02733	0.024328
Glycerophospholipid metabolism	0.00129982	DGKE	diacylglycerol kinase epsilon	2.03767	3.183e-26
Glycerophospholipid metabolism	0.00129982	PCYT1B	phosphate cytidylyltransferase 1, choline, beta	-2.11983	6.90776e-27
Glycerophospholipid metabolism	0.00129982	ETNK2	ethanolamine kinase 2	-2.06766	1.48987e-23
Glycerophospholipid metabolism	0.00129982	GPCPD1	glycerophosphocholine phosphodiesterase 1	2.65413	3.16461e-38
Glycerophospholipid metabolism	0.00129982	ADPRM	ADP-ribose/CDP-alcohol diphosphatase, manganese dependent	2.7138	6.27345e-15
Glycerophospholipid metabolism	0.00129982	GPAT3	glycerol-3-phosphate acyltransferase 3	2.16892	2.93422e-25
Glycerophospholipid metabolism	0.00129982	PLA2G4F	phospholipase A2 group IVF	-2.08048	5.45321e-23
Glycerophospholipid metabolism	0.00129982	PLA2G4D	phospholipase A2 group IVD	2.5108	4.34444e-05
Purine metabolism	0.00133394	ADCY5	adenylate cyclase 5	-2.96037	5.17171e-06
Purine metabolism	0.00133394	NPR2	natriuretic peptide receptor 2	-2.86867	2.85198e-37
Purine metabolism	0.00133394	NT5E	5'-nucleotidase ecto	2.23637	0.00310397
Purine metabolism	0.00133394	PDE4D	phosphodiesterase 4D	-2.11975	1.99958e-24
Purine metabolism	0.00133394	PDE6A	phosphodiesterase 6A	-2.5888	3.44266e-06
Purine metabolism	0.00133394	RRM2	ribonucleotide reductase regulatory subunit M2	-2.1315	9.48107e-49
Purine metabolism	0.00133394	NT5M	5',3'-nucleotidase, mitochondrial	4.1299	6.0868e-05
Purine metabolism	0.00133394	ADPRM	ADP-ribose/CDP-alcohol diphosphatase, manganese dependent	2.7138	6.27345e-15
Purine metabolism	0.00133394	ENTPD8	ectonucleoside triphosphate diphosphohydrolase 8	-3.32815	1.21215e-15
p53 signaling pathway	0.00141889	CDKN1A	cyclin dependent kinase inhibitor 1A	2.03988	2.55406e-11
p53 signaling pathway	0.00141889	SERPINE1	serpin family E member 1	5.87883	9.60782e-78
p53 signaling pathway	0.00141889	PMAIP1	phorbol-12-myristate-13-acetate-induced protein 1	3.03975	2.68336e-17
p53 signaling pathway	0.00141889	RRM2	ribonucleotide reductase regulatory subunit M2	-2.1315	9.48107e-49
p53 signaling pathway	0.00141889	THBS1	thrombospondin 1	-2.03461	1.16353e-27
p53 signaling pathway	0.00141889	CCNE2	cyclin E2	-2.05047	1.0253e-12
p53 signaling pathway	0.00141889	GTSE1	G2 and S-phase expressed 1	-2.05924	5.98873e-33
Kaposi sarcoma-associated herpesvirus infection	0.00152947	ANGPT2	angiopoietin 2	2.51526	0.0318901
Kaposi sarcoma-associated herpesvirus infection	0.00152947	CALM3	calmodulin 3	-2.12699	5.2102e-44
Kaposi sarcoma-associated herpesvirus infection	0.00152947	CDKN1A	cyclin dependent kinase inhibitor 1A	2.03988	2.55406e-11
Kaposi sarcoma-associated herpesvirus infection	0.00152947	CCR1	C-C motif chemokine receptor 1	-3.21395	6.99462e-06
Kaposi sarcoma-associated herpesvirus infection	0.00152947	FOS	Fos proto-oncogene, AP-1 transcription factor subunit	2.76236	1.51877e-17
Kaposi sarcoma-associated herpesvirus infection	0.00152947	GNG4	G protein subunit gamma 4	2.03793	7.54087e-20
Kaposi sarcoma-associated herpesvirus infection	0.00152947	CXCL8	C-X-C motif chemokine ligand 8	2.00489	4.61697e-06
Kaposi sarcoma-associated herpesvirus infection	0.00152947	MYC	MYC proto-oncogene, bHLH transcription factor	2.61869	9.5727e-60
Kaposi sarcoma-associated herpesvirus infection	0.00152947	PIK3CD	phosphatidylinositol-4,5-bisphosphate 3-kinase catalytic subunit delta	2.23919	3.79057e-06
Kaposi sarcoma-associated herpesvirus infection	0.00152947	VEGFA	vascular endothelial growth factor A	2.89809	2.8876e-96
Kaposi sarcoma-associated herpesvirus infection	0.00152947	CALML4	calmodulin like 4	-2.2172	3.50495e-36
Hepatitis B	0.00155631	CDKN1A	cyclin dependent kinase inhibitor 1A	2.03988	2.55406e-11
Hepatitis B	0.00155631	EGR2	early growth response 2	2.28566	0.032716
Hepatitis B	0.00155631	FOS	Fos proto-oncogene, AP-1 transcription factor subunit	2.76236	1.51877e-17
Hepatitis B	0.00155631	CXCL8	C-X-C motif chemokine ligand 8	2.00489	4.61697e-06
Hepatitis B	0.00155631	MYC	MYC proto-oncogene, bHLH transcription factor	2.61869	9.5727e-60
Hepatitis B	0.00155631	PIK3CD	phosphatidylinositol-4,5-bisphosphate 3-kinase catalytic subunit delta	2.23919	3.79057e-06
Hepatitis B	0.00155631	PRKCG	protein kinase C gamma	2.31778	0.00667146
Hepatitis B	0.00155631	SOS1	SOS Ras/Rac guanine nucleotide exchange factor 1	2.97979	1.16812e-49
Hepatitis B	0.00155631	CCNE2	cyclin E2	-2.05047	1.0253e-12
Hepatitis B	0.00155631	CREB3L3	cAMP responsive element binding protein 3 like 3	5.16779	2.53887e-52
Dopaminergic synapse	0.00162314	ADCY5	adenylate cyclase 5	-2.96037	5.17171e-06
Dopaminergic synapse	0.00162314	ARRB1	arrestin beta 1	-3.78556	5.01831e-111
Dopaminergic synapse	0.00162314	CALM3	calmodulin 3	-2.12699	5.2102e-44
Dopaminergic synapse	0.00162314	FOS	Fos proto-oncogene, AP-1 transcription factor subunit	2.76236	1.51877e-17
Dopaminergic synapse	0.00162314	GNG4	G protein subunit gamma 4	2.03793	7.54087e-20
Dopaminergic synapse	0.00162314	PPP2R2B	protein phosphatase 2 regulatory subunit Bbeta	-2.08468	1.01061e-17
Dopaminergic synapse	0.00162314	PRKCG	protein kinase C gamma	2.31778	0.00667146
Dopaminergic synapse	0.00162314	CREB3L3	cAMP responsive element binding protein 3 like 3	5.16779	2.53887e-52
Dopaminergic synapse	0.00162314	CALML4	calmodulin like 4	-2.2172	3.50495e-36
Protein digestion and absorption	0.00163554	ATP1B2	ATPase Na+/K+ transporting subunit beta 2	-3.15355	0.0481527
Protein digestion and absorption	0.00163554	COL4A1	collagen type IV alpha 1 chain	-4.62616	3.11571e-35
Protein digestion and absorption	0.00163554	COL4A2	collagen type IV alpha 2 chain	-2.62674	1.44342e-22
Protein digestion and absorption	0.00163554	CPA2	carboxypeptidase A2	-2.03245	1.74602e-17
Protein digestion and absorption	0.00163554	CTRL	chymotrypsin like	2.11181	0.00977255
Protein digestion and absorption	0.00163554	KCNJ13	potassium inwardly rectifying channel subfamily J member 13	-3.73944	0.00464711
Protein digestion and absorption	0.00163554	KCNN4	potassium calcium-activated channel subfamily N member 4	2.53036	2.27615e-07
Protein digestion and absorption	0.00163554	COL27A1	collagen type XXVII alpha 1 chain	2.34519	6.9858e-13
Synaptic vesicle cycle	0.00186174	CLTB	clathrin light chain B	-2.0151	2.18406e-24
Synaptic vesicle cycle	0.00186174	SLC1A2	solute carrier family 1 member 2	-8.45209	4.50608e-12
Synaptic vesicle cycle	0.00186174	SLC6A12	solute carrier family 6 member 12	2.27489	6.82588e-07
Synaptic vesicle cycle	0.00186174	TCIRG1	T cell immune regulator 1, ATPase H+ transporting V0 subunit a3	-2.0809	3.64039e-07
Synaptic vesicle cycle	0.00186174	RIMS1	regulating synaptic membrane exocytosis 1	-2.42278	0.00056183
Synaptic vesicle cycle	0.00186174	UNC13A	unc-13 homolog A	6.23024	1.03731e-07
Synaptic vesicle cycle	0.00186174	ATP6V0A4	ATPase H+ transporting V0 subunit a4	-3.69855	5.86456e-11
MicroRNAs in cancer	0.00211315	CDC25B	cell division cycle 25B	-2.47298	8.10182e-53
MicroRNAs in cancer	0.00211315	CDKN1A	cyclin dependent kinase inhibitor 1A	2.03988	2.55406e-11
MicroRNAs in cancer	0.00211315	CYP1B1	cytochrome P450 family 1 subfamily B member 1	8.72553	3.21477e-12
MicroRNAs in cancer	0.00211315	HMOX1	heme oxygenase 1	2.05412	1.76855e-37
MicroRNAs in cancer	0.00211315	STMN1	stathmin 1	-2.01359	3.44129e-34
MicroRNAs in cancer	0.00211315	MYC	MYC proto-oncogene, bHLH transcription factor	2.61869	9.5727e-60
MicroRNAs in cancer	0.00211315	PIK3CD	phosphatidylinositol-4,5-bisphosphate 3-kinase catalytic subunit delta	2.23919	3.79057e-06
MicroRNAs in cancer	0.00211315	PRKCG	protein kinase C gamma	2.31778	0.00667146
MicroRNAs in cancer	0.00211315	SOS1	SOS Ras/Rac guanine nucleotide exchange factor 1	2.97979	1.16812e-49
MicroRNAs in cancer	0.00211315	THBS1	thrombospondin 1	-2.03461	1.16353e-27
MicroRNAs in cancer	0.00211315	VEGFA	vascular endothelial growth factor A	2.89809	2.8876e-96
MicroRNAs in cancer	0.00211315	SOCS1	suppressor of cytokine signaling 1	-2.77574	0.00188801
MicroRNAs in cancer	0.00211315	CCNE2	cyclin E2	-2.05047	1.0253e-12
MicroRNAs in cancer	0.00211315	DDIT4	DNA damage inducible transcript 4	3.28014	2.89494e-83
Nitrogen metabolism	0.00257173	CA3	carbonic anhydrase 3	3.02655	0.000132826
Nitrogen metabolism	0.00257173	CPS1	carbamoyl-phosphate synthase 1	2.31351	0.0325136
Nitrogen metabolism	0.00257173	GLUD1	glutamate dehydrogenase 1	-2.28427	1.01334e-51
Nitrogen metabolism	0.00257173	GLUD2	glutamate dehydrogenase 2	-2.26895	2.44506e-07
Rap1 signaling pathway	0.00273055	ADCY5	adenylate cyclase 5	-2.96037	5.17171e-06
Rap1 signaling pathway	0.00273055	ANGPT2	angiopoietin 2	2.51526	0.0318901
Rap1 signaling pathway	0.00273055	CALM3	calmodulin 3	-2.12699	5.2102e-44
Rap1 signaling pathway	0.00273055	PIK3CD	phosphatidylinositol-4,5-bisphosphate 3-kinase catalytic subunit delta	2.23919	3.79057e-06
Rap1 signaling pathway	0.00273055	PRKCG	protein kinase C gamma	2.31778	0.00667146
Rap1 signaling pathway	0.00273055	THBS1	thrombospondin 1	-2.03461	1.16353e-27
Rap1 signaling pathway	0.00273055	VEGFA	vascular endothelial growth factor A	2.89809	2.8876e-96
Rap1 signaling pathway	0.00273055	FGF23	fibroblast growth factor 23	-3.24461	1.04921e-11
Rap1 signaling pathway	0.00273055	FGF18	fibroblast growth factor 18	-2.32402	8.87504e-06
Rap1 signaling pathway	0.00273055	RASGRP2	RAS guanyl releasing protein 2	2.55847	1.70901e-12
Rap1 signaling pathway	0.00273055	CALML4	calmodulin like 4	-2.2172	3.50495e-36
VEGF signaling pathway	0.00290889	NOS3	nitric oxide synthase 3	3.60271	0.00209235
VEGF signaling pathway	0.00290889	PIK3CD	phosphatidylinositol-4,5-bisphosphate 3-kinase catalytic subunit delta	2.23919	3.79057e-06
VEGF signaling pathway	0.00290889	PRKCG	protein kinase C gamma	2.31778	0.00667146
VEGF signaling pathway	0.00290889	VEGFA	vascular endothelial growth factor A	2.89809	2.8876e-96
VEGF signaling pathway	0.00290889	PLA2G4F	phospholipase A2 group IVF	-2.08048	5.45321e-23
VEGF signaling pathway	0.00290889	PLA2G4D	phospholipase A2 group IVD	2.5108	4.34444e-05
Mineral absorption	0.00313102	ATP1B2	ATPase Na+/K+ transporting subunit beta 2	-3.15355	0.0481527
Mineral absorption	0.00313102	HMOX1	heme oxygenase 1	2.05412	1.76855e-37
Mineral absorption	0.00313102	MT1F	metallothionein 1F	8.83805	1.11895e-49
Mineral absorption	0.00313102	MT1X	metallothionein 1X	14.8559	1.57687e-57
Mineral absorption	0.00313102	MT2A	metallothionein 2A	11.276	1.00976e-81
Mineral absorption	0.00313102	VDR	vitamin D receptor	-2.74431	1.43245e-42
Phospholipase D signaling pathway	0.00330872	ADCY5	adenylate cyclase 5	-2.96037	5.17171e-06
Phospholipase D signaling pathway	0.00330872	AVPR2	arginine vasopressin receptor 2	3.08019	0.0332032
Phospholipase D signaling pathway	0.00330872	FCER1G	Fc fragment of IgE receptor Ig	2.58491	0.0215192
Phospholipase D signaling pathway	0.00330872	CXCL8	C-X-C motif chemokine ligand 8	2.00489	4.61697e-06
Phospholipase D signaling pathway	0.00330872	PIK3CD	phosphatidylinositol-4,5-bisphosphate 3-kinase catalytic subunit delta	2.23919	3.79057e-06
Phospholipase D signaling pathway	0.00330872	SOS1	SOS Ras/Rac guanine nucleotide exchange factor 1	2.97979	1.16812e-49
Phospholipase D signaling pathway	0.00330872	DGKE	diacylglycerol kinase epsilon	2.03767	3.183e-26
Phospholipase D signaling pathway	0.00330872	PLA2G4F	phospholipase A2 group IVF	-2.08048	5.45321e-23
Phospholipase D signaling pathway	0.00330872	PLA2G4D	phospholipase A2 group IVD	2.5108	4.34444e-05
Axon guidance	0.00341716	BMP7	bone morphogenetic protein 7	-2.33555	5.24473e-47
Axon guidance	0.00341716	EPHA4	EPH receptor A4	-2.55404	2.98689e-13
Axon guidance	0.00341716	L1CAM	L1 cell adhesion molecule	4.02694	1.60842e-89
Axon guidance	0.00341716	PIK3CD	phosphatidylinositol-4,5-bisphosphate 3-kinase catalytic subunit delta	2.23919	3.79057e-06
Axon guidance	0.00341716	RGS3	regulator of G protein signaling 3	-2.27137	6.68682e-23
Axon guidance	0.00341716	SHH	sonic hedgehog signaling molecule	2.64138	4.00877e-14
Axon guidance	0.00341716	PLXNC1	plexin C1	-3.09994	3.59791e-89
Axon guidance	0.00341716	MYL9	myosin light chain 9	-2.00972	1.53083e-25
Axon guidance	0.00341716	SEMA3G	semaphorin 3G	3.55694	9.92251e-07
Axon guidance	0.00341716	SEMA4A	semaphorin 4A	-2.46424	0.000542071
Glycerolipid metabolism	0.00387067	DGKE	diacylglycerol kinase epsilon	2.03767	3.183e-26
Glycerolipid metabolism	0.00387067	LIPG	lipase G, endothelial type	-2.06705	7.18029e-45
Glycerolipid metabolism	0.00387067	MGLL	monoglyceride lipase	3.33045	1.85282e-17
Glycerolipid metabolism	0.00387067	AKR1B10	aldo-keto reductase family 1 member B10	3.6032	8.62181e-06
Glycerolipid metabolism	0.00387067	DGAT2	diacylglycerol O-acyltransferase 2	-2.17684	1.05039e-43
Glycerolipid metabolism	0.00387067	GPAT3	glycerol-3-phosphate acyltransferase 3	2.16892	2.93422e-25
Morphine addiction	0.00404071	ADCY5	adenylate cyclase 5	-2.96037	5.17171e-06
Morphine addiction	0.00404071	ADORA1	adenosine A1 receptor	-5.62749	5.96393e-106
Morphine addiction	0.00404071	ARRB1	arrestin beta 1	-3.78556	5.01831e-111
Morphine addiction	0.00404071	GABBR1	gamma-aminobutyric acid type B receptor subunit 1	2.22575	8.93975e-14
Morphine addiction	0.00404071	GNG4	G protein subunit gamma 4	2.03793	7.54087e-20
Morphine addiction	0.00404071	PDE4D	phosphodiesterase 4D	-2.11975	1.99958e-24
Morphine addiction	0.00404071	PRKCG	protein kinase C gamma	2.31778	0.00667146
GnRH signaling pathway	0.00449572	ADCY5	adenylate cyclase 5	-2.96037	5.17171e-06
GnRH signaling pathway	0.00449572	CALM3	calmodulin 3	-2.12699	5.2102e-44
GnRH signaling pathway	0.00449572	EGR1	early growth response 1	2.44464	1.38013e-37
GnRH signaling pathway	0.00449572	SOS1	SOS Ras/Rac guanine nucleotide exchange factor 1	2.97979	1.16812e-49
GnRH signaling pathway	0.00449572	CALML4	calmodulin like 4	-2.2172	3.50495e-36
GnRH signaling pathway	0.00449572	PLA2G4F	phospholipase A2 group IVF	-2.08048	5.45321e-23
GnRH signaling pathway	0.00449572	PLA2G4D	phospholipase A2 group IVD	2.5108	4.34444e-05
Cellular senescence	0.00454769	CALM3	calmodulin 3	-2.12699	5.2102e-44
Cellular senescence	0.00454769	CDKN1A	cyclin dependent kinase inhibitor 1A	2.03988	2.55406e-11
Cellular senescence	0.00454769	IL1A	interleukin 1 alpha	2.96124	0.00102391
Cellular senescence	0.00454769	CXCL8	C-X-C motif chemokine ligand 8	2.00489	4.61697e-06
Cellular senescence	0.00454769	MYC	MYC proto-oncogene, bHLH transcription factor	2.61869	9.5727e-60
Cellular senescence	0.00454769	SERPINE1	serpin family E member 1	5.87883	9.60782e-78
Cellular senescence	0.00454769	PIK3CD	phosphatidylinositol-4,5-bisphosphate 3-kinase catalytic subunit delta	2.23919	3.79057e-06
Cellular senescence	0.00454769	CCNE2	cyclin E2	-2.05047	1.0253e-12
Cellular senescence	0.00454769	CALML4	calmodulin like 4	-2.2172	3.50495e-36
Ferroptosis	0.00460981	GCLC	glutamate-cysteine ligase catalytic subunit	2.43272	6.74081e-61
Ferroptosis	0.00460981	GCLM	glutamate-cysteine ligase modifier subunit	2.84253	1.2367e-57
Ferroptosis	0.00460981	HMOX1	heme oxygenase 1	2.05412	1.76855e-37
Ferroptosis	0.00460981	SAT1	spermidine/spermine N1-acetyltransferase 1	2.66083	2.56254e-57
Ferroptosis	0.00460981	SLC7A11	solute carrier family 7 member 11	3.10349	1.41553e-46
Hypertrophic cardiomyopathy	0.00551748	CACNB4	calcium voltage-gated channel auxiliary subunit beta 4	4.32337	0.000321977
Hypertrophic cardiomyopathy	0.00551748	ITGA2	integrin subunit alpha 2	2.33074	4.16747e-31
Hypertrophic cardiomyopathy	0.00551748	ITGA7	integrin subunit alpha 7	-2.16849	1.02806e-20
Hypertrophic cardiomyopathy	0.00551748	TNNC1	troponin C1, slow skeletal and cardiac type	-3.71317	1.54576e-37
Hypertrophic cardiomyopathy	0.00551748	TNNT2	troponin T2, cardiac type	-3.59757	2.43044e-07
Hypertrophic cardiomyopathy	0.00551748	CACNG8	calcium voltage-gated channel auxiliary subunit gamma 8	2.08059	1.73674e-13
Hypertrophic cardiomyopathy	0.00551748	LAMA1	laminin subunit alpha 1	-2.20359	5.74779e-30
Renin secretion	0.00571136	ADCY5	adenylate cyclase 5	-2.96037	5.17171e-06
Amphetamine addiction	0.00571136	ADCY5	adenylate cyclase 5	-2.96037	5.17171e-06
Renin secretion	0.00571136	ADORA1	adenosine A1 receptor	-5.62749	5.96393e-106
Renin secretion	0.00571136	ADRB1	adrenoceptor beta 1	2.09346	0.0122693
Renin secretion	0.00571136	AQP1	aquaporin 1 (Colton blood group)	-2.6943	0.0135595
Renin secretion	0.00571136	CALM3	calmodulin 3	-2.12699	5.2102e-44
Amphetamine addiction	0.00571136	CALM3	calmodulin 3	-2.12699	5.2102e-44
Amphetamine addiction	0.00571136	FOS	Fos proto-oncogene, AP-1 transcription factor subunit	2.76236	1.51877e-17
Amphetamine addiction	0.00571136	PRKCG	protein kinase C gamma	2.31778	0.00667146
Amphetamine addiction	0.00571136	CREB3L3	cAMP responsive element binding protein 3 like 3	5.16779	2.53887e-52
Renin secretion	0.00571136	CALML4	calmodulin like 4	-2.2172	3.50495e-36
Amphetamine addiction	0.00571136	CALML4	calmodulin like 4	-2.2172	3.50495e-36
Endocrine resistance	0.00579742	ADCY5	adenylate cyclase 5	-2.96037	5.17171e-06
Endocrine resistance	0.00579742	JAG1	jagged canonical Notch ligand 1	3.10376	2.72915e-115
Endocrine resistance	0.00579742	CDKN1A	cyclin dependent kinase inhibitor 1A	2.03988	2.55406e-11
Endocrine resistance	0.00579742	CDKN2C	cyclin dependent kinase inhibitor 2C	-4.76364	1.02404e-36
Endocrine resistance	0.00579742	FOS	Fos proto-oncogene, AP-1 transcription factor subunit	2.76236	1.51877e-17
Endocrine resistance	0.00579742	PIK3CD	phosphatidylinositol-4,5-bisphosphate 3-kinase catalytic subunit delta	2.23919	3.79057e-06
Endocrine resistance	0.00579742	SOS1	SOS Ras/Rac guanine nucleotide exchange factor 1	2.97979	1.16812e-49
Proximal tubule bicarbonate reclamation	0.00622412	AQP1	aquaporin 1 (Colton blood group)	-2.6943	0.0135595
Proximal tubule bicarbonate reclamation	0.00622412	ATP1B2	ATPase Na+/K+ transporting subunit beta 2	-3.15355	0.0481527
Proximal tubule bicarbonate reclamation	0.00622412	GLUD1	glutamate dehydrogenase 1	-2.28427	1.01334e-51
Proximal tubule bicarbonate reclamation	0.00622412	GLUD2	glutamate dehydrogenase 2	-2.26895	2.44506e-07
Melanogenesis	0.00669944	ADCY5	adenylate cyclase 5	-2.96037	5.17171e-06
Melanogenesis	0.00669944	CALM3	calmodulin 3	-2.12699	5.2102e-44
Melanogenesis	0.00669944	PRKCG	protein kinase C gamma	2.31778	0.00667146
Melanogenesis	0.00669944	WNT6	Wnt family member 6	-2.86606	1.07021e-07
Melanogenesis	0.00669944	WNT10A	Wnt family member 10A	-2.03117	3.77052e-06
Melanogenesis	0.00669944	CREB3L3	cAMP responsive element binding protein 3 like 3	5.16779	2.53887e-52
Melanogenesis	0.00669944	CALML4	calmodulin like 4	-2.2172	3.50495e-36
Chagas disease	0.00702153	FOS	Fos proto-oncogene, AP-1 transcription factor subunit	2.76236	1.51877e-17
Chagas disease	0.00702153	CXCL8	C-X-C motif chemokine ligand 8	2.00489	4.61697e-06
Chagas disease	0.00702153	KNG1	kininogen 1	-4.86145	1.14577e-10
Chagas disease	0.00702153	NOS2	nitric oxide synthase 2	2.03607	3.5432e-13
Chagas disease	0.00702153	SERPINE1	serpin family E member 1	5.87883	9.60782e-78
Chagas disease	0.00702153	PIK3CD	phosphatidylinositol-4,5-bisphosphate 3-kinase catalytic subunit delta	2.23919	3.79057e-06
Chagas disease	0.00702153	PPP2R2B	protein phosphatase 2 regulatory subunit Bbeta	-2.08468	1.01061e-17
Vascular smooth muscle contraction	0.00702772	ADCY5	adenylate cyclase 5	-2.96037	5.17171e-06
Vascular smooth muscle contraction	0.00702772	CALM3	calmodulin 3	-2.12699	5.2102e-44
Vascular smooth muscle contraction	0.00702772	NPR2	natriuretic peptide receptor 2	-2.86867	2.85198e-37
Vascular smooth muscle contraction	0.00702772	PRKCG	protein kinase C gamma	2.31778	0.00667146
Vascular smooth muscle contraction	0.00702772	MYL9	myosin light chain 9	-2.00972	1.53083e-25
Vascular smooth muscle contraction	0.00702772	CALML4	calmodulin like 4	-2.2172	3.50495e-36
Vascular smooth muscle contraction	0.00702772	PLA2G4F	phospholipase A2 group IVF	-2.08048	5.45321e-23
Vascular smooth muscle contraction	0.00702772	PLA2G4D	phospholipase A2 group IVD	2.5108	4.34444e-05
Platinum drug resistance	0.00723627	BIRC3	baculoviral IAP repeat containing 3	2.71603	5.7382e-42
Platinum drug resistance	0.00723627	CDKN1A	cyclin dependent kinase inhibitor 1A	2.03988	2.55406e-11
Platinum drug resistance	0.00723627	ABCC2	ATP binding cassette subfamily C member 2	2.64758	3.91004e-71
Platinum drug resistance	0.00723627	PIK3CD	phosphatidylinositol-4,5-bisphosphate 3-kinase catalytic subunit delta	2.23919	3.79057e-06
Platinum drug resistance	0.00723627	PMAIP1	phorbol-12-myristate-13-acetate-induced protein 1	3.03975	2.68336e-17
Platinum drug resistance	0.00723627	GSTO2	glutathione S-transferase omega 2	2.02733	0.024328
Tight junction	0.00753802	DLG2	discs large MAGUK scaffold protein 2	-2.15715	2.86136e-08
Tight junction	0.00753802	PPP2R2B	protein phosphatase 2 regulatory subunit Bbeta	-2.08468	1.01061e-17
Tight junction	0.00753802	CLDN2	claudin 2	3.23022	2.45041e-45
Tight junction	0.00753802	MYL9	myosin light chain 9	-2.00972	1.53083e-25
Tight junction	0.00753802	CLDN16	claudin 16	4.97607	8.29239e-05
Tight junction	0.00753802	CGN	cingulin	-2.14709	1.48632e-32
Tight junction	0.00753802	TUBAL3	tubulin alpha like 3	2.37005	0.000853301
Tight junction	0.00753802	CLDN19	claudin 19	-4.02752	1.76961e-13
Tight junction	0.00753802	AMOT	angiomotin	-2.47372	2.00195e-49
Apoptosis	0.00760003	BIRC3	baculoviral IAP repeat containing 3	2.71603	5.7382e-42
Apoptosis	0.00760003	ERN1	endoplasmic reticulum to nucleus signaling 1	2.15215	4.84089e-33
Apoptosis	0.00760003	FOS	Fos proto-oncogene, AP-1 transcription factor subunit	2.76236	1.51877e-17
Apoptosis	0.00760003	PIK3CD	phosphatidylinositol-4,5-bisphosphate 3-kinase catalytic subunit delta	2.23919	3.79057e-06
Apoptosis	0.00760003	PMAIP1	phorbol-12-myristate-13-acetate-induced protein 1	3.03975	2.68336e-17
Apoptosis	0.00760003	TRAF1	TNF receptor associated factor 1	2.21259	0.0262061
Apoptosis	0.00760003	HRK	harakiri, BCL2 interacting protein	2.1963	1.04693e-13
Apoptosis	0.00760003	TUBAL3	tubulin alpha like 3	2.37005	0.000853301
Glioma	0.00809615	CALM3	calmodulin 3	-2.12699	5.2102e-44
Glioma	0.00809615	CDKN1A	cyclin dependent kinase inhibitor 1A	2.03988	2.55406e-11
Glioma	0.00809615	PIK3CD	phosphatidylinositol-4,5-bisphosphate 3-kinase catalytic subunit delta	2.23919	3.79057e-06
Glioma	0.00809615	PRKCG	protein kinase C gamma	2.31778	0.00667146
Glioma	0.00809615	SOS1	SOS Ras/Rac guanine nucleotide exchange factor 1	2.97979	1.16812e-49
Glioma	0.00809615	CALML4	calmodulin like 4	-2.2172	3.50495e-36
Gastric acid secretion	0.00855159	ADCY5	adenylate cyclase 5	-2.96037	5.17171e-06
Gastric acid secretion	0.00855159	ATP1B2	ATPase Na+/K+ transporting subunit beta 2	-3.15355	0.0481527
Gastric acid secretion	0.00855159	CALM3	calmodulin 3	-2.12699	5.2102e-44
Pertussis	0.00855159	CALM3	calmodulin 3	-2.12699	5.2102e-44
Pertussis	0.00855159	FOS	Fos proto-oncogene, AP-1 transcription factor subunit	2.76236	1.51877e-17
Pertussis	0.00855159	IL1A	interleukin 1 alpha	2.96124	0.00102391
Pertussis	0.00855159	CXCL8	C-X-C motif chemokine ligand 8	2.00489	4.61697e-06
Pertussis	0.00855159	NOS2	nitric oxide synthase 2	2.03607	3.5432e-13
Gastric acid secretion	0.00855159	PRKCG	protein kinase C gamma	2.31778	0.00667146
Gastric acid secretion	0.00855159	SSTR2	somatostatin receptor 2	2.3924	7.49638e-05
Gastric acid secretion	0.00855159	CALML4	calmodulin like 4	-2.2172	3.50495e-36
Pertussis	0.00855159	CALML4	calmodulin like 4	-2.2172	3.50495e-36
Salmonella infection	0.00886082	BIRC3	baculoviral IAP repeat containing 3	2.71603	5.7382e-42
Salmonella infection	0.00886082	FOS	Fos proto-oncogene, AP-1 transcription factor subunit	2.76236	1.51877e-17
Salmonella infection	0.00886082	CXCL8	C-X-C motif chemokine ligand 8	2.00489	4.61697e-06
Salmonella infection	0.00886082	MYC	MYC proto-oncogene, bHLH transcription factor	2.61869	9.5727e-60
Salmonella infection	0.00886082	PIK3CD	phosphatidylinositol-4,5-bisphosphate 3-kinase catalytic subunit delta	2.23919	3.79057e-06
Salmonella infection	0.00886082	S100A10	S100 calcium binding protein A10	-2.26994	5.69894e-45
Salmonella infection	0.00886082	MYL9	myosin light chain 9	-2.00972	1.53083e-25
Salmonella infection	0.00886082	MYLPF	myosin light chain, phosphorylatable, fast skeletal muscle	-4.06322	0.00175005
Salmonella infection	0.00886082	MYL7	myosin light chain 7	-2.14626	2.93393e-06
Salmonella infection	0.00886082	TUBAL3	tubulin alpha like 3	2.37005	0.000853301
Salmonella infection	0.00886082	AHNAK2	AHNAK nucleoprotein 2	6.6462	0.00123967
Endocytosis	0.00909871	ARRB1	arrestin beta 1	-3.78556	5.01831e-111
Endocytosis	0.00909871	CLTB	clathrin light chain B	-2.0151	2.18406e-24
Endocytosis	0.00909871	DAB2	DAB adaptor protein 2	-3.01477	2.64741e-88
Endocytosis	0.00909871	HSPA6	heat shock protein family A (Hsp70) member 6	2.07161	0.0016371
Endocytosis	0.00909871	IL2RG	interleukin 2 receptor subunit gamma	2.63782	1.19065e-16
Endocytosis	0.00909871	PSD	pleckstrin and Sec7 domain containing	2.24565	0.0177753
Endocytosis	0.00909871	EHD1	EH domain containing 1	-2.20316	2.71675e-30
Endocytosis	0.00909871	RAB31	RAB31, member RAS oncogene family	3.16193	2.85227e-55
Endocytosis	0.00909871	PSD2	pleckstrin and Sec7 domain containing 2	4.21675	1.21894e-06
Endocytosis	0.00909871	PIP5KL1	phosphatidylinositol-4-phosphate 5-kinase like 1	2.823	2.62416e-08
Endocytosis	0.00909871	RNF103-CHMP3	RNF103-CHMP3 readthrough	2.01485	0.0369483
Pathways of neurodegeneration - multiple diseases	0.00918956	CALM3	calmodulin 3	-2.12699	5.2102e-44
Pathways of neurodegeneration - multiple diseases	0.00918956	ERN1	endoplasmic reticulum to nucleus signaling 1	2.15215	4.84089e-33
Pathways of neurodegeneration - multiple diseases	0.00918956	GPX3	glutathione peroxidase 3	-2.03816	4.02276e-32
Pathways of neurodegeneration - multiple diseases	0.00918956	IL1A	interleukin 1 alpha	2.96124	0.00102391
Pathways of neurodegeneration - multiple diseases	0.00918956	NOS2	nitric oxide synthase 2	2.03607	3.5432e-13
Pathways of neurodegeneration - multiple diseases	0.00918956	PRKCG	protein kinase C gamma	2.31778	0.00667146
Pathways of neurodegeneration - multiple diseases	0.00918956	PRPH	peripherin	2.01221	0.000506844
Pathways of neurodegeneration - multiple diseases	0.00918956	RYR1	ryanodine receptor 1	3.09583	1.02252e-06
Pathways of neurodegeneration - multiple diseases	0.00918956	WNT6	Wnt family member 6	-2.86606	1.07021e-07
Pathways of neurodegeneration - multiple diseases	0.00918956	AXIN2	axin 2	-2.69347	1.65412e-83
Pathways of neurodegeneration - multiple diseases	0.00918956	DKK1	dickkopf WNT signaling pathway inhibitor 1	-2.29128	1.03022e-55
Pathways of neurodegeneration - multiple diseases	0.00918956	DNAH1	dynein axonemal heavy chain 1	3.53183	1.7622e-07
Pathways of neurodegeneration - multiple diseases	0.00918956	PINK1	PTEN induced kinase 1	-2.01579	9.85878e-20
Pathways of neurodegeneration - multiple diseases	0.00918956	TUBAL3	tubulin alpha like 3	2.37005	0.000853301
Pathways of neurodegeneration - multiple diseases	0.00918956	WNT10A	Wnt family member 10A	-2.03117	3.77052e-06
Pathways of neurodegeneration - multiple diseases	0.00918956	CALML4	calmodulin like 4	-2.2172	3.50495e-36
Pathways of neurodegeneration - multiple diseases	0.00918956	DNAH2	dynein axonemal heavy chain 2	-8.19347	1.02763e-69
TGF-beta signaling pathway	0.00919356	BMP6	bone morphogenetic protein 6	7.66368	2.21854e-14
TGF-beta signaling pathway	0.00919356	BMP7	bone morphogenetic protein 7	-2.33555	5.24473e-47
TGF-beta signaling pathway	0.00919356	FMOD	fibromodulin	2.30964	5.36041e-55
TGF-beta signaling pathway	0.00919356	MYC	MYC proto-oncogene, bHLH transcription factor	2.61869	9.5727e-60
TGF-beta signaling pathway	0.00919356	NODAL	nodal growth differentiation factor	-10.7158	1.60044e-19
TGF-beta signaling pathway	0.00919356	THBS1	thrombospondin 1	-2.03461	1.16353e-27
TGF-beta signaling pathway	0.00919356	BMP8A	bone morphogenetic protein 8a	-3.47966	1.84466e-40
Arginine and proline metabolism	0.00933483	NOS2	nitric oxide synthase 2	2.03607	3.5432e-13
Arginine and proline metabolism	0.00933483	NOS3	nitric oxide synthase 3	3.60271	0.00209235
Arginine and proline metabolism	0.00933483	OAT	ornithine aminotransferase	-2.57391	2.45415e-69
Arginine and proline metabolism	0.00933483	SAT1	spermidine/spermine N1-acetyltransferase 1	2.66083	2.56254e-57
Arginine and proline metabolism	0.00933483	HOGA1	4-hydroxy-2-oxoglutarate aldolase 1	-2.00956	0.00349909
Ether lipid metabolism	0.00933483	TMEM86B	transmembrane protein 86B	-5.31538	1.91076e-67
Ether lipid metabolism	0.00933483	PLA2G4F	phospholipase A2 group IVF	-2.08048	5.45321e-23
Ether lipid metabolism	0.00933483	PLA2G4D	phospholipase A2 group IVD	2.5108	4.34444e-05
Ether lipid metabolism	0.00933483	GDPD1	glycerophosphodiester phosphodiesterase domain containing 1	2.03436	1.728e-06
Ether lipid metabolism	0.00933483	TMEM189-UBE2V1	TMEM189-UBE2V1 readthrough	-8.38334	0.00329681
Signaling pathways regulating pluripotency of stem cells	0.00987617	MYC	MYC proto-oncogene, bHLH transcription factor	2.61869	9.5727e-60
Signaling pathways regulating pluripotency of stem cells	0.00987617	NODAL	nodal growth differentiation factor	-10.7158	1.60044e-19
Signaling pathways regulating pluripotency of stem cells	0.00987617	PIK3CD	phosphatidylinositol-4,5-bisphosphate 3-kinase catalytic subunit delta	2.23919	3.79057e-06
Signaling pathways regulating pluripotency of stem cells	0.00987617	SOX2	SRY-box transcription factor 2	-2.87362	1.03561e-31
Signaling pathways regulating pluripotency of stem cells	0.00987617	WNT6	Wnt family member 6	-2.86606	1.07021e-07
Signaling pathways regulating pluripotency of stem cells	0.00987617	AXIN2	axin 2	-2.69347	1.65412e-83
Signaling pathways regulating pluripotency of stem cells	0.00987617	KLF4	Kruppel like factor 4	2.06655	3.76266e-12
Signaling pathways regulating pluripotency of stem cells	0.00987617	WNT10A	Wnt family member 10A	-2.03117	3.77052e-06
Toxoplasmosis	0.0104427	BIRC3	baculoviral IAP repeat containing 3	2.71603	5.7382e-42
Toxoplasmosis	0.0104427	HSPA6	heat shock protein family A (Hsp70) member 6	2.07161	0.0016371
Toxoplasmosis	0.0104427	LAMC2	laminin subunit gamma 2	2.44043	6.29906e-59
Toxoplasmosis	0.0104427	NOS2	nitric oxide synthase 2	2.03607	3.5432e-13
Toxoplasmosis	0.0104427	SOCS1	suppressor of cytokine signaling 1	-2.77574	0.00188801
Toxoplasmosis	0.0104427	BIRC7	baculoviral IAP repeat containing 7	4.3219	7.39256e-07
Toxoplasmosis	0.0104427	LAMA1	laminin subunit alpha 1	-2.20359	5.74779e-30
Tuberculosis	0.010444	CALM3	calmodulin 3	-2.12699	5.2102e-44
Tuberculosis	0.010444	PLK3	polo like kinase 3	2.22362	9.33229e-12
Tuberculosis	0.010444	FCER1G	Fc fragment of IgE receptor Ig	2.58491	0.0215192
Tuberculosis	0.010444	IL1A	interleukin 1 alpha	2.96124	0.00102391
Tuberculosis	0.010444	NOS2	nitric oxide synthase 2	2.03607	3.5432e-13
Tuberculosis	0.010444	VDR	vitamin D receptor	-2.74431	1.43245e-42
Tuberculosis	0.010444	TCIRG1	T cell immune regulator 1, ATPase H+ transporting V0 subunit a3	-2.0809	3.64039e-07
Tuberculosis	0.010444	ATP6V0A4	ATPase H+ transporting V0 subunit a4	-3.69855	5.86456e-11
Tuberculosis	0.010444	CALML4	calmodulin like 4	-2.2172	3.50495e-36
Drug metabolism - other enzymes	0.0105507	RRM2	ribonucleotide reductase regulatory subunit M2	-2.1315	9.48107e-49
Drug metabolism - other enzymes	0.0105507	TK1	thymidine kinase 1	-2.19035	3.29874e-37
Drug metabolism - other enzymes	0.0105507	UGT1A10	UDP glucuronosyltransferase family 1 member A10	52.7228	9.82118e-08
Drug metabolism - other enzymes	0.0105507	UGT1A9	UDP glucuronosyltransferase family 1 member A9	4.00099	0.0325813
Drug metabolism - other enzymes	0.0105507	UGT1A1	UDP glucuronosyltransferase family 1 member A1	2.64063	8.25296e-15
Drug metabolism - other enzymes	0.0105507	GSTO2	glutathione S-transferase omega 2	2.02733	0.024328
Cholinergic synapse	0.0113395	ADCY5	adenylate cyclase 5	-2.96037	5.17171e-06
Cholinergic synapse	0.0113395	FOS	Fos proto-oncogene, AP-1 transcription factor subunit	2.76236	1.51877e-17
Cholinergic synapse	0.0113395	GNG4	G protein subunit gamma 4	2.03793	7.54087e-20
Cholinergic synapse	0.0113395	PIK3CD	phosphatidylinositol-4,5-bisphosphate 3-kinase catalytic subunit delta	2.23919	3.79057e-06
Cholinergic synapse	0.0113395	PRKCG	protein kinase C gamma	2.31778	0.00667146
Cholinergic synapse	0.0113395	KCNQ4	potassium voltage-gated channel subfamily Q member 4	2.13049	0.017027
Cholinergic synapse	0.0113395	CREB3L3	cAMP responsive element binding protein 3 like 3	5.16779	2.53887e-52
Glutamatergic synapse	0.0122894	ADCY5	adenylate cyclase 5	-2.96037	5.17171e-06
Serotonergic synapse	0.0122894	ADCY5	adenylate cyclase 5	-2.96037	5.17171e-06
Glutamatergic synapse	0.0122894	GNG4	G protein subunit gamma 4	2.03793	7.54087e-20
Serotonergic synapse	0.0122894	GNG4	G protein subunit gamma 4	2.03793	7.54087e-20
Glutamatergic synapse	0.0122894	GRIK4	glutamate ionotropic receptor kainate type subunit 4	-4.77865	1.21506e-56
Glutamatergic synapse	0.0122894	PRKCG	protein kinase C gamma	2.31778	0.00667146
Serotonergic synapse	0.0122894	PRKCG	protein kinase C gamma	2.31778	0.00667146
Glutamatergic synapse	0.0122894	SLC1A2	solute carrier family 1 member 2	-8.45209	4.50608e-12
Serotonergic synapse	0.0122894	TPH1	tryptophan hydroxylase 1	4.82597	9.10209e-05
Glutamatergic synapse	0.0122894	PLA2G4F	phospholipase A2 group IVF	-2.08048	5.45321e-23
Serotonergic synapse	0.0122894	PLA2G4F	phospholipase A2 group IVF	-2.08048	5.45321e-23
Serotonergic synapse	0.0122894	CYP4X1	cytochrome P450 family 4 subfamily X member 1	-6.02608	7.5724e-78
Glutamatergic synapse	0.0122894	PLA2G4D	phospholipase A2 group IVD	2.5108	4.34444e-05
Serotonergic synapse	0.0122894	PLA2G4D	phospholipase A2 group IVD	2.5108	4.34444e-05
Glyoxylate and dicarboxylate metabolism	0.0131047	AGXT	alanine--glyoxylate and serine--pyruvate aminotransferase	-2.17702	0.014798
Glyoxylate and dicarboxylate metabolism	0.0131047	GLDC	glycine decarboxylase	-2.57687	2.69266e-81
Ascorbate and aldarate metabolism	0.0131047	RGN	regucalcin	-2.10139	4.86813e-27
Ascorbate and aldarate metabolism	0.0131047	UGT1A10	UDP glucuronosyltransferase family 1 member A10	52.7228	9.82118e-08
Ascorbate and aldarate metabolism	0.0131047	UGT1A9	UDP glucuronosyltransferase family 1 member A9	4.00099	0.0325813
Ascorbate and aldarate metabolism	0.0131047	UGT1A1	UDP glucuronosyltransferase family 1 member A1	2.64063	8.25296e-15
Glyoxylate and dicarboxylate metabolism	0.0131047	ACSS1	acyl-CoA synthetase short chain family member 1	-2.31967	6.54343e-60
Glyoxylate and dicarboxylate metabolism	0.0131047	HOGA1	4-hydroxy-2-oxoglutarate aldolase 1	-2.00956	0.00349909
Glutathione metabolism	0.0146359	GCLC	glutamate-cysteine ligase catalytic subunit	2.43272	6.74081e-61
Glutathione metabolism	0.0146359	GCLM	glutamate-cysteine ligase modifier subunit	2.84253	1.2367e-57
Glutathione metabolism	0.0146359	GPX3	glutathione peroxidase 3	-2.03816	4.02276e-32
Glutathione metabolism	0.0146359	RRM2	ribonucleotide reductase regulatory subunit M2	-2.1315	9.48107e-49
Glutathione metabolism	0.0146359	GSTO2	glutathione S-transferase omega 2	2.02733	0.024328
Thyroid hormone signaling pathway	0.0154725	ATP1B2	ATPase Na+/K+ transporting subunit beta 2	-3.15355	0.0481527
Thyroid hormone signaling pathway	0.0154725	DIO1	iodothyronine deiodinase 1	-7.1558	6.73804e-36
Thyroid hormone signaling pathway	0.0154725	MYC	MYC proto-oncogene, bHLH transcription factor	2.61869	9.5727e-60
Thyroid hormone signaling pathway	0.0154725	PIK3CD	phosphatidylinositol-4,5-bisphosphate 3-kinase catalytic subunit delta	2.23919	3.79057e-06
Thyroid hormone signaling pathway	0.0154725	PRKCG	protein kinase C gamma	2.31778	0.00667146
Thyroid hormone signaling pathway	0.0154725	SLC2A1	solute carrier family 2 member 1	2.15627	1.58291e-54
Thyroid hormone signaling pathway	0.0154725	KAT2B	lysine acetyltransferase 2B	-2.01296	1.09271e-11
Regulation of lipolysis in adipocytes	0.0155202	ADCY5	adenylate cyclase 5	-2.96037	5.17171e-06
Regulation of lipolysis in adipocytes	0.0155202	ADORA1	adenosine A1 receptor	-5.62749	5.96393e-106
Regulation of lipolysis in adipocytes	0.0155202	ADRB1	adrenoceptor beta 1	2.09346	0.0122693
Endometrial cancer	0.0155202	CDKN1A	cyclin dependent kinase inhibitor 1A	2.03988	2.55406e-11
Endometrial cancer	0.0155202	MYC	MYC proto-oncogene, bHLH transcription factor	2.61869	9.5727e-60
Pyrimidine metabolism	0.0155202	NT5E	5'-nucleotidase ecto	2.23637	0.00310397
Regulation of lipolysis in adipocytes	0.0155202	PIK3CD	phosphatidylinositol-4,5-bisphosphate 3-kinase catalytic subunit delta	2.23919	3.79057e-06
Endometrial cancer	0.0155202	PIK3CD	phosphatidylinositol-4,5-bisphosphate 3-kinase catalytic subunit delta	2.23919	3.79057e-06
Pyrimidine metabolism	0.0155202	RRM2	ribonucleotide reductase regulatory subunit M2	-2.1315	9.48107e-49
Endometrial cancer	0.0155202	SOS1	SOS Ras/Rac guanine nucleotide exchange factor 1	2.97979	1.16812e-49
Pyrimidine metabolism	0.0155202	TK1	thymidine kinase 1	-2.19035	3.29874e-37
Endometrial cancer	0.0155202	AXIN2	axin 2	-2.69347	1.65412e-83
Regulation of lipolysis in adipocytes	0.0155202	MGLL	monoglyceride lipase	3.33045	1.85282e-17
Pyrimidine metabolism	0.0155202	NT5M	5',3'-nucleotidase, mitochondrial	4.1299	6.0868e-05
Pyrimidine metabolism	0.0155202	ENTPD8	ectonucleoside triphosphate diphosphohydrolase 8	-3.32815	1.21215e-15
Galactose metabolism	0.0156266	HK2	hexokinase 2	2.16856	9.37913e-23
Galactose metabolism	0.0156266	LCT	lactase	4.88225	3.58668e-24
Galactose metabolism	0.0156266	AKR1B10	aldo-keto reductase family 1 member B10	3.6032	8.62181e-06
Galactose metabolism	0.0156266	MGAM2	maltase-glucoamylase 2 (putative)	3.88984	7.8564e-15
GABAergic synapse	0.0161663	ABAT	4-aminobutyrate aminotransferase	-2.11285	1.13739e-34
GABAergic synapse	0.0161663	ADCY5	adenylate cyclase 5	-2.96037	5.17171e-06
GABAergic synapse	0.0161663	GABBR1	gamma-aminobutyric acid type B receptor subunit 1	2.22575	8.93975e-14
GABAergic synapse	0.0161663	GNG4	G protein subunit gamma 4	2.03793	7.54087e-20
GABAergic synapse	0.0161663	PRKCG	protein kinase C gamma	2.31778	0.00667146
GABAergic synapse	0.0161663	SLC6A12	solute carrier family 6 member 12	2.27489	6.82588e-07
Hepatitis C	0.0163666	CDKN1A	cyclin dependent kinase inhibitor 1A	2.03988	2.55406e-11
Hepatitis C	0.0163666	MYC	MYC proto-oncogene, bHLH transcription factor	2.61869	9.5727e-60
Hepatitis C	0.0163666	PIK3CD	phosphatidylinositol-4,5-bisphosphate 3-kinase catalytic subunit delta	2.23919	3.79057e-06
Hepatitis C	0.0163666	PPP2R2B	protein phosphatase 2 regulatory subunit Bbeta	-2.08468	1.01061e-17
Hepatitis C	0.0163666	SOS1	SOS Ras/Rac guanine nucleotide exchange factor 1	2.97979	1.16812e-49
Hepatitis C	0.0163666	CLDN2	claudin 2	3.23022	2.45041e-45
Hepatitis C	0.0163666	CLDN16	claudin 16	4.97607	8.29239e-05
Hepatitis C	0.0163666	CLDN19	claudin 19	-4.02752	1.76961e-13
Long-term depression	0.0173879	GNAZ	G protein subunit alpha z	3.37005	2.52124e-10
Long-term depression	0.0173879	PRKCG	protein kinase C gamma	2.31778	0.00667146
Long-term depression	0.0173879	RYR1	ryanodine receptor 1	3.09583	1.02252e-06
Long-term depression	0.0173879	PLA2G4F	phospholipase A2 group IVF	-2.08048	5.45321e-23
Long-term depression	0.0173879	PLA2G4D	phospholipase A2 group IVD	2.5108	4.34444e-05
Cytokine-cytokine receptor interaction	0.0178545	BMP6	bone morphogenetic protein 6	7.66368	2.21854e-14
Cytokine-cytokine receptor interaction	0.0178545	BMP7	bone morphogenetic protein 7	-2.33555	5.24473e-47
Cytokine-cytokine receptor interaction	0.0178545	CCR1	C-C motif chemokine receptor 1	-3.21395	6.99462e-06
Cytokine-cytokine receptor interaction	0.0178545	EDA	ectodysplasin A	2.01042	3.17396e-07
Cytokine-cytokine receptor interaction	0.0178545	IL1A	interleukin 1 alpha	2.96124	0.00102391
Cytokine-cytokine receptor interaction	0.0178545	IL2RG	interleukin 2 receptor subunit gamma	2.63782	1.19065e-16
Cytokine-cytokine receptor interaction	0.0178545	IL6R	interleukin 6 receptor	2.74318	3.33206e-12
Cytokine-cytokine receptor interaction	0.0178545	CXCL8	C-X-C motif chemokine ligand 8	2.00489	4.61697e-06
Cytokine-cytokine receptor interaction	0.0178545	NODAL	nodal growth differentiation factor	-10.7158	1.60044e-19
Cytokine-cytokine receptor interaction	0.0178545	GDF15	growth differentiation factor 15	2.61685	2.29047e-26
Cytokine-cytokine receptor interaction	0.0178545	TNFSF13B	TNF superfamily member 13b	2.38997	0.0205127
Cytokine-cytokine receptor interaction	0.0178545	BMP8A	bone morphogenetic protein 8a	-3.47966	1.84466e-40
Basal cell carcinoma	0.020442	CDKN1A	cyclin dependent kinase inhibitor 1A	2.03988	2.55406e-11
Basal cell carcinoma	0.020442	SHH	sonic hedgehog signaling molecule	2.64138	4.00877e-14
Basal cell carcinoma	0.020442	WNT6	Wnt family member 6	-2.86606	1.07021e-07
Basal cell carcinoma	0.020442	AXIN2	axin 2	-2.69347	1.65412e-83
Basal cell carcinoma	0.020442	WNT10A	Wnt family member 10A	-2.03117	3.77052e-06
Pentose and glucuronate interconversions	0.021434	UGT1A10	UDP glucuronosyltransferase family 1 member A10	52.7228	9.82118e-08
Pentose and glucuronate interconversions	0.021434	UGT1A9	UDP glucuronosyltransferase family 1 member A9	4.00099	0.0325813
Pentose and glucuronate interconversions	0.021434	UGT1A1	UDP glucuronosyltransferase family 1 member A1	2.64063	8.25296e-15
Pentose and glucuronate interconversions	0.021434	AKR1B10	aldo-keto reductase family 1 member B10	3.6032	8.62181e-06
Prostate cancer	0.0225823	CDKN1A	cyclin dependent kinase inhibitor 1A	2.03988	2.55406e-11
Prostate cancer	0.0225823	PIK3CD	phosphatidylinositol-4,5-bisphosphate 3-kinase catalytic subunit delta	2.23919	3.79057e-06
Prostate cancer	0.0225823	SOS1	SOS Ras/Rac guanine nucleotide exchange factor 1	2.97979	1.16812e-49
Prostate cancer	0.0225823	TMPRSS2	transmembrane serine protease 2	-2.44706	3.44525e-42
Prostate cancer	0.0225823	CCNE2	cyclin E2	-2.05047	1.0253e-12
Prostate cancer	0.0225823	CREB3L3	cAMP responsive element binding protein 3 like 3	5.16779	2.53887e-52
Nicotinate and nicotinamide metabolism	0.0230459	NT5E	5'-nucleotidase ecto	2.23637	0.00310397
Nicotinate and nicotinamide metabolism	0.0230459	QPRT	quinolinate phosphoribosyltransferase	-2.15	4.7411e-38
Nicotinate and nicotinamide metabolism	0.0230459	NMRK2	nicotinamide riboside kinase 2	4.63647	0.00579084
Nicotinate and nicotinamide metabolism	0.0230459	NT5M	5',3'-nucleotidase, mitochondrial	4.1299	6.0868e-05
Thiamine metabolism	0.0248634	ALPP	alkaline phosphatase, placental	2.23261	1.88657e-12
Thiamine metabolism	0.0248634	ALPG	alkaline phosphatase, germ cell	2.12186	2.92682e-07
Thiamine metabolism	0.0248634	TPK1	thiamin pyrophosphokinase 1	-2.70653	1.06841e-42
Osteoclast differentiation	0.0250225	FOS	Fos proto-oncogene, AP-1 transcription factor subunit	2.76236	1.51877e-17
Osteoclast differentiation	0.0250225	IL1A	interleukin 1 alpha	2.96124	0.00102391
Osteoclast differentiation	0.0250225	NCF2	neutrophil cytosolic factor 2	2.10428	0.00154471
Osteoclast differentiation	0.0250225	PIK3CD	phosphatidylinositol-4,5-bisphosphate 3-kinase catalytic subunit delta	2.23919	3.79057e-06
Osteoclast differentiation	0.0250225	PPARG	peroxisome proliferator activated receptor gamma	2.151	4.41268e-42
Osteoclast differentiation	0.0250225	FOSL1	FOS like 1, AP-1 transcription factor subunit	4.94697	9.88316e-65
Osteoclast differentiation	0.0250225	SOCS1	suppressor of cytokine signaling 1	-2.77574	0.00188801
Fc epsilon RI signaling pathway	0.0262245	FCER1G	Fc fragment of IgE receptor Ig	2.58491	0.0215192
Fc epsilon RI signaling pathway	0.0262245	PIK3CD	phosphatidylinositol-4,5-bisphosphate 3-kinase catalytic subunit delta	2.23919	3.79057e-06
Fc epsilon RI signaling pathway	0.0262245	SOS1	SOS Ras/Rac guanine nucleotide exchange factor 1	2.97979	1.16812e-49
Fc epsilon RI signaling pathway	0.0262245	PLA2G4F	phospholipase A2 group IVF	-2.08048	5.45321e-23
Fc epsilon RI signaling pathway	0.0262245	PLA2G4D	phospholipase A2 group IVD	2.5108	4.34444e-05
Pancreatic secretion	0.0273258	ADCY5	adenylate cyclase 5	-2.96037	5.17171e-06
Pancreatic secretion	0.0273258	ATP1B2	ATPase Na+/K+ transporting subunit beta 2	-3.15355	0.0481527
Pancreatic secretion	0.0273258	CPA2	carboxypeptidase A2	-2.03245	1.74602e-17
Pancreatic secretion	0.0273258	CTRL	chymotrypsin like	2.11181	0.00977255
Pancreatic secretion	0.0273258	PRKCG	protein kinase C gamma	2.31778	0.00667146
Pancreatic secretion	0.0273258	RAB27B	RAB27B, member RAS oncogene family	2.01816	7.82511e-06
Measles	0.027486	FOS	Fos proto-oncogene, AP-1 transcription factor subunit	2.76236	1.51877e-17
Measles	0.027486	HSPA6	heat shock protein family A (Hsp70) member 6	2.07161	0.0016371
Measles	0.027486	IL1A	interleukin 1 alpha	2.96124	0.00102391
Measles	0.027486	IL2RG	interleukin 2 receptor subunit gamma	2.63782	1.19065e-16
Measles	0.027486	PIK3CD	phosphatidylinositol-4,5-bisphosphate 3-kinase catalytic subunit delta	2.23919	3.79057e-06
Measles	0.027486	CCNE2	cyclin E2	-2.05047	1.0253e-12
Measles	0.027486	TLR7	toll like receptor 7	-3.37649	0.003005
Renal cell carcinoma	0.0274868	CDKN1A	cyclin dependent kinase inhibitor 1A	2.03988	2.55406e-11
Renal cell carcinoma	0.0274868	PIK3CD	phosphatidylinositol-4,5-bisphosphate 3-kinase catalytic subunit delta	2.23919	3.79057e-06
Renal cell carcinoma	0.0274868	SLC2A1	solute carrier family 2 member 1	2.15627	1.58291e-54
Renal cell carcinoma	0.0274868	SOS1	SOS Ras/Rac guanine nucleotide exchange factor 1	2.97979	1.16812e-49
Renal cell carcinoma	0.0274868	VEGFA	vascular endothelial growth factor A	2.89809	2.8876e-96
Glycine, serine and threonine metabolism	0.0282656	AGXT	alanine--glyoxylate and serine--pyruvate aminotransferase	-2.17702	0.014798
Glycine, serine and threonine metabolism	0.0282656	AOC2	amine oxidase copper containing 2	2.16664	0.00249306
Glycine, serine and threonine metabolism	0.0282656	CTH	cystathionine gamma-lyase	2.67159	7.31564e-38
Glycine, serine and threonine metabolism	0.0282656	GLDC	glycine decarboxylase	-2.57687	2.69266e-81
Prolactin signaling pathway	0.0287849	FOS	Fos proto-oncogene, AP-1 transcription factor subunit	2.76236	1.51877e-17
Central carbon metabolism in cancer	0.0287849	HK2	hexokinase 2	2.16856	9.37913e-23
Central carbon metabolism in cancer	0.0287849	MYC	MYC proto-oncogene, bHLH transcription factor	2.61869	9.5727e-60
Prolactin signaling pathway	0.0287849	PIK3CD	phosphatidylinositol-4,5-bisphosphate 3-kinase catalytic subunit delta	2.23919	3.79057e-06
Central carbon metabolism in cancer	0.0287849	PIK3CD	phosphatidylinositol-4,5-bisphosphate 3-kinase catalytic subunit delta	2.23919	3.79057e-06
Central carbon metabolism in cancer	0.0287849	SLC2A1	solute carrier family 2 member 1	2.15627	1.58291e-54
Prolactin signaling pathway	0.0287849	SLC2A2	solute carrier family 2 member 2	-4.94058	1.13504e-33
Central carbon metabolism in cancer	0.0287849	SLC2A2	solute carrier family 2 member 2	-4.94058	1.13504e-33
Prolactin signaling pathway	0.0287849	SOS1	SOS Ras/Rac guanine nucleotide exchange factor 1	2.97979	1.16812e-49
Prolactin signaling pathway	0.0287849	SOCS1	suppressor of cytokine signaling 1	-2.77574	0.00188801
C-type lectin receptor signaling pathway	0.0293874	CALM3	calmodulin 3	-2.12699	5.2102e-44
C-type lectin receptor signaling pathway	0.0293874	PLK3	polo like kinase 3	2.22362	9.33229e-12
C-type lectin receptor signaling pathway	0.0293874	EGR2	early growth response 2	2.28566	0.032716
C-type lectin receptor signaling pathway	0.0293874	FCER1G	Fc fragment of IgE receptor Ig	2.58491	0.0215192
C-type lectin receptor signaling pathway	0.0293874	PIK3CD	phosphatidylinositol-4,5-bisphosphate 3-kinase catalytic subunit delta	2.23919	3.79057e-06
C-type lectin receptor signaling pathway	0.0293874	CALML4	calmodulin like 4	-2.2172	3.50495e-36
Selenocompound metabolism	0.0315139	CTH	cystathionine gamma-lyase	2.67159	7.31564e-38
Selenocompound metabolism	0.0315139	TXNRD1	thioredoxin reductase 1	2.13417	1.08062e-46
Selenocompound metabolism	0.0315139	INMT	indolethylamine N-methyltransferase	-14.5854	1.16724e-13
Tryptophan metabolism	0.0320642	CYP1A1	cytochrome P450 family 1 subfamily A member 1	16.4374	0
Tryptophan metabolism	0.0320642	CYP1B1	cytochrome P450 family 1 subfamily B member 1	8.72553	3.21477e-12
Tryptophan metabolism	0.0320642	TPH1	tryptophan hydroxylase 1	4.82597	9.10209e-05
Tryptophan metabolism	0.0320642	INMT	indolethylamine N-methyltransferase	-14.5854	1.16724e-13
Glucagon signaling pathway	0.0326596	CALM3	calmodulin 3	-2.12699	5.2102e-44
Glucagon signaling pathway	0.0326596	CPT1A	carnitine palmitoyltransferase 1A	2.49587	1.79974e-39
Glucagon signaling pathway	0.0326596	SLC2A1	solute carrier family 2 member 1	2.15627	1.58291e-54
Glucagon signaling pathway	0.0326596	SLC2A2	solute carrier family 2 member 2	-4.94058	1.13504e-33
Glucagon signaling pathway	0.0326596	CREB3L3	cAMP responsive element binding protein 3 like 3	5.16779	2.53887e-52
Glucagon signaling pathway	0.0326596	CALML4	calmodulin like 4	-2.2172	3.50495e-36
Porphyrin metabolism	0.0340585	HMOX1	heme oxygenase 1	2.05412	1.76855e-37
Porphyrin metabolism	0.0340585	UGT1A10	UDP glucuronosyltransferase family 1 member A10	52.7228	9.82118e-08
Porphyrin metabolism	0.0340585	UGT1A9	UDP glucuronosyltransferase family 1 member A9	4.00099	0.0325813
Porphyrin metabolism	0.0340585	UGT1A1	UDP glucuronosyltransferase family 1 member A1	2.64063	8.25296e-15
Thyroid hormone synthesis	0.035815	ADCY5	adenylate cyclase 5	-2.96037	5.17171e-06
Thyroid hormone synthesis	0.035815	ATP1B2	ATPase Na+/K+ transporting subunit beta 2	-3.15355	0.0481527
Thyroid hormone synthesis	0.035815	GPX3	glutathione peroxidase 3	-2.03816	4.02276e-32
Thyroid hormone synthesis	0.035815	PRKCG	protein kinase C gamma	2.31778	0.00667146
Thyroid hormone synthesis	0.035815	CREB3L3	cAMP responsive element binding protein 3 like 3	5.16779	2.53887e-52
ABC transporters	0.0382352	ABCC2	ATP binding cassette subfamily C member 2	2.64758	3.91004e-71
ABC transporters	0.0382352	ABCC3	ATP binding cassette subfamily C member 3	4.52273	7.75265e-159
ABC transporters	0.0382352	ABCG2	ATP binding cassette subfamily G member 2 (Junior blood group)	2.89241	3.048e-64
ABC transporters	0.0382352	ABCC9	ATP binding cassette subfamily C member 9	-3.29133	2.74581e-49
Type II diabetes mellitus	0.0404169	HK2	hexokinase 2	2.16856	9.37913e-23
Type II diabetes mellitus	0.0404169	PIK3CD	phosphatidylinositol-4,5-bisphosphate 3-kinase catalytic subunit delta	2.23919	3.79057e-06
Type II diabetes mellitus	0.0404169	SLC2A2	solute carrier family 2 member 2	-4.94058	1.13504e-33
Type II diabetes mellitus	0.0404169	SOCS1	suppressor of cytokine signaling 1	-2.77574	0.00188801
Phagosome	0.0410825	ITGA2	integrin subunit alpha 2	2.33074	4.16747e-31
Phagosome	0.0410825	MBL2	mannose binding lectin 2	8.94617	7.87116e-15
Phagosome	0.0410825	NCF2	neutrophil cytosolic factor 2	2.10428	0.00154471
Phagosome	0.0410825	THBS1	thrombospondin 1	-2.03461	1.16353e-27
Phagosome	0.0410825	TCIRG1	T cell immune regulator 1, ATPase H+ transporting V0 subunit a3	-2.0809	3.64039e-07
Phagosome	0.0410825	ATP6V0A4	ATPase H+ transporting V0 subunit a4	-3.69855	5.86456e-11
Phagosome	0.0410825	TUBAL3	tubulin alpha like 3	2.37005	0.000853301
Chemokine signaling pathway	0.0411445	ADCY5	adenylate cyclase 5	-2.96037	5.17171e-06
Chemokine signaling pathway	0.0411445	ARRB1	arrestin beta 1	-3.78556	5.01831e-111
Chemokine signaling pathway	0.0411445	CCR1	C-C motif chemokine receptor 1	-3.21395	6.99462e-06
Chemokine signaling pathway	0.0411445	GNG4	G protein subunit gamma 4	2.03793	7.54087e-20
Chemokine signaling pathway	0.0411445	CXCL8	C-X-C motif chemokine ligand 8	2.00489	4.61697e-06
Chemokine signaling pathway	0.0411445	PIK3CD	phosphatidylinositol-4,5-bisphosphate 3-kinase catalytic subunit delta	2.23919	3.79057e-06
Chemokine signaling pathway	0.0411445	SOS1	SOS Ras/Rac guanine nucleotide exchange factor 1	2.97979	1.16812e-49
Chemokine signaling pathway	0.0411445	RASGRP2	RAS guanyl releasing protein 2	2.55847	1.70901e-12
TNF signaling pathway	0.0411491	JAG1	jagged canonical Notch ligand 1	3.10376	2.72915e-115
TNF signaling pathway	0.0411491	BIRC3	baculoviral IAP repeat containing 3	2.71603	5.7382e-42
TNF signaling pathway	0.0411491	FOS	Fos proto-oncogene, AP-1 transcription factor subunit	2.76236	1.51877e-17
TNF signaling pathway	0.0411491	PIK3CD	phosphatidylinositol-4,5-bisphosphate 3-kinase catalytic subunit delta	2.23919	3.79057e-06
TNF signaling pathway	0.0411491	TRAF1	TNF receptor associated factor 1	2.21259	0.0262061
TNF signaling pathway	0.0411491	CREB3L3	cAMP responsive element binding protein 3 like 3	5.16779	2.53887e-52
EGFR tyrosine kinase inhibitor resistance	0.0420916	IL6R	interleukin 6 receptor	2.74318	3.33206e-12
EGFR tyrosine kinase inhibitor resistance	0.0420916	PIK3CD	phosphatidylinositol-4,5-bisphosphate 3-kinase catalytic subunit delta	2.23919	3.79057e-06
EGFR tyrosine kinase inhibitor resistance	0.0420916	PRKCG	protein kinase C gamma	2.31778	0.00667146
EGFR tyrosine kinase inhibitor resistance	0.0420916	SOS1	SOS Ras/Rac guanine nucleotide exchange factor 1	2.97979	1.16812e-49
EGFR tyrosine kinase inhibitor resistance	0.0420916	VEGFA	vascular endothelial growth factor A	2.89809	2.8876e-96
Pyruvate metabolism	0.0426603	ADH4	alcohol dehydrogenase 4 (class II), pi polypeptide	-3.58954	9.27965e-08
Pyruvate metabolism	0.0426603	ADH6	alcohol dehydrogenase 6 (class V)	-2.65156	5.75324e-36
Pyruvate metabolism	0.0426603	ACSS1	acyl-CoA synthetase short chain family member 1	-2.31967	6.54343e-60
Pyruvate metabolism	0.0426603	LDHD	lactate dehydrogenase D	-3.53935	3.18685e-10
Non-alcoholic fatty liver disease	0.0444621	ERN1	endoplasmic reticulum to nucleus signaling 1	2.15215	4.84089e-33
Non-alcoholic fatty liver disease	0.0444621	FOS	Fos proto-oncogene, AP-1 transcription factor subunit	2.76236	1.51877e-17
Non-alcoholic fatty liver disease	0.0444621	IL1A	interleukin 1 alpha	2.96124	0.00102391
Non-alcoholic fatty liver disease	0.0444621	IL6R	interleukin 6 receptor	2.74318	3.33206e-12
Non-alcoholic fatty liver disease	0.0444621	CXCL8	C-X-C motif chemokine ligand 8	2.00489	4.61697e-06
Non-alcoholic fatty liver disease	0.0444621	PIK3CD	phosphatidylinositol-4,5-bisphosphate 3-kinase catalytic subunit delta	2.23919	3.79057e-06
Non-alcoholic fatty liver disease	0.0444621	PPARG	peroxisome proliferator activated receptor gamma	2.151	4.41268e-42
ATP-dependent chromatin remodeling	0.0451595	H2AX	H2A.X variant histone	-2.30312	2.98663e-27
ATP-dependent chromatin remodeling	0.0451595	H2AC18	H2A clustered histone 18	-2.37694	4.78466e-05
ATP-dependent chromatin remodeling	0.0451595	H2AC20	H2A clustered histone 20	-3.0498	0.00241543
ATP-dependent chromatin remodeling	0.0451595	H2AC11	H2A clustered histone 11	-2.71563	0.0161513
ATP-dependent chromatin remodeling	0.0451595	MACROH2A2	macroH2A.2 histone	-4.85643	6.58706e-09
ATP-dependent chromatin remodeling	0.0451595	H2AC19	H2A clustered histone 19	-2.31973	4.11686e-05
mTOR signaling pathway	0.0456261	PIK3CD	phosphatidylinositol-4,5-bisphosphate 3-kinase catalytic subunit delta	2.23919	3.79057e-06
mTOR signaling pathway	0.0456261	PRKCG	protein kinase C gamma	2.31778	0.00667146
mTOR signaling pathway	0.0456261	SOS1	SOS Ras/Rac guanine nucleotide exchange factor 1	2.97979	1.16812e-49
mTOR signaling pathway	0.0456261	WNT6	Wnt family member 6	-2.86606	1.07021e-07
mTOR signaling pathway	0.0456261	DDIT4	DNA damage inducible transcript 4	3.28014	2.89494e-83
mTOR signaling pathway	0.0456261	WNT10A	Wnt family member 10A	-2.03117	3.77052e-06
mTOR signaling pathway	0.0456261	CAB39L	calcium binding protein 39 like	-4.30632	6.49731e-135
