# Supplementary material for: Modulation of innate immunity related genes resulting in prophylactic antimicrobial and antiviral properties
Source: J Transl Med. 2024 Jun 17;22:574. doi: 10.1186/s12967-024-05378-2 (PMC11184722; doi:10.1186/s12967-024-05378-2)
Supplement: Supplementary file 7 — Additional file 7. Related to Figure S2B. Biological processes related to the proteins of the interaction network generated via the Search Tool for the Retrieval of Interacting Genes/ Proteins (STRING) database (https://string-db.org) by using proteins encoded by those DEGs taking part to ‘pathway in cancer’ in KEGG pathway enrichment analyses performed on RNAseq data obtained from Caco-2 cells treated with Solution-3 (0.01x) or vehicle (0.8% NaCl) for 24 hours (see Additional file 5-6). The proteins belonging to biological processes involved in immune system and inflammation are indicated in bold: positive regulation of immune system process (GO:0002684, fdr = 0.0011), inflammatory response (GO:0006954, fdr = 0.0049), leukocyte differentiation (GO:0002521, fdr = 0.0051), regulation of T cell differentiation in thymus (GO:0033081, fdr = 0.0057), response to cytokine (GO:0034097, false discovery rate [fdr] = 0.0107), mononuclear cell differentiation (GO:1903131, fdr = 0.0110) regulation of phagocytosis (GO:0050764, fdr = 0.0112), cytokine-mediated signaling pathway (GO:0019221, fdr = 0.0197), cellular response to cytokine stimulus (GO:0071345, fdr = 0.0208), myeloid leukocyte differentiation (GO:0002573, fdr = 0.0228), leukocyte migration (GO:0050900, fdr = 0.0236), positive regulation of T cell differentiation in thymus (GO:0033089, fdr = 0.0268), regulation of leukocyte activation (GO:0002694, fdr = 0.0342), alpha-beta T cell differentiation (GO:0046632, fdr = 0.0394), T cell differentiation (GO:0030217, fdr = 0.0433) and positive regulation of phagocytosis (GO:0050766, fdr = 0.0448). The term ID, the term description, the observed gene count, the background gene count, the strength, the false discovery rate (frd) and the matching proteins in the network are shown. [file 12967_2024_5378_MOESM7_ESM.xlsx]

## Sheet: S2B
#term ID	term description	observed gene count	background gene count	strength	false discovery rate	matching proteins in your network
GO:0007166	Cell surface receptor signaling pathway	29	2040	0.77	7.94e-13	ITGB8,WNT6,FGF23,JAG1,WNT10A,BIRC3,FGF18,PPARG,ITGA2,SHH,AXIN2,FOS,CXCL8,GP6,ITGA3,ITGA11,FN1,COL4A2,HEY2,IL6R,ITGA10,TRAF1,IL2RG,COL4A1,PIK3CD,LAMA1,SOS1,IGF2,ADCY5
GO:0007165	Signal transduction	39	4714	0.53	8.08e-13	HMOX1,ITGB8,WNT6,FGF23,JAG1,WNT10A,PRKCG,BIRC3,FGF18,PPARG,CALM3,ITGA2,SHH,AXIN2,FOS,CXCL8,GP6,ITGA3,PMAIP1,NOS2,ITGA11,RASGRP2,FN1,COL4A2,HEY2,IL6R,ITGA10,TRAF1,IL2RG,COL4A1,PIK3CD,LAMA1,SOS1,CDKN1A,IGF2,GNG4,ADCY5,TXNRD1,MYC
GO:0007154	Cell communication	40	5165	0.5	1.14e-12	HMOX1,ITGB8,WNT6,FGF23,JAG1,WNT10A,PRKCG,BIRC3,FGF18,PPARG,CALM3,ITGA2,SHH,AXIN2,FOS,CXCL8,GP6,ITGA3,PMAIP1,NOS2,ITGA11,RASGRP2,FN1,COL4A2,HEY2,IL6R,ITGA10,TRAF1,IL2RG,COL4A1,PIK3CD,LAMA1,SOS1,CDKN1A,IGF2,GNG4,SLC2A1,ADCY5,TXNRD1,MYC
GO:0051716	Cellular response to stimulus	42	6357	0.43	1.01e-11	HMOX1,ITGB8,WNT6,FGF23,JAG1,WNT10A,PRKCG,BIRC3,FGF18,PPARG,CALM3,ITGA2,SHH,AXIN2,FOS,CXCL8,GP6,ITGA3,MMP1,PMAIP1,NOS2,ITGA11,RASGRP2,GSTO2,FN1,COL4A2,HEY2,IL6R,ITGA10,TRAF1,IL2RG,COL4A1,PIK3CD,LAMA1,SOS1,CDKN1A,IGF2,GNG4,SLC2A1,ADCY5,TXNRD1,MYC
GO:0042221	Response to chemical	35	4010	0.55	2.03e-11	HMOX1,ITGB8,WNT6,FGF23,JAG1,WNT10A,PRKCG,BIRC3,LAMC2,FGF18,PPARG,CALM3,ITGA2,SHH,AXIN2,FOS,CXCL8,ITGA3,PMAIP1,NOS2,RASGRP2,GSTO2,COL4A2,IL6R,TRAF1,IL2RG,COL4A1,PIK3CD,LAMA1,SOS1,IGF2,SLC2A1,ADCY5,TXNRD1,MYC
GO:0070887	Cellular response to chemical stimulus	29	2609	0.66	7.48e-11	HMOX1,ITGB8,WNT6,FGF23,WNT10A,BIRC3,FGF18,PPARG,ITGA2,SHH,AXIN2,FOS,CXCL8,PMAIP1,NOS2,RASGRP2,GSTO2,COL4A2,IL6R,TRAF1,IL2RG,COL4A1,PIK3CD,SOS1,IGF2,SLC2A1,ADCY5,TXNRD1,MYC
GO:0010033	Response to organic substance	29	2692	0.65	1.37e-10	HMOX1,ITGB8,WNT6,FGF23,JAG1,WNT10A,PRKCG,BIRC3,FGF18,PPARG,CALM3,ITGA2,AXIN2,FOS,CXCL8,ITGA3,PMAIP1,NOS2,COL4A2,IL6R,TRAF1,IL2RG,COL4A1,PIK3CD,SOS1,IGF2,SLC2A1,ADCY5,MYC
GO:0050896	Response to stimulus	44	7835	0.36	1.37e-10	HMOX1,ITGB8,WNT6,FGF23,JAG1,WNT10A,PRKCG,BIRC3,LAMC2,FGF18,PPARG,CALM3,ITGA2,SHH,AXIN2,FOS,CXCL8,GP6,ITGA3,MMP1,PMAIP1,NOS2,ITGA11,RASGRP2,GSTO2,FN1,COL4A2,HEY2,IL6R,ITGA10,TRAF1,IL2RG,COL4A1,PIK3CD,LAMA1,SOS1,CDKN1A,IGF2,GNG4,SLC2A1,ADCY5,TXNRD1,MYC,KNG1
GO:0048513	Animal organ development	31	3246	0.59	2.04e-10	HMOX1,BIRC7,ITGB8,WNT6,FGF23,JAG1,WNT10A,LAMC2,FGF18,PPARG,CALM3,ITGA2,SHH,AXIN2,FOS,CXCL8,ITGA3,ITGA11,FN1,COL18A1,HEY2,IL6R,IL2RG,COL4A1,PIK3CD,LAMA1,SOS1,CDKN1A,IGF2,SLC2A1,MYC
GO:0010628	Positive regulation of gene expression	19	1146	0.83	1.22e-08	HMOX1,ITGB8,WNT6,FGF23,WNT10A,FGF18,PPARG,ITGA2,SHH,AXIN2,CXCL8,ITGA3,NOS2,FN1,HEY2,IL6R,IL2RG,PIK3CD,MYC
GO:0009888	Tissue development	22	1723	0.72	2.02e-08	ITGB8,WNT6,JAG1,WNT10A,LAMC2,FGF18,PPARG,ITGA2,SHH,AXIN2,FOS,ITGA3,FN1,COL18A1,COL4A2,HEY2,COL4A1,LAMA1,SOS1,IGF2,TXNRD1,MYC
GO:0048731	System development	31	3867	0.52	2.02e-08	HMOX1,BIRC7,ITGB8,WNT6,JAG1,WNT10A,PRKCG,LAMC2,FGF18,PPARG,CALM3,ITGA2,SHH,AXIN2,FOS,CXCL8,ITGA3,FN1,COL18A1,COL4A2,HEY2,IL6R,IL2RG,COL4A1,PIK3CD,LAMA1,SOS1,CDKN1A,IGF2,SLC2A1,MYC
GO:0007275	Multicellular organism development	32	4209	0.49	2.33e-08	HMOX1,BIRC7,ITGB8,WNT6,JAG1,WNT10A,PRKCG,LAMC2,FGF18,PPARG,CALM3,ITGA2,SHH,AXIN2,FOS,CXCL8,ITGA3,FN1,COL18A1,COL4A2,HEY2,IL6R,IL2RG,COL4A1,PIK3CD,LAMA1,SOS1,CDKN1A,IGF2,SLC2A1,TXNRD1,MYC
GO:0048514	Blood vessel morphogenesis	13	419	1.1	2.33e-08	HMOX1,ITGB8,JAG1,FGF18,SHH,CXCL8,FN1,COL18A1,COL4A2,HEY2,COL4A1,LAMA1,SOS1
GO:0072359	Circulatory system development	17	901	0.89	2.33e-08	HMOX1,ITGB8,JAG1,FGF18,PPARG,SHH,AXIN2,CXCL8,ITGA3,FN1,COL18A1,COL4A2,HEY2,COL4A1,LAMA1,SOS1,CDKN1A
GO:0035239	Tube morphogenesis	15	669	0.96	3.71e-08	HMOX1,ITGB8,WNT6,JAG1,FGF18,SHH,CXCL8,FN1,COL18A1,COL4A2,HEY2,COL4A1,LAMA1,SOS1,MYC
GO:0032501	Multicellular organismal process	38	6490	0.38	6.02e-08	HMOX1,BIRC7,ITGB8,WNT6,JAG1,WNT10A,PRKCG,BIRC3,LAMC2,FGF18,PPARG,CALM3,ITGA2,SHH,AXIN2,FOS,CXCL8,GP6,ITGA3,NOS2,ITGA11,FN1,COL18A1,COL4A2,HEY2,IL6R,IL2RG,COL4A1,PIK3CD,LAMA1,SOS1,CDKN1A,IGF2,SLC2A1,ADCY5,TXNRD1,MYC,KNG1
GO:0051239	Regulation of multicellular organismal process	26	2749	0.59	6.02e-08	HMOX1,ITGB8,WNT6,FGF23,JAG1,FGF18,PPARG,CALM3,ITGA2,SHH,AXIN2,FOS,CXCL8,ITGA3,NOS2,FN1,COL4A2,HEY2,IL6R,IL2RG,PIK3CD,LAMA1,SOS1,IGF2,MYC,KNG1
GO:0042127	Regulation of cell population proliferation	21	1669	0.71	6.14e-08	HMOX1,BIRC7,FGF23,JAG1,LAMC2,FGF18,PPARG,ITGA2,SHH,AXIN2,CXCL8,NOS2,FN1,COL18A1,HEY2,IL6R,PIK3CD,SOS1,CDKN1A,IGF2,MYC
GO:0048856	Anatomical structure development	34	5117	0.44	8.23e-08	HMOX1,BIRC7,ITGB8,WNT6,FGF23,JAG1,WNT10A,PRKCG,LAMC2,FGF18,PPARG,CALM3,ITGA2,SHH,AXIN2,FOS,CXCL8,ITGA3,ITGA11,FN1,COL18A1,COL4A2,HEY2,IL6R,IL2RG,COL4A1,PIK3CD,LAMA1,SOS1,CDKN1A,IGF2,SLC2A1,TXNRD1,MYC
GO:0010646	Regulation of cell communication	28	3355	0.53	1.06e-07	HMOX1,BIRC7,ITGB8,FGF23,JAG1,PRKCG,BIRC3,FGF18,PPARG,CALM3,ITGA2,SHH,AXIN2,CXCL8,ITGA3,PMAIP1,NOS2,FN1,HEY2,IL6R,TRAF1,PIK3CD,LAMA1,SOS1,IGF2,GNG4,ADCY5,MYC
GO:0009719	Response to endogenous stimulus	19	1363	0.76	1.11e-07	HMOX1,ITGB8,FGF23,WNT10A,FGF18,PPARG,CALM3,ITGA2,AXIN2,FOS,CXCL8,ITGA3,NOS2,COL4A2,COL4A1,SOS1,IGF2,SLC2A1,ADCY5
GO:0023051	Regulation of signaling	28	3367	0.53	1.11e-07	HMOX1,BIRC7,ITGB8,FGF23,JAG1,PRKCG,BIRC3,FGF18,PPARG,CALM3,ITGA2,SHH,AXIN2,CXCL8,ITGA3,PMAIP1,NOS2,FN1,HEY2,IL6R,TRAF1,PIK3CD,LAMA1,SOS1,IGF2,GNG4,ADCY5,MYC
GO:0035295	Tube development	16	880	0.87	1.11e-07	HMOX1,ITGB8,WNT6,JAG1,FGF18,SHH,CXCL8,ITGA3,FN1,COL18A1,COL4A2,HEY2,COL4A1,LAMA1,SOS1,MYC
GO:2000026	Regulation of multicellular organismal development	19	1389	0.75	1.31e-07	HMOX1,ITGB8,WNT6,FGF23,JAG1,FGF18,PPARG,SHH,AXIN2,FOS,CXCL8,FN1,COL4A2,HEY2,IL2RG,PIK3CD,LAMA1,SOS1,MYC
GO:0009653	Anatomical structure morphogenesis	23	2229	0.63	1.78e-07	HMOX1,ITGB8,WNT6,FGF23,JAG1,WNT10A,LAMC2,FGF18,ITGA2,SHH,AXIN2,CXCL8,ITGA3,FN1,COL18A1,COL4A2,HEY2,COL4A1,LAMA1,SOS1,IGF2,TXNRD1,MYC
GO:0032502	Developmental process	35	5657	0.4	1.78e-07	HMOX1,BIRC7,ITGB8,WNT6,FGF23,JAG1,WNT10A,PRKCG,BIRC3,LAMC2,FGF18,PPARG,CALM3,ITGA2,SHH,AXIN2,FOS,CXCL8,ITGA3,ITGA11,FN1,COL18A1,COL4A2,HEY2,IL6R,IL2RG,COL4A1,PIK3CD,LAMA1,SOS1,CDKN1A,IGF2,SLC2A1,TXNRD1,MYC
GO:0010604	Positive regulation of macromolecule metabolic process	28	3533	0.51	2.59e-07	HMOX1,BIRC7,ITGB8,WNT6,FGF23,JAG1,WNT10A,PRKCG,BIRC3,FGF18,PPARG,CALM3,ITGA2,SHH,AXIN2,FOS,CXCL8,ITGA3,PMAIP1,NOS2,FN1,HEY2,IL6R,IL2RG,PIK3CD,CDKN1A,IGF2,MYC
GO:0051240	Positive regulation of multicellular organismal process	19	1505	0.71	4.21e-07	HMOX1,ITGB8,WNT6,JAG1,FGF18,PPARG,ITGA2,SHH,AXIN2,FOS,CXCL8,NOS2,FN1,HEY2,IL6R,IL2RG,PIK3CD,IGF2,MYC
GO:0051094	Positive regulation of developmental process	18	1332	0.74	4.60e-07	HMOX1,ITGB8,WNT6,JAG1,FGF18,PPARG,SHH,AXIN2,FOS,CXCL8,FN1,HEY2,IL6R,IL2RG,PIK3CD,LAMA1,IGF2,MYC
GO:0038065	Collagen-activated signaling pathway	5	17	2.08	8.06e-07	ITGA2,GP6,ITGA11,COL4A2,COL4A1
GO:0071310	Cellular response to organic substance	21	2019	0.63	1.13e-06	ITGB8,WNT6,FGF23,WNT10A,BIRC3,FGF18,PPARG,ITGA2,AXIN2,FOS,CXCL8,NOS2,COL4A2,IL6R,TRAF1,IL2RG,COL4A1,PIK3CD,SOS1,IGF2,ADCY5
GO:0050793	Regulation of developmental process	23	2492	0.58	1.29e-06	HMOX1,ITGB8,WNT6,FGF23,JAG1,WNT10A,FGF18,PPARG,SHH,AXIN2,FOS,CXCL8,FN1,COL4A2,HEY2,IL6R,IL2RG,PIK3CD,LAMA1,SOS1,CDKN1A,IGF2,MYC
GO:0048646	Anatomical structure formation involved in morphogenesis	15	938	0.82	1.62e-06	HMOX1,WNT6,JAG1,FGF18,ITGA2,SHH,AXIN2,CXCL8,ITGA3,FN1,COL18A1,COL4A2,HEY2,COL4A1,TXNRD1
GO:0048518	Positive regulation of biological process	35	6207	0.36	1.98e-06	HMOX1,BIRC7,ITGB8,WNT6,FGF23,JAG1,WNT10A,PRKCG,BIRC3,LAMC2,FGF18,PPARG,CALM3,ITGA2,SHH,AXIN2,FOS,CXCL8,GP6,ITGA3,MMP1,PMAIP1,NOS2,FN1,HEY2,IL6R,TRAF1,IL2RG,PIK3CD,LAMA1,SOS1,CDKN1A,IGF2,MYC,KNG1
GO:0010647	Positive regulation of cell communication	19	1693	0.66	2.34e-06	HMOX1,BIRC7,FGF23,JAG1,PRKCG,BIRC3,FGF18,PPARG,ITGA2,SHH,PMAIP1,FN1,IL6R,TRAF1,PIK3CD,LAMA1,SOS1,IGF2,MYC
GO:0023056	Positive regulation of signaling	19	1698	0.66	2.40e-06	HMOX1,BIRC7,FGF23,JAG1,PRKCG,BIRC3,FGF18,PPARG,ITGA2,SHH,PMAIP1,FN1,IL6R,TRAF1,PIK3CD,LAMA1,SOS1,IGF2,MYC
GO:0065007	Biological regulation	47	12385	0.19	2.40e-06	HMOX1,BIRC7,ITGB8,WNT6,FGF23,JAG1,WNT10A,PRKCG,BIRC3,LAMC2,FGF18,PPARG,CALM3,ITGA2,SHH,AXIN2,FOS,CXCL8,GP6,ITGA3,MMP1,PMAIP1,NOS2,ITGA11,RASGRP2,FN1,COL18A1,COL4A2,HEY2,IL6R,ITGA10,TRAF1,IL2RG,COL4A1,PIK3CD,LAMA1,SOS1,CDKN1A,IGF2,GNG4,SLC2A1,CALML4,ADCY5,CCNE2,TXNRD1,MYC,KNG1
GO:0050794	Regulation of cellular process	45	11025	0.22	2.75e-06	HMOX1,BIRC7,ITGB8,WNT6,FGF23,JAG1,WNT10A,PRKCG,BIRC3,LAMC2,FGF18,PPARG,CALM3,ITGA2,SHH,AXIN2,FOS,CXCL8,GP6,ITGA3,MMP1,PMAIP1,NOS2,ITGA11,RASGRP2,FN1,COL18A1,COL4A2,HEY2,IL6R,ITGA10,TRAF1,IL2RG,COL4A1,PIK3CD,LAMA1,SOS1,CDKN1A,IGF2,GNG4,ADCY5,CCNE2,TXNRD1,MYC,KNG1
GO:0048522	Positive regulation of cellular process	33	5584	0.38	2.85e-06	HMOX1,BIRC7,WNT6,FGF23,JAG1,PRKCG,BIRC3,LAMC2,FGF18,PPARG,CALM3,ITGA2,SHH,AXIN2,FOS,CXCL8,GP6,ITGA3,MMP1,PMAIP1,NOS2,FN1,HEY2,IL6R,TRAF1,IL2RG,PIK3CD,LAMA1,SOS1,CDKN1A,IGF2,MYC,KNG1
GO:0009887	Animal organ morphogenesis	15	997	0.79	3.09e-06	WNT6,FGF23,JAG1,WNT10A,LAMC2,FGF18,ITGA2,SHH,AXIN2,COL18A1,HEY2,LAMA1,SOS1,IGF2,MYC
GO:0048729	Tissue morphogenesis	12	565	0.94	3.14e-06	WNT6,JAG1,WNT10A,ITGA2,SHH,ITGA3,HEY2,COL4A1,LAMA1,SOS1,TXNRD1,MYC
GO:0002682	Regulation of immune system process	17	1438	0.69	7.97e-06	HMOX1,JAG1,BIRC3,PPARG,ITGA2,SHH,FOS,CXCL8,NOS2,FN1,IL6R,IL2RG,PIK3CD,SOS1,CDKN1A,IGF2,MYC
GO:0030334	Regulation of cell migration	14	927	0.79	9.78e-06	HMOX1,FGF23,JAG1,LAMC2,FGF18,PPARG,ITGA2,SHH,CXCL8,ITGA3,FN1,IL6R,PIK3CD,LAMA1
GO:0070848	Response to growth factor	11	503	0.95	1.01e-05	ITGB8,FGF23,WNT10A,FGF18,PPARG,FOS,CXCL8,COL4A2,PIK3CD,SOS1,MYC
GO:0065009	Regulation of molecular function	24	3085	0.5	1.03e-05	HMOX1,BIRC7,FGF23,BIRC3,FGF18,PPARG,CALM3,ITGA2,SHH,AXIN2,PMAIP1,NOS2,RASGRP2,FN1,HEY2,IL6R,TRAF1,SOS1,CDKN1A,IGF2,CALML4,CCNE2,MYC,KNG1
GO:0048584	Positive regulation of response to stimulus	20	2131	0.59	1.27e-05	HMOX1,BIRC7,FGF23,JAG1,PRKCG,BIRC3,FGF18,PPARG,ITGA2,SHH,CXCL8,PMAIP1,FN1,IL6R,TRAF1,PIK3CD,LAMA1,SOS1,IGF2,MYC
GO:0035556	Intracellular signal transduction	17	1518	0.66	1.58e-05	HMOX1,FGF23,PRKCG,BIRC3,FGF18,CALM3,SHH,CXCL8,ITGA3,PMAIP1,NOS2,RASGRP2,PIK3CD,SOS1,CDKN1A,ADCY5,MYC
GO:0009967	Positive regulation of signal transduction	17	1525	0.66	1.66e-05	HMOX1,BIRC7,FGF23,JAG1,BIRC3,FGF18,PPARG,SHH,PMAIP1,FN1,IL6R,TRAF1,PIK3CD,LAMA1,SOS1,IGF2,MYC
GO:0030154	Cell differentiation	25	3507	0.47	2.26e-05	ITGB8,WNT6,FGF23,JAG1,WNT10A,LAMC2,FGF18,PPARG,ITGA2,SHH,AXIN2,FOS,ITGA3,ITGA11,FN1,COL18A1,COL4A2,HEY2,IL6R,IL2RG,COL4A1,PIK3CD,LAMA1,SOS1,IGF2
GO:0009966	Regulation of signal transduction	23	2978	0.5	2.45e-05	HMOX1,BIRC7,FGF23,JAG1,BIRC3,FGF18,PPARG,CALM3,SHH,AXIN2,CXCL8,ITGA3,PMAIP1,FN1,HEY2,IL6R,TRAF1,PIK3CD,LAMA1,SOS1,IGF2,GNG4,MYC
GO:0043085	Positive regulation of catalytic activity	15	1191	0.71	2.46e-05	FGF23,FGF18,PPARG,CALM3,ITGA2,AXIN2,PMAIP1,NOS2,RASGRP2,FN1,IL6R,SOS1,CDKN1A,IGF2,MYC
GO:0001525	Angiogenesis	9	325	1.06	2.50e-05	HMOX1,JAG1,FGF18,SHH,CXCL8,FN1,COL18A1,COL4A2,COL4A1
GO:0033627	Cell adhesion mediated by integrin	5	42	1.69	2.50e-05	ITGB8,ITGA2,ITGA3,ITGA11,ITGA10
GO:0044093	Positive regulation of molecular function	17	1587	0.64	2.52e-05	FGF23,FGF18,PPARG,CALM3,ITGA2,SHH,AXIN2,PMAIP1,NOS2,RASGRP2,FN1,IL6R,TRAF1,SOS1,CDKN1A,IGF2,MYC
GO:0048583	Regulation of response to stimulus	26	3931	0.43	4.15e-05	HMOX1,BIRC7,FGF23,JAG1,PRKCG,BIRC3,FGF18,PPARG,CALM3,ITGA2,SHH,AXIN2,CXCL8,ITGA3,PMAIP1,FN1,HEY2,IL6R,TRAF1,PIK3CD,LAMA1,SOS1,IGF2,GNG4,MYC,KNG1
GO:0071363	Cellular response to growth factor stimulus	10	473	0.94	4.79e-05	ITGB8,FGF23,WNT10A,FGF18,PPARG,FOS,CXCL8,COL4A2,PIK3CD,SOS1
GO:0007229	Integrin-mediated signaling pathway	6	100	1.39	5.04e-05	ITGB8,ITGA2,ITGA3,ITGA11,FN1,ITGA10
GO:0050790	Regulation of catalytic activity	20	2370	0.54	5.61e-05	BIRC7,FGF23,BIRC3,FGF18,PPARG,CALM3,ITGA2,AXIN2,PMAIP1,NOS2,RASGRP2,FN1,IL6R,SOS1,CDKN1A,IGF2,CALML4,CCNE2,MYC,KNG1
GO:0008284	Positive regulation of cell population proliferation	13	945	0.75	6.95e-05	HMOX1,FGF23,LAMC2,FGF18,ITGA2,SHH,FN1,HEY2,IL6R,PIK3CD,CDKN1A,IGF2,MYC
GO:0030155	Regulation of cell adhesion	12	784	0.8	7.04e-05	JAG1,ITGA2,SHH,CXCL8,GP6,ITGA3,FN1,IL6R,IL2RG,LAMA1,IGF2,KNG1
GO:0007167	Enzyme-linked receptor protein signaling pathway	11	641	0.85	7.78e-05	ITGB8,FGF23,FGF18,PPARG,FOS,GP6,COL4A2,COL4A1,PIK3CD,SOS1,IGF2
GO:0001666	Response to hypoxia	8	278	1.07	8.86e-05	HMOX1,PPARG,ITGA2,FOS,PMAIP1,NOS2,SLC2A1,MYC
GO:1902533	Positive regulation of intracellular signal transduction	13	997	0.73	0.00012	HMOX1,BIRC7,FGF23,BIRC3,FGF18,PMAIP1,FN1,IL6R,TRAF1,PIK3CD,SOS1,IGF2,MYC
GO:0060255	Regulation of macromolecule metabolic process	32	6249	0.32	0.00016	HMOX1,BIRC7,ITGB8,WNT6,FGF23,JAG1,WNT10A,PRKCG,BIRC3,FGF18,PPARG,CALM3,ITGA2,SHH,AXIN2,FOS,CXCL8,ITGA3,PMAIP1,NOS2,FN1,HEY2,IL6R,TRAF1,IL2RG,PIK3CD,SOS1,CDKN1A,IGF2,CCNE2,MYC,KNG1
GO:0010941	Regulation of cell death	16	1651	0.6	0.00022	HMOX1,BIRC7,PRKCG,BIRC3,PPARG,SHH,AXIN2,FOS,PMAIP1,NOS2,HEY2,TRAF1,PIK3CD,CDKN1A,MYC,KNG1
GO:0071496	Cellular response to external stimulus	8	317	1.02	0.00022	HMOX1,FGF23,PPARG,ITGA2,FOS,PMAIP1,CDKN1A,SLC2A1
GO:0007160	Cell-matrix adhesion	6	136	1.26	0.00024	ITGB8,ITGA2,ITGA3,ITGA11,FN1,ITGA10
GO:0051246	Regulation of protein metabolic process	20	2622	0.5	0.00024	BIRC7,FGF23,PRKCG,BIRC3,FGF18,PPARG,CALM3,ITGA2,SHH,AXIN2,PMAIP1,NOS2,FN1,IL6R,SOS1,CDKN1A,IGF2,CCNE2,MYC,KNG1
GO:0060429	Epithelium development	13	1069	0.7	0.00024	WNT6,JAG1,WNT10A,PPARG,ITGA2,SHH,AXIN2,COL18A1,HEY2,COL4A1,LAMA1,SOS1,MYC
GO:0010942	Positive regulation of cell death	10	590	0.84	0.00028	HMOX1,PPARG,AXIN2,FOS,PMAIP1,NOS2,PIK3CD,CDKN1A,MYC,KNG1
GO:0071495	Cellular response to endogenous stimulus	13	1103	0.68	0.00032	ITGB8,FGF23,WNT10A,FGF18,PPARG,AXIN2,FOS,CXCL8,COL4A2,COL4A1,SOS1,IGF2,ADCY5
GO:0009725	Response to hormone	11	762	0.77	0.00035	HMOX1,FGF23,PPARG,CALM3,ITGA2,AXIN2,FOS,ITGA3,NOS2,IGF2,SLC2A1
GO:1902531	Regulation of intracellular signal transduction	16	1726	0.58	0.00035	HMOX1,BIRC7,FGF23,BIRC3,FGF18,PPARG,CALM3,ITGA3,PMAIP1,FN1,IL6R,TRAF1,PIK3CD,SOS1,IGF2,MYC
GO:0045785	Positive regulation of cell adhesion	9	485	0.88	0.00046	ITGA2,SHH,GP6,ITGA3,FN1,IL6R,IL2RG,LAMA1,IGF2
GO:1901700	Response to oxygen-containing compound	15	1547	0.6	0.00046	HMOX1,WNT6,FGF23,JAG1,PPARG,CALM3,ITGA2,AXIN2,FOS,CXCL8,NOS2,COL4A1,IGF2,SLC2A1,ADCY5
GO:0031668	Cellular response to extracellular stimulus	7	248	1.06	0.00047	HMOX1,FGF23,PPARG,FOS,PMAIP1,CDKN1A,SLC2A1
GO:0045165	Cell fate commitment	7	250	1.06	0.00049	WNT6,JAG1,WNT10A,PPARG,SHH,HEY2,IL6R
GO:0061326	Renal tubule development	5	86	1.38	0.00049	WNT6,JAG1,SHH,COL4A1,MYC
GO:0045595	Regulation of cell differentiation	15	1582	0.59	0.00057	FGF23,JAG1,FGF18,PPARG,SHH,AXIN2,FOS,FN1,HEY2,IL6R,IL2RG,LAMA1,SOS1,IGF2,MYC
GO:0030335	Positive regulation of cell migration	9	529	0.84	0.00087	HMOX1,LAMC2,FGF18,ITGA2,CXCL8,ITGA3,FN1,IL6R,PIK3CD
GO:0009605	Response to external stimulus	18	2355	0.5	0.00090	HMOX1,ITGB8,FGF23,LAMC2,PPARG,ITGA2,SHH,FOS,CXCL8,PMAIP1,NOS2,IL6R,PIK3CD,LAMA1,SOS1,CDKN1A,SLC2A1,KNG1
GO:0051173	Positive regulation of nitrogen compound metabolic process	21	3166	0.43	0.00094	BIRC7,WNT6,FGF23,JAG1,PRKCG,BIRC3,FGF18,PPARG,CALM3,ITGA2,SHH,AXIN2,FOS,PMAIP1,NOS2,FN1,HEY2,IL6R,CDKN1A,IGF2,MYC
GO:0009790	Embryo development	12	1049	0.67	0.0010	WNT6,ITGA2,SHH,AXIN2,CXCL8,ITGA3,FN1,COL4A2,HEY2,SOS1,IGF2,TXNRD1
GO:0002684	Positive regulation of immune system process	11	874	0.71	0.0011	HMOX1,ITGA2,SHH,FOS,CXCL8,NOS2,IL6R,IL2RG,PIK3CD,CDKN1A,IGF2
GO:0007507	Heart development	9	548	0.83	0.0011	JAG1,PPARG,SHH,AXIN2,ITGA3,FN1,HEY2,SOS1,CDKN1A
GO:0045765	Regulation of angiogenesis	7	288	1.0	0.0011	HMOX1,ITGB8,FGF18,PPARG,CXCL8,COL4A2,PIK3CD
GO:0009410	Response to xenobiotic stimulus	8	422	0.89	0.0013	HMOX1,PPARG,ITGA2,FOS,ITGA3,NOS2,GSTO2,MYC
GO:0043067	Regulation of programmed cell death	14	1492	0.59	0.0013	HMOX1,BIRC7,PRKCG,BIRC3,PPARG,SHH,PMAIP1,NOS2,HEY2,TRAF1,PIK3CD,CDKN1A,MYC,KNG1
GO:0007423	Sensory organ development	9	577	0.81	0.0015	BIRC7,WNT6,JAG1,WNT10A,SHH,HEY2,COL4A1,LAMA1,SOS1
GO:0030162	Regulation of proteolysis	10	739	0.74	0.0015	BIRC7,PRKCG,BIRC3,PPARG,SHH,AXIN2,PMAIP1,FN1,MYC,KNG1
GO:0051247	Positive regulation of protein metabolic process	14	1512	0.58	0.0015	BIRC7,FGF23,BIRC3,FGF18,PPARG,CALM3,ITGA2,AXIN2,PMAIP1,FN1,IL6R,CDKN1A,IGF2,MYC
GO:0022603	Regulation of anatomical structure morphogenesis	11	920	0.69	0.0016	HMOX1,ITGB8,JAG1,WNT10A,FGF18,PPARG,SHH,CXCL8,FN1,COL4A2,PIK3CD
GO:0048598	Embryonic morphogenesis	9	590	0.8	0.0017	WNT6,ITGA2,SHH,ITGA3,FN1,COL4A2,SOS1,IGF2,TXNRD1
GO:0001704	Formation of primary germ layer	5	119	1.24	0.0018	ITGA2,ITGA3,FN1,COL4A2,TXNRD1
GO:0031399	Regulation of protein modification process	14	1560	0.57	0.0020	BIRC7,FGF23,PRKCG,BIRC3,FGF18,PPARG,CALM3,AXIN2,FN1,IL6R,SOS1,CDKN1A,IGF2,CCNE2
GO:0002009	Morphogenesis of an epithelium	8	457	0.86	0.0021	WNT6,JAG1,WNT10A,SHH,COL4A1,LAMA1,SOS1,MYC
GO:0045667	Regulation of osteoblast differentiation	5	125	1.22	0.0021	FGF23,JAG1,PPARG,AXIN2,IL6R
GO:0051101	Regulation of DNA binding	5	124	1.22	0.0021	HMOX1,PPARG,CALM3,ITGA2,HEY2
GO:0031669	Cellular response to nutrient levels	6	217	1.05	0.0022	HMOX1,FGF23,PPARG,PMAIP1,CDKN1A,SLC2A1
GO:0031325	Positive regulation of cellular metabolic process	20	3114	0.42	0.0023	HMOX1,WNT6,FGF23,JAG1,PRKCG,FGF18,PPARG,CALM3,ITGA2,SHH,AXIN2,FOS,CXCL8,PMAIP1,NOS2,HEY2,IL6R,CDKN1A,IGF2,MYC
GO:0043010	Camera-type eye development	7	334	0.93	0.0023	BIRC7,WNT6,JAG1,SHH,COL4A1,LAMA1,SOS1
GO:0071456	Cellular response to hypoxia	5	128	1.2	0.0023	HMOX1,PPARG,FOS,PMAIP1,MYC
GO:0042060	Wound healing	7	336	0.93	0.0024	HMOX1,ITGA2,SHH,GP6,FN1,CDKN1A,KNG1
GO:0009987	Cellular process	47	14826	0.11	0.0027	HMOX1,BIRC7,ITGB8,WNT6,FGF23,JAG1,WNT10A,PRKCG,BIRC3,LAMC2,FGF18,PPARG,CALM3,ITGA2,SHH,AXIN2,FOS,CXCL8,GP6,ITGA3,MMP1,PMAIP1,NOS2,ITGA11,RASGRP2,GSTO2,FN1,COL18A1,COL4A2,HEY2,IL6R,ITGA10,TRAF1,IL2RG,COL4A1,PIK3CD,LAMA1,SOS1,CDKN1A,IGF2,GNG4,SLC2A1,ADCY5,CCNE2,TXNRD1,MYC,KNG1
GO:0010632	Regulation of epithelial cell migration	6	229	1.03	0.0028	HMOX1,FGF18,PPARG,ITGA2,ITGA3,PIK3CD
GO:0048754	Branching morphogenesis of an epithelial tube	5	134	1.19	0.0028	WNT6,SHH,COL4A1,LAMA1,MYC
GO:0072006	Nephron development	5	134	1.19	0.0028	WNT6,JAG1,SHH,ITGA3,MYC
GO:0019220	Regulation of phosphate metabolic process	13	1405	0.58	0.0029	FGF23,FGF18,PPARG,CALM3,ITGA2,AXIN2,NOS2,FN1,IL6R,SOS1,CDKN1A,IGF2,CCNE2
GO:0009991	Response to extracellular stimulus	8	492	0.82	0.0031	HMOX1,FGF23,PPARG,ITGA2,FOS,PMAIP1,CDKN1A,SLC2A1
GO:0051336	Regulation of hydrolase activity	11	1011	0.65	0.0032	BIRC7,BIRC3,PPARG,CALM3,ITGA2,PMAIP1,RASGRP2,FN1,SOS1,MYC,KNG1
GO:0033993	Response to lipid	10	827	0.7	0.0033	WNT6,FGF23,PPARG,CALM3,ITGA2,AXIN2,FOS,CXCL8,NOS2,ADCY5
GO:0048660	Regulation of smooth muscle cell proliferation	5	142	1.16	0.0034	HMOX1,PPARG,ITGA2,IL6R,CDKN1A
GO:0050865	Regulation of cell activation	9	658	0.75	0.0034	HMOX1,SHH,GP6,FN1,IL6R,IL2RG,SOS1,CDKN1A,IGF2
GO:0071396	Cellular response to lipid	8	502	0.82	0.0034	WNT6,FGF23,PPARG,ITGA2,AXIN2,CXCL8,NOS2,ADCY5
GO:0045859	Regulation of protein kinase activity	9	663	0.75	0.0035	FGF18,PPARG,CALM3,AXIN2,IL6R,SOS1,CDKN1A,IGF2,CCNE2
GO:0043408	Regulation of MAPK cascade	9	668	0.74	0.0036	BIRC7,FGF23,FGF18,PPARG,FN1,IL6R,TRAF1,IGF2,MYC
GO:0050678	Regulation of epithelial cell proliferation	7	366	0.89	0.0036	HMOX1,JAG1,PPARG,SHH,PIK3CD,IGF2,MYC
GO:0051241	Negative regulation of multicellular organismal process	11	1035	0.64	0.0037	HMOX1,FGF23,PPARG,SHH,AXIN2,FN1,COL4A2,HEY2,IL6R,MYC,KNG1
GO:0061333	Renal tubule morphogenesis	4	71	1.36	0.0038	WNT6,SHH,COL4A1,MYC
GO:0010634	Positive regulation of epithelial cell migration	5	150	1.14	0.0041	HMOX1,FGF18,ITGA2,ITGA3,PIK3CD
GO:0043068	Positive regulation of programmed cell death	8	519	0.8	0.0041	HMOX1,PPARG,PMAIP1,NOS2,PIK3CD,CDKN1A,MYC,KNG1
GO:1901698	Response to nitrogen compound	11	1058	0.63	0.0044	JAG1,PRKCG,PPARG,CALM3,ITGA2,FOS,PMAIP1,COL4A1,IGF2,SLC2A1,ADCY5
GO:1901701	Cellular response to oxygen-containing compound	11	1057	0.63	0.0044	WNT6,FGF23,PPARG,ITGA2,AXIN2,FOS,CXCL8,NOS2,COL4A1,IGF2,ADCY5
GO:0045597	Positive regulation of cell differentiation	10	876	0.67	0.0046	JAG1,FGF18,PPARG,SHH,AXIN2,FOS,FN1,IL6R,IL2RG,LAMA1
GO:0071900	Regulation of protein serine/threonine kinase activity	7	386	0.87	0.0046	FGF18,PPARG,CALM3,SOS1,CDKN1A,IGF2,CCNE2
GO:1904706	Negative regulation of vascular associated smooth muscle cell proliferation	3	25	1.69	0.0046	HMOX1,PPARG,CDKN1A
GO:0006954	Inflammatory response	8	538	0.79	0.0049	HMOX1,FOS,CXCL8,NOS2,FN1,IL6R,PIK3CD,KNG1
GO:0010605	Negative regulation of macromolecule metabolic process	18	2760	0.43	0.0049	HMOX1,BIRC7,ITGB8,PRKCG,BIRC3,PPARG,CALM3,SHH,AXIN2,CXCL8,NOS2,FN1,HEY2,IL6R,CDKN1A,IGF2,MYC,KNG1
GO:0010468	Regulation of gene expression	25	4899	0.32	0.0050	HMOX1,ITGB8,WNT6,FGF23,JAG1,WNT10A,FGF18,PPARG,ITGA2,SHH,AXIN2,FOS,CXCL8,ITGA3,NOS2,FN1,HEY2,IL6R,TRAF1,IL2RG,PIK3CD,SOS1,CDKN1A,IGF2,MYC
GO:0043588	Skin development	6	266	0.97	0.0050	JAG1,WNT10A,ITGA2,SHH,ITGA3,SOS1
GO:0002521	Leukocyte differentiation	7	396	0.86	0.0051	ITGB8,PPARG,SHH,FOS,IL6R,IL2RG,PIK3CD
GO:0010629	Negative regulation of gene expression	10	899	0.66	0.0055	HMOX1,ITGB8,PPARG,SHH,CXCL8,NOS2,FN1,HEY2,IL6R,CDKN1A
GO:0016477	Cell migration	10	903	0.66	0.0056	ITGB8,ITGA2,SHH,CXCL8,ITGA3,ITGA11,FN1,IL6R,PIK3CD,SOS1
GO:0072080	Nephron tubule development	4	82	1.3	0.0056	WNT6,JAG1,SHH,MYC
GO:0033081	Regulation of T cell differentiation in thymus	3	28	1.64	0.0057	SHH,IL2RG,SOS1
GO:0045766	Positive regulation of angiogenesis	5	166	1.09	0.0057	HMOX1,ITGB8,FGF18,CXCL8,PIK3CD
GO:0001932	Regulation of protein phosphorylation	11	1108	0.61	0.0058	FGF23,FGF18,PPARG,CALM3,AXIN2,FN1,IL6R,SOS1,CDKN1A,IGF2,CCNE2
GO:0044344	Cellular response to fibroblast growth factor stimulus	4	84	1.29	0.0059	FGF23,FGF18,CXCL8,SOS1
GO:0045937	Positive regulation of phosphate metabolic process	10	912	0.65	0.0059	FGF23,FGF18,PPARG,CALM3,ITGA2,AXIN2,NOS2,IL6R,CDKN1A,IGF2
GO:0051338	Regulation of transferase activity	10	912	0.65	0.0059	FGF18,PPARG,CALM3,AXIN2,IL6R,SOS1,CDKN1A,IGF2,CCNE2,MYC
GO:0008219	Cell death	11	1118	0.61	0.0061	HMOX1,BIRC7,BIRC3,SHH,AXIN2,PMAIP1,HEY2,IL6R,TRAF1,CDKN1A,MYC
GO:0048762	Mesenchymal cell differentiation	5	170	1.08	0.0061	JAG1,WNT10A,SHH,FN1,HEY2
GO:0007596	Blood coagulation	5	173	1.07	0.0065	ITGA2,SHH,GP6,FN1,KNG1
GO:0051093	Negative regulation of developmental process	10	933	0.64	0.0067	FGF23,JAG1,PPARG,SHH,AXIN2,COL4A2,HEY2,CDKN1A,IGF2,MYC
GO:0048145	Regulation of fibroblast proliferation	4	89	1.27	0.0069	PPARG,FN1,CDKN1A,MYC
GO:0007169	Transmembrane receptor protein tyrosine kinase signaling pathway	7	425	0.83	0.0070	FGF23,FGF18,COL4A2,COL4A1,PIK3CD,SOS1,IGF2
GO:0032423	Regulation of mismatch repair	2	4	2.31	0.0076	PRKCG,AXIN2
GO:0051345	Positive regulation of hydrolase activity	8	589	0.75	0.0076	PPARG,CALM3,ITGA2,PMAIP1,RASGRP2,FN1,SOS1,MYC
GO:0031670	Cellular response to nutrient	3	33	1.57	0.0080	HMOX1,FGF23,PPARG
GO:0014033	Neural crest cell differentiation	4	94	1.24	0.0082	JAG1,WNT10A,SHH,FN1
GO:0010243	Response to organonitrogen compound	10	963	0.63	0.0083	JAG1,PRKCG,PPARG,CALM3,ITGA2,FOS,COL4A1,IGF2,SLC2A1,ADCY5
GO:0072001	Renal system development	6	305	0.91	0.0087	WNT6,JAG1,SHH,ITGA3,COL4A1,MYC
GO:0002376	Immune system process	15	2121	0.46	0.0088	HMOX1,ITGB8,JAG1,PPARG,SHH,FOS,CXCL8,ITGA3,PMAIP1,NOS2,IL6R,IL2RG,PIK3CD,SOS1,KNG1
GO:0052547	Regulation of peptidase activity	7	446	0.81	0.0088	BIRC7,BIRC3,PPARG,PMAIP1,FN1,MYC,KNG1
GO:0032965	Regulation of collagen biosynthetic process	3	36	1.53	0.0097	PPARG,ITGA2,IL6R
GO:0031667	Response to nutrient levels	7	461	0.79	0.0106	HMOX1,FGF23,PPARG,ITGA2,PMAIP1,CDKN1A,SLC2A1
GO:0034097	Response to cytokine	9	804	0.66	0.0107	FGF23,BIRC3,FOS,CXCL8,NOS2,IL6R,TRAF1,IL2RG,SOS1
GO:1903131	Mononuclear cell differentiation	6	321	0.88	0.0110	ITGB8,PPARG,SHH,IL6R,IL2RG,PIK3CD
GO:0050764	Regulation of phagocytosis	4	104	1.2	0.0112	PRKCG,PPARG,ITGA2,IL2RG
GO:0031401	Positive regulation of protein modification process	10	1018	0.61	0.0121	BIRC7,FGF23,BIRC3,FGF18,PPARG,CALM3,AXIN2,IL6R,CDKN1A,IGF2
GO:0043281	Regulation of cysteine-type endopeptidase activity involved in apoptotic process	5	205	1.0	0.0123	BIRC7,BIRC3,PPARG,PMAIP1,MYC
GO:0042981	Regulation of apoptotic process	12	1462	0.53	0.0127	HMOX1,BIRC7,PRKCG,BIRC3,PPARG,SHH,PMAIP1,HEY2,TRAF1,PIK3CD,MYC,KNG1
GO:0050679	Positive regulation of epithelial cell proliferation	5	207	1.0	0.0127	HMOX1,SHH,PIK3CD,IGF2,MYC
GO:0060684	Epithelial-mesenchymal cell signaling	2	6	2.14	0.0127	WNT6,SHH
GO:0061304	Retinal blood vessel morphogenesis	2	6	2.14	0.0127	COL4A1,LAMA1
GO:1901654	Response to ketone	5	207	1.0	0.0127	PPARG,CALM3,AXIN2,FOS,ADCY5
GO:0035272	Exocrine system development	3	41	1.48	0.0130	SHH,LAMA1,IGF2
GO:0006915	Apoptotic process	10	1041	0.6	0.0137	HMOX1,BIRC7,BIRC3,SHH,PMAIP1,HEY2,IL6R,TRAF1,CDKN1A,MYC
GO:0030097	Hemopoiesis	8	655	0.7	0.0137	ITGB8,JAG1,PPARG,SHH,FOS,IL6R,IL2RG,PIK3CD
GO:0001957	Intramembranous ossification	2	7	2.07	0.0156	FGF18,AXIN2
GO:0022414	Reproductive process	12	1504	0.52	0.0156	ITGB8,BIRC3,PPARG,ITGA2,SHH,FOS,ITGA3,HEY2,SOS1,IGF2,SLC2A1,CCNE2
GO:0061156	Pulmonary artery morphogenesis	2	7	2.07	0.0156	JAG1,HEY2
GO:0014070	Response to organic cyclic compound	9	861	0.63	0.0158	FGF23,PRKCG,PPARG,CALM3,ITGA2,AXIN2,FOS,PMAIP1,ADCY5
GO:0001658	Branching involved in ureteric bud morphogenesis	3	45	1.44	0.0159	WNT6,SHH,MYC
GO:0045668	Negative regulation of osteoblast differentiation	3	46	1.43	0.0167	FGF23,PPARG,AXIN2
GO:0045596	Negative regulation of cell differentiation	8	685	0.68	0.0175	FGF23,JAG1,PPARG,SHH,AXIN2,HEY2,IGF2,MYC
GO:0051171	Regulation of nitrogen compound metabolic process	26	5734	0.27	0.0179	HMOX1,BIRC7,WNT6,FGF23,JAG1,PRKCG,BIRC3,FGF18,PPARG,CALM3,ITGA2,SHH,AXIN2,FOS,PMAIP1,NOS2,FN1,HEY2,IL6R,TRAF1,SOS1,CDKN1A,IGF2,CCNE2,MYC,KNG1
GO:0006935	Chemotaxis	7	516	0.75	0.0181	LAMC2,SHH,CXCL8,IL6R,PIK3CD,LAMA1,SOS1
GO:0010038	Response to metal ion	6	362	0.83	0.0182	HMOX1,FGF23,CALM3,SHH,FOS,RASGRP2
GO:0001775	Cell activation	8	693	0.68	0.0183	ITGB8,SHH,CXCL8,GP6,FN1,IL6R,IL2RG,PIK3CD
GO:1902895	Positive regulation of miRNA transcription	3	48	1.41	0.0183	PPARG,FOS,MYC
GO:0042476	Odontogenesis	4	126	1.11	0.0195	WNT6,WNT10A,SHH,AXIN2
GO:0019221	Cytokine-mediated signaling pathway	6	369	0.82	0.0197	BIRC3,CXCL8,IL6R,TRAF1,IL2RG,SOS1
GO:0007498	Mesoderm development	4	127	1.11	0.0199	ITGA2,SHH,ITGA3,TXNRD1
GO:0009628	Response to abiotic stimulus	10	1107	0.57	0.0201	HMOX1,PPARG,ITGA2,FOS,MMP1,PMAIP1,NOS2,CDKN1A,SLC2A1,MYC
GO:0002011	Morphogenesis of an epithelial sheet	3	51	1.38	0.0208	JAG1,LAMA1,SOS1
GO:0051098	Regulation of binding	6	375	0.82	0.0208	HMOX1,PPARG,CALM3,ITGA2,HEY2,CDKN1A
GO:0071345	Cellular response to cytokine stimulus	8	711	0.66	0.0208	FGF23,BIRC3,CXCL8,NOS2,IL6R,TRAF1,IL2RG,SOS1
GO:0008283	Cell population proliferation	8	712	0.66	0.0209	HMOX1,FGF18,ITGA2,SHH,AXIN2,HEY2,IGF2,TXNRD1
GO:0008285	Negative regulation of cell population proliferation	8	713	0.66	0.0209	HMOX1,PPARG,SHH,AXIN2,CXCL8,COL18A1,CDKN1A,MYC
GO:0019852	L-ascorbic acid metabolic process	2	9	1.96	0.0209	GSTO2,SLC2A1
GO:1901724	Positive regulation of cell proliferation involved in kidney development	2	9	1.96	0.0209	IL6R,MYC
GO:0002573	Myeloid leukocyte differentiation	4	134	1.09	0.0228	ITGB8,PPARG,FOS,PIK3CD
GO:0003007	Heart morphogenesis	5	247	0.92	0.0231	JAG1,SHH,AXIN2,HEY2,SOS1
GO:0048146	Positive regulation of fibroblast proliferation	3	54	1.36	0.0232	FN1,CDKN1A,MYC
GO:0050900	Leukocyte migration	5	249	0.92	0.0236	CXCL8,ITGA3,IL6R,PIK3CD,SOS1
GO:0032966	Negative regulation of collagen biosynthetic process	2	10	1.91	0.0239	PPARG,IL6R
GO:0051147	Regulation of muscle cell differentiation	4	137	1.08	0.0239	SHH,HEY2,LAMA1,IGF2
GO:0070371	ERK1 and ERK2 cascade	3	55	1.35	0.0239	FGF23,FGF18,MYC
GO:0001936	Regulation of endothelial cell proliferation	4	138	1.08	0.0245	HMOX1,PPARG,PIK3CD,IGF2
GO:0080090	Regulation of primary metabolic process	26	5899	0.26	0.0252	HMOX1,BIRC7,WNT6,FGF23,JAG1,PRKCG,BIRC3,FGF18,PPARG,CALM3,ITGA2,SHH,AXIN2,FOS,PMAIP1,NOS2,FN1,HEY2,IL6R,TRAF1,SOS1,CDKN1A,IGF2,CCNE2,MYC,KNG1
GO:0001649	Osteoblast differentiation	4	141	1.07	0.0261	SHH,AXIN2,ITGA11,IGF2
GO:0001934	Positive regulation of protein phosphorylation	8	747	0.64	0.0263	FGF23,FGF18,PPARG,CALM3,AXIN2,IL6R,CDKN1A,IGF2
GO:1903530	Regulation of secretion by cell	7	564	0.71	0.0263	HMOX1,FGF23,PRKCG,PPARG,CALM3,NOS2,ADCY5
GO:0008543	Fibroblast growth factor receptor signaling pathway	3	58	1.33	0.0267	FGF23,FGF18,SOS1
GO:0043388	Positive regulation of DNA binding	3	58	1.33	0.0267	PPARG,CALM3,ITGA2
GO:0033089	Positive regulation of T cell differentiation in thymus	2	11	1.87	0.0268	SHH,IL2RG
GO:0061314	Notch signaling involved in heart development	2	11	1.87	0.0268	JAG1,HEY2
GO:0071107	Response to parathyroid hormone	2	11	1.87	0.0268	FGF23,ITGA2
GO:0051148	Negative regulation of muscle cell differentiation	3	60	1.31	0.0286	SHH,HEY2,IGF2
GO:0007155	Cell adhesion	9	965	0.58	0.0289	ITGB8,LAMC2,ITGA2,ITGA3,ITGA11,FN1,COL18A1,ITGA10,LAMA1
GO:0007584	Response to nutrient	4	147	1.05	0.0289	HMOX1,FGF23,PPARG,ITGA2
GO:0050921	Positive regulation of chemotaxis	4	147	1.05	0.0289	FGF18,ITGA2,CXCL8,IL6R
GO:0062013	Positive regulation of small molecule metabolic process	4	147	1.05	0.0289	PPARG,PMAIP1,NOS2,IGF2
GO:1903706	Regulation of hemopoiesis	6	410	0.78	0.0289	JAG1,SHH,FOS,IL2RG,SOS1,MYC
GO:0001890	Placenta development	4	149	1.04	0.0297	ITGB8,PPARG,HEY2,IGF2
GO:0038063	Collagen-activated tyrosine kinase receptor signaling pathway	2	12	1.84	0.0297	COL4A2,COL4A1
GO:0052548	Regulation of endopeptidase activity	6	414	0.77	0.0297	BIRC7,BIRC3,PPARG,PMAIP1,MYC,KNG1
GO:1901731	Positive regulation of platelet aggregation	2	12	1.84	0.0297	GP6,IL6R
GO:0045860	Positive regulation of protein kinase activity	6	416	0.77	0.0300	FGF18,CALM3,AXIN2,IL6R,CDKN1A,IGF2
GO:0007399	Nervous system development	14	2188	0.42	0.0303	WNT6,JAG1,WNT10A,PRKCG,LAMC2,CALM3,SHH,FOS,ITGA3,FN1,COL4A1,LAMA1,SOS1,SLC2A1
GO:0051347	Positive regulation of transferase activity	7	586	0.69	0.0303	FGF18,CALM3,AXIN2,IL6R,CDKN1A,IGF2,MYC
GO:0071560	Cellular response to transforming growth factor beta stimulus	4	151	1.04	0.0304	ITGB8,WNT10A,FOS,COL4A2
GO:0048732	Gland development	6	419	0.77	0.0306	HMOX1,WNT10A,ITGA2,SHH,LAMA1,IGF2
GO:0007264	Small GTPase mediated signal transduction	5	273	0.88	0.0310	HMOX1,ITGA3,RASGRP2,SOS1,CDKN1A
GO:0065008	Regulation of biological quality	19	3654	0.33	0.0313	HMOX1,FGF23,PRKCG,PPARG,CALM3,ITGA2,SHH,AXIN2,GP6,PMAIP1,NOS2,FN1,HEY2,SOS1,SLC2A1,ADCY5,TXNRD1,MYC,KNG1
GO:0048519	Negative regulation of biological process	24	5313	0.27	0.0320	HMOX1,BIRC7,ITGB8,FGF23,JAG1,PRKCG,BIRC3,PPARG,CALM3,SHH,AXIN2,CXCL8,ITGA3,NOS2,FN1,COL18A1,COL4A2,HEY2,IL6R,CDKN1A,IGF2,GNG4,MYC,KNG1
GO:0006950	Response to stress	18	3358	0.34	0.0324	HMOX1,PRKCG,PPARG,ITGA2,SHH,FOS,CXCL8,GP6,PMAIP1,NOS2,FN1,HEY2,IL6R,PIK3CD,CDKN1A,SLC2A1,MYC,KNG1
GO:0002694	Regulation of leukocyte activation	7	601	0.68	0.0342	HMOX1,SHH,FN1,IL2RG,SOS1,CDKN1A,IGF2
GO:0010660	Regulation of muscle cell apoptotic process	3	67	1.26	0.0358	HMOX1,PPARG,HEY2
GO:0060100	Positive regulation of phagocytosis, engulfment	2	14	1.77	0.0367	PPARG,ITGA2
GO:0001503	Ossification	5	287	0.85	0.0372	FGF18,SHH,AXIN2,ITGA11,IGF2
GO:0030855	Epithelial cell differentiation	7	617	0.67	0.0386	JAG1,PPARG,ITGA2,COL18A1,HEY2,COL4A1,LAMA1
GO:0001570	Vasculogenesis	3	70	1.25	0.0394	ITGB8,SHH,HEY2
GO:0001707	Mesoderm formation	3	70	1.25	0.0394	ITGA2,ITGA3,TXNRD1
GO:0046632	Alpha-beta T cell differentiation	3	70	1.25	0.0394	SHH,IL6R,IL2RG
GO:0060445	Branching involved in salivary gland morphogenesis	2	15	1.74	0.0402	SHH,LAMA1
GO:0044419	Biological process involved in interspecies interaction between organisms	11	1490	0.48	0.0403	ITGB8,PPARG,ITGA2,FOS,CXCL8,PMAIP1,NOS2,FN1,IL6R,PIK3CD,KNG1
GO:0010594	Regulation of endothelial cell migration	4	169	0.99	0.0421	HMOX1,FGF18,PPARG,PIK3CD
GO:0051248	Negative regulation of protein metabolic process	9	1038	0.55	0.0422	BIRC7,PRKCG,BIRC3,PPARG,CALM3,SHH,NOS2,CDKN1A,KNG1
GO:0007565	Female pregnancy	4	170	0.98	0.0426	ITGA2,FOS,ITGA3,SLC2A1
GO:0030217	T cell differentiation	4	171	0.98	0.0433	SHH,IL6R,IL2RG,PIK3CD
GO:0031016	Pancreas development	3	74	1.22	0.0435	SHH,IL6R,IGF2
GO:0051151	Negative regulation of smooth muscle cell differentiation	2	16	1.71	0.0435	SHH,HEY2
GO:0044772	Mitotic cell cycle phase transition	4	173	0.98	0.0444	CALM3,CDKN1A,CCNE2,MYC
GO:0050766	Positive regulation of phagocytosis	3	75	1.22	0.0448	PPARG,ITGA2,IL2RG
GO:0003184	Pulmonary valve morphogenesis	2	17	1.68	0.0477	JAG1,HEY2
GO:0033273	Response to vitamin	3	78	1.2	0.0495	FGF23,PPARG,ITGA2
