# Supplementary material for: Modulation of innate immunity related genes resulting in prophylactic antimicrobial and antiviral properties
Source: J Transl Med. 2024 Jun 17;22:574. doi: 10.1186/s12967-024-05378-2 (PMC11184722; doi:10.1186/s12967-024-05378-2)
Supplement: Supplementary file 8 — Additional file 8. Related to Figure 4C. List of differentially expressed genes (DEGs) in SARS-CoV-2-infected Caco-2 cells (5x105) pre-treated with solution-3 or with vehicle (0.8% NaCl). RNAseq analyses showed n.5353 DEGs (fold-change of 2, p-value <0.05) upon treatment with the nutraceutical formula, with n.2814 and n.2539 up- or down-regulated genes, respectively. The gene symbol, the fold-change and the p-value are shown. [file 12967_2024_5378_MOESM8_ESM.xlsx]

## Sheet: Figure 4C
Gene_Symbol	Description	Fold Change	p value
AGO4	argonaute RISC component 4	-2.43348	5.59126e-06
A1BG	alpha-1-B glycoprotein	4.05068	0.000115004
A1CF	APOBEC1 complementation factor	-5.27311	4.05662e-26
A4GALT	alpha 1,4-galactosyltransferase (P blood group)	2.93069	9.37837e-08
AARS1	alanyl-tRNA synthetase 1	2.25609	1.05805e-07
AATK	apoptosis associated tyrosine kinase	-2.19899	2.83031e-07
ABAT	4-aminobutyrate aminotransferase	-9.79706	3.1855e-27
ABCA1	ATP binding cassette subfamily A member 1	-25.3639	1.38015e-54
ABCA5	ATP binding cassette subfamily A member 5	-4.83767	4.11741e-16
ABCB1	ATP binding cassette subfamily B member 1	-3.81887	2.26107e-14
ABCC3	ATP binding cassette subfamily C member 3	2.16837	1.07489e-06
ABCC6	ATP binding cassette subfamily C member 6	-3.29923	1.46103e-14
ABCC9	ATP binding cassette subfamily C member 9	-19.2119	7.08122e-39
ABCD1	ATP binding cassette subfamily D member 1	-2.76115	1.86359e-06
ABCG2	ATP binding cassette subfamily G member 2 (Junior blood group)	3.56958	8.19911e-15
ABHD11	abhydrolase domain containing 11	2.37778	4.34248e-07
ABHD14A	abhydrolase domain containing 14A	-2.11602	0.00345592
ABHD14B	abhydrolase domain containing 14B	2.38701	1.6573e-07
ABHD15	abhydrolase domain containing 15	-3.26041	5.839e-13
ABHD17C	abhydrolase domain containing 17C, depalmitoylase	2.68054	1.63359e-10
ABHD2	abhydrolase domain containing 2, acylglycerol lipase	-4.06915	3.10972e-17
ABR	ABR activator of RhoGEF and GTPase	-2.79476	1.51725e-09
ABRAXAS1	abraxas 1, BRCA1 A complex subunit	2.1467	5.41913e-06
ACAD10	acyl-CoA dehydrogenase family member 10	-2.14887	8.33627e-07
ACADM	acyl-CoA dehydrogenase medium chain	-2.52115	2.41002e-09
ACADSB	acyl-CoA dehydrogenase short/branched chain	-5.04297	1.5723e-22
ACADVL	acyl-CoA dehydrogenase very long chain	2.72459	2.71855e-10
ACE	angiotensin I converting enzyme	2.31122	4.35558e-07
ACE2	angiotensin I converting enzyme 2	2.39542	0.00610935
ACHE	acetylcholinesterase (Cartwright blood group)	2.19718	0.00039594
ACLY	ATP citrate lyase	-2.08637	9.57435e-05
ACOT1	acyl-CoA thioesterase 1	-3.25478	1.95202e-11
ACOT13	acyl-CoA thioesterase 13	-2.44646	9.36427e-08
ACOT2	acyl-CoA thioesterase 2	-2.48268	1.37917e-08
ACOT7	acyl-CoA thioesterase 7	-2.18035	1.62367e-06
ACRBP	acrosin binding protein	-3.64701	0.00381366
ACSL1	acyl-CoA synthetase long chain family member 1	-2.50647	1.56901e-08
ACSM3	acyl-CoA synthetase medium chain family member 3	5.81023	4.26159e-19
ACSS1	acyl-CoA synthetase short chain family member 1	-3.48617	1.11904e-15
ACTA1	actin alpha 1, skeletal muscle	-3.33066	0.00630716
ACTG1	actin gamma 1	3.32473	1.06314e-14
ACTL10	actin like 10	-3.34898	4.3373e-07
ACTR3C	actin related protein 3C	-5.00602	6.44125e-15
ACTR5	actin related protein 5	2.16088	1.40084e-06
ACVR1B	activin A receptor type 1B	-2.58986	4.57346e-08
ACVR1C	activin A receptor type 1C	-3.47453	6.84903e-09
ACY3	aminoacylase 3	-3.82801	2.94495e-13
ACYP1	acylphosphatase 1	2.04684	0.00036658
ADA	adenosine deaminase	5.44492	3.01827e-23
ADAM11	ADAM metallopeptidase domain 11	2.79112	1.46842e-06
ADAM15	ADAM metallopeptidase domain 15	2.66269	9.07551e-10
ADAM22	ADAM metallopeptidase domain 22	-5.86976	1.51851e-23
ADAM23	ADAM metallopeptidase domain 23	-3.06195	1.6681e-12
ADAMTSL4	ADAMTS like 4	9.0374	7.09855e-31
ADAP1	ArfGAP with dual PH domains 1	3.7182	3.87467e-16
ADAP2	ArfGAP with dual PH domains 2	4.23461	3.69127e-13
ADAT2	adenosine deaminase tRNA specific 2	2.41748	3.634e-07
ADCK1	aarF domain containing kinase 1	2.11414	0.00031796
ADCY1	adenylate cyclase 1	-2.71487	8.4309e-08
ADCY10	adenylate cyclase 10	-3.89249	2.07678e-07
ADCY5	adenylate cyclase 5	-4.38793	6.92718e-12
ADCY9	adenylate cyclase 9	-2.30042	5.64084e-07
ADD1	adducin 1	-2.13582	6.33833e-07
ADGRA2	adhesion G protein-coupled receptor A2	2.22472	0.00431633
ADGRG5	adhesion G protein-coupled receptor G5	-2.22515	1.43216e-05
ADGRV1	adhesion G protein-coupled receptor V1	-10.4531	5.41367e-15
ADH4	alcohol dehydrogenase 4 (class II), pi polypeptide	-19.4509	1.32565e-36
ADH6	alcohol dehydrogenase 6 (class V)	-9.5837	4.79567e-42
ADI1	acireductone dioxygenase 1	-3.39574	4.57606e-15
ADM2	adrenomedullin 2	3.08691	1.26679e-12
ADORA1	adenosine A1 receptor	-9.93332	2.73868e-24
ADPRM	ADP-ribose/CDP-alcohol diphosphatase, manganese dependent	7.07733	6.60134e-25
ADRA2C	adrenoceptor alpha 2C	-2.28498	1.09888e-05
ADSS1	adenylosuccinate synthase 1	2.1426	0.000303843
ADTRP	androgen dependent TFPI regulating protein	-8.34829	1.0159e-12
AFAP1L1	actin filament associated protein 1 like 1	2.23606	0.00728339
AFF1	AF4/FMR2 family member 1	-3.46011	5.86435e-12
AFG1L	AFG1 like ATPase	2.14555	4.16237e-06
AFP	alpha fetoprotein	-34.0199	1.71764e-61
AGAP6	ArfGAP with GTPase domain, ankyrin repeat and PH domain 6	2.3989	1.56558e-07
AGAP9	ArfGAP with GTPase domain, ankyrin repeat and PH domain 9	-2.80319	0.0191245
AGFG2	ArfGAP with FG repeats 2	-5.10078	7.06203e-19
AGL	amylo-alpha-1, 6-glucosidase, 4-alpha-glucanotransferase	-3.41025	7.15075e-14
AGMO	alkylglycerol monooxygenase	-3.68127	0.00176362
AGPAT2	1-acylglycerol-3-phosphate O-acyltransferase 2	2.2512	9.35988e-06
AGPAT3	1-acylglycerol-3-phosphate O-acyltransferase 3	-2.35333	2.07515e-08
AGR2	anterior gradient 2, protein disulphide isomerase family member	4.13463	8.54353e-16
AGR3	anterior gradient 3, protein disulphide isomerase family member	7.50156	9.47363e-16
AGT	angiotensinogen	-3.09477	8.46994e-13
AGXT	alanine--glyoxylate and serine--pyruvate aminotransferase	-4.0221	5.95727e-06
AHNAK	AHNAK nucleoprotein	-5.03564	1.40073e-12
AHR	aryl hydrocarbon receptor	2.4662	1.88855e-07
AHSG	alpha 2-HS glycoprotein	-3.09297	2.04433e-11
AIF1	allograft inflammatory factor 1	-14.8314	3.17385e-17
AIFM2	apoptosis inducing factor mitochondria associated 2	2.22116	2.86232e-07
AIMP1	aminoacyl tRNA synthetase complex interacting multifunctional protein 1	-2.16716	4.95948e-07
AJM1	apical junction component 1 homolog	-12.0279	1.65044e-24
AK4	adenylate kinase 4	-3.59934	2.68953e-15
AK6	adenylate kinase 6	2.15951	1.35667e-06
AK9	adenylate kinase 9	-3.45324	7.08921e-12
AKAP11	A-kinase anchoring protein 11	-2.07378	8.06362e-05
AKAP13	A-kinase anchoring protein 13	-3.40648	1.31857e-10
AKAP5	A-kinase anchoring protein 5	-5.41491	1.37822e-13
AKAP6	A-kinase anchoring protein 6	-3.54791	0.000338624
AKAP7	A-kinase anchoring protein 7	-4.32518	1.03384e-17
AKAP9	A-kinase anchoring protein 9	-2.39463	1.93876e-07
AKNA	AT-hook transcription factor	4.15509	4.25703e-17
AKR1B10	aldo-keto reductase family 1 member B10	8.41624	7.96893e-12
AKR1C1	aldo-keto reductase family 1 member C1	17.8458	3.48362e-48
AKR1C2	aldo-keto reductase family 1 member C2	8.29917	1.59362e-32
AKT3	AKT serine/threonine kinase 3	-5.24677	2.83056e-06
ALB	albumin	-23.0103	4.47064e-37
ALDH1A3	aldehyde dehydrogenase 1 family member A3	2.77358	0.0159528
ALDH1L1	aldehyde dehydrogenase 1 family member L1	2.79942	0.00645222
ALDH1L2	aldehyde dehydrogenase 1 family member L2	2.55349	4.32429e-06
ALDH3B1	aldehyde dehydrogenase 3 family member B1	-2.81234	1.14185e-10
ALDH4A1	aldehyde dehydrogenase 4 family member A1	-3.36957	1.25478e-12
ALDH5A1	aldehyde dehydrogenase 5 family member A1	-3.08768	5.27749e-13
ALDH6A1	aldehyde dehydrogenase 6 family member A1	-2.70934	2.92072e-10
ALG1	ALG1 chitobiosyldiphosphodolichol beta-mannosyltransferase	-2.01012	1.54634e-05
ALG11	ALG11 alpha-1,2-mannosyltransferase	-2.25535	3.51474e-06
ALG3	ALG3 alpha-1,3- mannosyltransferase	2.45561	7.93001e-08
ALKBH2	alkB homolog 2, alpha-ketoglutarate dependent dioxygenase	2.54584	4.82451e-07
ALMS1	ALMS1 centrosome and basal body associated protein	-3.39869	9.82583e-07
ALOX12B	arachidonate 12-lipoxygenase, 12R type	2.24735	0.00808792
ALOXE3	arachidonate lipoxygenase 3	2.36707	0.00406958
ALPG	alkaline phosphatase, germ cell	40.6926	1.93053e-58
ALPK2	alpha kinase 2	-4.52523	5.90394e-14
ALPK3	alpha kinase 3	-3.68988	4.79465e-05
ALPP	alkaline phosphatase, placental	15.8632	9.91857e-31
ALS2CL	ALS2 C-terminal like	4.12476	5.48696e-19
AMACR	alpha-methylacyl-CoA racemase	-3.13975	9.51303e-14
AMBP	alpha-1-microglobulin/bikunin precursor	2.02665	0.024225
AMDHD2	amidohydrolase domain containing 2	-2.07351	1.18263e-05
AMER1	APC membrane recruitment protein 1	-5.23668	7.67999e-14
AMER3	APC membrane recruitment protein 3	-110.23	1.0005e-50
AMH	anti-Mullerian hormone	-9.42642	5.15271e-17
AMIGO3	adhesion molecule with Ig like domain 3	-3.19072	8.77658e-07
AMMECR1	AMMECR nuclear protein 1	-2.88748	1.1511e-09
AMN1	antagonist of mitotic exit network 1 homolog	3.926	1.02874e-13
AMOT	angiomotin	-8.54802	2.0235e-26
AMOTL1	angiomotin like 1	-2.30087	1.0874e-05
AMOTL2	angiomotin like 2	-3.16775	5.0017e-11
AMY2B	amylase alpha 2B	2.81614	0.000273867
ANAPC10	anaphase promoting complex subunit 10	2.2143	1.4719e-06
ANG	angiogenin	-2.08203	0.000287225
ANGPTL4	angiopoietin like 4	2.12123	0.0192853
ANK2	ankyrin 2	-8.79835	9.29952e-27
ANK3	ankyrin 3	-2.39901	8.65413e-06
ANKDD1A	ankyrin repeat and death domain containing 1A	2.6738	0.0153458
ANKFY1	ankyrin repeat and FYVE domain containing 1	-2.60961	1.65047e-08
ANKRD1	ankyrin repeat domain 1	5.63329	4.70823e-22
ANKRD12	ankyrin repeat domain 12	-2.19697	0.00537552
ANKRD13B	ankyrin repeat domain 13B	5.0429	7.76535e-17
ANKRD13D	ankyrin repeat domain 13D	2.30865	1.36455e-07
ANKRD24	ankyrin repeat domain 24	6.86516	4.64287e-09
ANKRD37	ankyrin repeat domain 37	-6.46441	1.26339e-10
ANKRD50	ankyrin repeat domain 50	-2.76376	2.99047e-06
ANTXR2	ANTXR cell adhesion molecule 2	-5.84316	1.54815e-14
ANXA1	annexin A1	15.5198	2.61115e-34
ANXA13	annexin A13	-12.2978	1.6502e-29
ANXA2R	annexin A2 receptor	2.93663	2.06034e-06
ANXA4	annexin A4	-2.61718	8.87155e-10
ANXA8	annexin A8	-12.2091	6.41736e-43
ANXA8L1	annexin A8 like 1	-10.6413	3.06281e-35
ANXA9	annexin A9	-4.18035	2.40974e-19
AOC1	amine oxidase copper containing 1	-3.41992	1.82096e-14
AOC3	amine oxidase copper containing 3	-3.02681	0.00116641
AOPEP	aminopeptidase O (putative)	-2.01496	4.91181e-06
AP1M1	adaptor related protein complex 1 subunit mu 1	-3.80706	1.33314e-16
AP1S3	adaptor related protein complex 1 subunit sigma 3	-2.04876	2.38404e-06
AP4S1	adaptor related protein complex 4 subunit sigma 1	-2.1099	7.13493e-05
AP5M1	adaptor related protein complex 5 subunit mu 1	-3.58346	1.29127e-13
AP5S1	adaptor related protein complex 5 subunit sigma 1	-2.42321	3.59277e-07
APAF1	apoptotic peptidase activating factor 1	-2.70374	1.36997e-07
APBA1	amyloid beta precursor protein binding family A member 1	-5.88499	2.58255e-05
APBB2	amyloid beta precursor protein binding family B member 2	-2.51473	1.14324e-08
APC	APC regulator of WNT signaling pathway	-2.80601	5.21245e-08
APC2	APC regulator of WNT signaling pathway 2	-2.2644	5.77006e-05
APIP	APAF1 interacting protein	2.3636	4.05247e-08
APLF	aprataxin and PNKP like factor	2.3193	0.000233611
APLN	apelin	-3.62811	0.000109747
APOA1	apolipoprotein A1	-6.32389	1.81386e-18
APOA2	apolipoprotein A2	3.1727	2.98764e-09
APOA4	apolipoprotein A4	-8.7189	1.39076e-18
APOB	apolipoprotein B	-10.509	1.33642e-29
APOBEC2	apolipoprotein B mRNA editing enzyme catalytic subunit 2	-6.3853	5.60745e-06
APOBEC3A	apolipoprotein B mRNA editing enzyme catalytic subunit 3A	2.0475	0.00113556
APOC2	apolipoprotein C2	2.95398	0.00145183
APOC3	apolipoprotein C3	-7.81311	6.59702e-26
APOD	apolipoprotein D	-5.9763	6.20791e-22
APOH	apolipoprotein H	-21.8257	2.22906e-65
APOL1	apolipoprotein L1	-2.37801	0.00019668
APOLD1	apolipoprotein L domain containing 1	2.17315	0.000124594
APPBP2	amyloid beta precursor protein binding protein 2	-2.08345	5.09896e-06
AQP11	aquaporin 11	-5.21278	1.1274e-23
AQP3	aquaporin 3 (Gill blood group)	-33.3705	3.32793e-81
AQP7	aquaporin 7	-2.37904	1.1342e-07
AR	androgen receptor	-3.25125	6.50685e-06
ARAP3	ArfGAP with RhoGAP domain, ankyrin repeat and PH domain 3	-2.49048	7.09441e-08
AREG	amphiregulin	12.0468	1.10937e-46
ARFGAP1	ADP ribosylation factor GTPase activating protein 1	2.23435	3.61813e-07
ARFGEF2	ADP ribosylation factor guanine nucleotide exchange factor 2	-2.17601	0.000149526
ARG2	arginase 2	3.88637	1.0248e-16
ARHGAP28	Rho GTPase activating protein 28	-6.02614	8.16853e-09
ARHGAP8	Rho GTPase activating protein 8	2.01478	2.83054e-05
ARHGEF11	Rho guanine nucleotide exchange factor 11	-2.94627	1.40361e-08
ARHGEF12	Rho guanine nucleotide exchange factor 12	-3.02932	6.25216e-08
ARHGEF17	Rho guanine nucleotide exchange factor 17	-2.96578	5.67984e-10
ARHGEF18	Rho/Rac guanine nucleotide exchange factor 18	-2.19091	2.40032e-07
ARHGEF2	Rho/Rac guanine nucleotide exchange factor 2	2.36868	1.90709e-08
ARHGEF26	Rho guanine nucleotide exchange factor 26	-5.0484	1.71735e-22
ARHGEF38	Rho guanine nucleotide exchange factor 38	-12.7938	9.85643e-17
ARHGEF4	Rho guanine nucleotide exchange factor 4	2.80969	0.000142679
ARID1A	AT-rich interaction domain 1A	-3.92148	1.69015e-11
ARID1B	AT-rich interaction domain 1B	-3.53611	1.72079e-12
ARID2	AT-rich interaction domain 2	-2.2303	3.86468e-06
ARID5B	AT-rich interaction domain 5B	-3.34966	2.4256e-12
ARL11	ADP ribosylation factor like GTPase 11	-2.13224	0.00796823
ARL14	ADP ribosylation factor like GTPase 14	10.3357	7.21241e-21
ARL15	ADP ribosylation factor like GTPase 15	-2.73219	1.82141e-09
ARL8A	ADP ribosylation factor like GTPase 8A	3.02149	2.34694e-10
ARMC10	armadillo repeat containing 10	2.12048	1.24328e-06
ARMC5	armadillo repeat containing 5	-2.29074	2.78635e-05
ARMCX4	armadillo repeat containing X-linked 4	-3.64145	1.6336e-08
ARPC2	actin related protein 2/3 complex subunit 2	2.01126	7.16984e-06
ARPIN	actin related protein 2/3 complex inhibitor	-4.47034	1.37064e-19
ARRB1	arrestin beta 1	-7.43102	2.17289e-35
ARRDC3	arrestin domain containing 3	5.05276	2.00464e-22
ARSA	arylsulfatase A	2.1347	1.25043e-05
ARSB	arylsulfatase B	-2.99915	2.02775e-09
ARSD	arylsulfatase D	-5.01516	2.73185e-05
ARSG	arylsulfatase G	3.79175	2.68693e-12
ARTN	artemin	3.33135	1.84408e-06
ASB9	ankyrin repeat and SOCS box containing 9	-2.65592	6.11787e-08
ASCC1	activating signal cointegrator 1 complex subunit 1	2.26343	1.05534e-07
ASCC3	activating signal cointegrator 1 complex subunit 3	-2.25738	2.74518e-06
ASCL2	achaete-scute family bHLH transcription factor 2	-2.4282	2.24251e-05
ASDURF	ASNSD1 upstream reading frame	-5.76972	0.000243245
ASH1L	ASH1 like histone lysine methyltransferase	-5.54804	3.72199e-11
ASIC1	acid sensing ion channel subunit 1	2.18315	2.15808e-07
ASMTL	acetylserotonin O-methyltransferase like	2.3183	6.04884e-08
ASNS	asparagine synthetase (glutamine-hydrolyzing)	4.48656	8.02405e-21
ASPA	aspartoacylase	-2.80336	2.80102e-07
ASPHD1	aspartate beta-hydroxylase domain containing 1	2.34971	3.27599e-05
ASTE1	asteroid homolog 1	-3.77083	3.32041e-17
ASTN2	astrotactin 2	-3.82104	5.59607e-15
ASXL2	ASXL transcriptional regulator 2	-2.84062	2.50127e-07
ATAD1	ATPase family AAA domain containing 1	2.58103	3.41545e-09
ATE1	arginyltransferase 1	-2.80993	1.37456e-08
ATF3	activating transcription factor 3	4.50995	1.17462e-20
ATF4	activating transcription factor 4	2.54346	3.24505e-09
ATG2B	autophagy related 2B	-3.33573	3.75715e-10
ATG4D	autophagy related 4D cysteine peptidase	2.27357	1.04532e-06
ATG9B	autophagy related 9B	13.1759	1.29069e-14
ATM	ATM serine/threonine kinase	-2.05222	0.000583079
ATOH7	atonal bHLH transcription factor 7	3.50336	0.000155627
ATP10D	ATPase phospholipid transporting 10D (putative)	-5.83427	3.20375e-11
ATP11A	ATPase phospholipid transporting 11A	-3.39363	6.31271e-11
ATP11C	ATPase phospholipid transporting 11C	-2.6097	6.01363e-07
ATP13A3	ATPase 13A3	-2.2028	0.000239752
ATP1B1	ATPase Na+/K+ transporting subunit beta 1	-2.65919	2.66346e-10
ATP6	ATP synthase F0 subunit 6	-2.1756	6.38595e-07
ATP6V0A4	ATPase H+ transporting V0 subunit a4	-2.44764	0.00659056
ATP6V0D1	ATPase H+ transporting V0 subunit d1	-2.58086	1.37711e-09
ATP6V1C1	ATPase H+ transporting V1 subunit C1	-2.06879	3.06168e-06
ATP6V1FNB	ATP6V1F neighbor	-2.53143	0.0184614
ATP7A	ATPase copper transporting alpha	-3.38055	9.97347e-08
ATP7B	ATPase copper transporting beta	-2.67967	2.93438e-07
ATP8	ATP synthase F0 subunit 8	-3.89347	5.39914e-13
ATP8B1	ATPase phospholipid transporting 8B1	-2.1157	7.3693e-05
ATP9A	ATPase phospholipid transporting 9A (putative)	-4.44991	5.23813e-12
ATRN	attractin	-2.94982	1.61926e-09
ATRX	ATRX chromatin remodeler	-2.05564	0.0020791
ATXN1	ataxin 1	-2.77937	1.39451e-06
ATXN1L	ataxin 1 like	-3.06339	2.76669e-06
ATXN7L1	ataxin 7 like 1	-2.26821	2.83189e-06
AUNIP	aurora kinase A and ninein interacting protein	2.99781	5.15776e-12
AURKC	aurora kinase C	3.231	2.93217e-05
AUTS2	activator of transcription and developmental regulator AUTS2	-2.39775	6.43906e-08
AXIN2	axin 2	-5.48029	1.53025e-18
AZGP1	alpha-2-glycoprotein 1, zinc-binding	2.49157	0.0206522
B3GLCT	beta 3-glucosyltransferase	-2.69944	3.00081e-08
B3GNT3	UDP-GlcNAc:betaGal beta-1,3-N-acetylglucosaminyltransferase 3	5.9268	1.17934e-10
B3GNT7	UDP-GlcNAc:betaGal beta-1,3-N-acetylglucosaminyltransferase 7	2.15203	3.45248e-05
B3GNT9	UDP-GlcNAc:betaGal beta-1,3-N-acetylglucosaminyltransferase 9	-2.91942	1.30098e-09
B3GNTL1	UDP-GlcNAc:betaGal beta-1,3-N-acetylglucosaminyltransferase like 1	2.10085	0.000399319
B4GALNT2	beta-1,4-N-acetyl-galactosaminyltransferase 2	-16.3328	3.99466e-22
B4GALT3	beta-1,4-galactosyltransferase 3	2.43622	4.46446e-09
BAAT	bile acid-CoA:amino acid N-acyltransferase	-2.58748	0.0075386
BACE1	beta-secretase 1	-3.62353	1.22706e-12
BAIAP2L1	BAR/IMD domain containing adaptor protein 2 like 1	2.35332	7.14989e-08
BAIAP2L2	BAR/IMD domain containing adaptor protein 2 like 2	3.05175	7.41457e-11
BANK1	B cell scaffold protein with ankyrin repeats 1	-2.35462	9.19095e-05
BATF2	basic leucine zipper ATF-like transcription factor 2	2.43978	5.4875e-06
BAZ1B	bromodomain adjacent to zinc finger domain 1B	-2.07386	3.39871e-05
BBC3	BCL2 binding component 3	4.21165	8.63828e-17
BBS1	Bardet-Biedl syndrome 1	-2.12557	1.13194e-06
BBS9	Bardet-Biedl syndrome 9	-2.61207	2.53377e-06
BCAS1	brain enriched myelin associated protein 1	-19.7016	2.45531e-28
BCAS4	breast carcinoma amplified sequence 4	2.62553	4.65133e-08
BCKDHB	branched chain keto acid dehydrogenase E1 subunit beta	-2.03095	2.38292e-05
BCL2L1	BCL2 like 1	2.08965	1.72402e-06
BCL2L11	BCL2 like 11	-3.09413	4.40209e-12
BCL2L12	BCL2 like 12	2.23607	4.1425e-06
BCL2L13	BCL2 like 13	2.29356	7.31291e-08
BCL2L2-PABPN1	BCL2L2-PABPN1 readthrough	30.1687	8.05808e-05
BCL3	BCL3 transcription coactivator	3.42983	3.61041e-14
BCL6	BCL6 transcription repressor	-3.04141	2.36253e-09
BCL9	BCL9 transcription coactivator	-2.2298	3.72496e-05
BCLAF1	BCL2 associated transcription factor 1	-2.27682	2.95568e-06
BCO1	beta-carotene oxygenase 1	2.818	1.16823e-06
BCOR	BCL6 corepressor	-2.77763	1.49895e-06
BEND3	BEN domain containing 3	-2.87614	1.52012e-08
BEST1	bestrophin 1	3.2891	5.1863e-09
BET1	Bet1 golgi vesicular membrane trafficking protein	2.01942	6.93391e-06
BEX2	brain expressed X-linked 2	5.20936	1.42988e-16
BFSP1	beaded filament structural protein 1	-10.2112	3.31104e-41
BGN	biglycan	3.65598	1.93465e-11
BHLHA15	basic helix-loop-helix family member a15	3.31833	1.51434e-08
BHMT2	betaine--homocysteine S-methyltransferase 2	3.35792	4.23163e-07
BICC1	BicC family RNA binding protein 1	-3.62493	1.75993e-14
BICDL1	BICD family like cargo adaptor 1	2.02533	8.10557e-06
BICDL2	BICD family like cargo adaptor 2	2.15037	2.97937e-06
BIK	BCL2 interacting killer	2.02277	0.00232065
BIRC3	baculoviral IAP repeat containing 3	4.33399	8.17949e-12
BIRC6	baculoviral IAP repeat containing 6	-2.46985	2.06175e-05
BIRC7	baculoviral IAP repeat containing 7	3.45918	5.21882e-07
BMF	Bcl2 modifying factor	-2.1317	8.0015e-07
BMP4	bone morphogenetic protein 4	-2.0077	5.44127e-06
BMP6	bone morphogenetic protein 6	65.4427	8.40776e-24
BMP8A	bone morphogenetic protein 8a	-8.07133	1.68457e-28
BMP8B	bone morphogenetic protein 8b	-7.42648	1.82586e-33
BMPR1A	bone morphogenetic protein receptor type 1A	-2.42566	4.5024e-07
BMPR2	bone morphogenetic protein receptor type 2	-3.4431	2.83833e-11
BMT2	base methyltransferase of 25S rRNA 2 homolog	-2.05859	3.01732e-05
BNIP1	BCL2 interacting protein 1	3.86808	4.47429e-13
BNIP3	BCL2 interacting protein 3	-3.21546	9.21055e-13
BNIPL	BCL2 interacting protein like	-3.45386	1.08694e-05
BOD1L1	biorientation of chromosomes in cell division 1 like 1	-2.00474	0.00329285
BOLA1	bolA family member 1	2.64288	1.66363e-07
BOLA2	bolA family member 2	2.22353	6.68291e-05
BOLA2-SMG1P6	BOLA2-SMG1P6 readthrough	2.71699	7.79901e-09
BOLA2B	bolA family member 2B	2.37895	2.17556e-05
BOLA3	bolA family member 3	2.03016	5.90562e-05
BOP1	BOP1 ribosomal biogenesis factor	2.20118	5.27476e-06
BORCS8-MEF2B	BORCS8-MEF2B readthrough	5.4738	2.87553e-09
BPHL	biphenyl hydrolase like	-2.05041	1.68249e-05
BPTF	bromodomain PHD finger transcription factor	-2.51471	2.9698e-07
BRCC3	BRCA1/BRCA2-containing complex subunit 3	-3.78181	5.31412e-16
BRI3BP	BRI3 binding protein	-2.55901	2.99846e-08
BRIX1	biogenesis of ribosomes BRX1	2.79353	6.19811e-11
BRMS1L	BRMS1 like transcriptional repressor	-3.38821	3.1321e-11
BRPF3	bromodomain and PHD finger containing 3	-2.977	1.10894e-07
BSCL2	BSCL2 lipid droplet biogenesis associated, seipin	2.2478	6.25851e-06
BSN	bassoon presynaptic cytomatrix protein	-3.32601	7.59262e-06
BSND	barttin CLCNK type accessory subunit beta	2.35053	0.0200316
BTBD19	BTB domain containing 19	-2.5838	0.0279281
BTBD7	BTB domain containing 7	-2.52096	1.34603e-06
BTBD9	BTB domain containing 9	-2.73105	1.39821e-09
BTD	biotinidase	-3.69698	6.17345e-14
BTF3	basic transcription factor 3	2.08398	1.5133e-05
BTG1	BTG anti-proliferation factor 1	3.7911	6.52691e-18
BTG3	BTG anti-proliferation factor 3	2.94623	4.10323e-12
BTG4	BTG anti-proliferation factor 4	2.72761	0.00561138
BTN1A1	butyrophilin subfamily 1 member A1	-2.60207	1.54092e-07
BTN3A3	butyrophilin subfamily 3 member A3	2.5246	0.00363285
BTNL8	butyrophilin like 8	-25.0047	4.12712e-47
BTRC	beta-transducin repeat containing E3 ubiquitin protein ligase	-2.17727	4.35474e-06
BUB1B-PAK6	BUB1B-PAK6 readthrough	-2.33311	5.84674e-05
BUD23	BUD23 rRNA methyltransferase and ribosome maturation factor	2.01571	2.23386e-05
BUD31	BUD31 homolog	2.06926	0.000112137
BZW2	basic leucine zipper and W2 domains 2	2.44236	6.40583e-09
C11orf52	chromosome 11 open reading frame 52	-2.26595	4.00434e-05
C11orf54	chromosome 11 open reading frame 54	-2.36372	3.31791e-08
C11orf65	chromosome 11 open reading frame 65	2.27443	0.0075411
C11orf68	chromosome 11 open reading frame 68	2.32315	3.63055e-07
C11orf95	chromosome 11 open reading frame 95	-4.68153	1.7239e-19
C12orf57	chromosome 12 open reading frame 57	2.34861	2.39555e-05
C12orf73	chromosome 12 open reading frame 73	2.57157	2.90177e-08
C15orf61	chromosome 15 open reading frame 61	2.84197	4.01402e-07
C15orf62	chromosome 15 open reading frame 62	-18.144	1.64119e-22
C15orf65	chromosome 15 open reading frame 65	5.36151	0.000104159
C16orf46	chromosome 16 open reading frame 46	2.32236	0.00050425
C16orf86	chromosome 16 open reading frame 86	2.60587	5.08712e-05
C16orf95	chromosome 16 open reading frame 95	2.16963	0.00288534
C17orf107	chromosome 17 open reading frame 107	-3.79702	2.88955e-05
C17orf49	chromosome 17 open reading frame 49	2.6429	9.0986e-06
C17orf80	chromosome 17 open reading frame 80	-2.22621	2.87388e-06
C17orf97	chromosome 17 open reading frame 97	-4.26681	1.01778e-05
C18orf21	chromosome 18 open reading frame 21	2.6585	6.58163e-08
C19orf33	chromosome 19 open reading frame 33	3.10187	1.98847e-05
C19orf38	chromosome 19 open reading frame 38	2.69022	0.00608015
C19orf48	chromosome 19 open reading frame 48	2.89509	1.09193e-08
C19orf57	chromosome 19 open reading frame 57	-3.84454	1.20604e-13
C1GALT1C1L	C1GALT1 specific chaperone 1 like	2.43885	0.00128061
C1orf105	chromosome 1 open reading frame 105	-3.85699	0.00339465
C1orf115	chromosome 1 open reading frame 115	-3.08135	2.58346e-13
C1orf167	chromosome 1 open reading frame 167	-3.12273	0.0219002
C1orf198	chromosome 1 open reading frame 198	-2.00744	7.01621e-06
C1orf210	chromosome 1 open reading frame 210	2.30181	1.2096e-07
C1orf52	chromosome 1 open reading frame 52	2.09413	4.15621e-06
C1orf54	chromosome 1 open reading frame 54	2.29894	0.0137323
C1QL1	complement C1q like 1	-2.41169	0.000243463
C1QTNF12	C1q and TNF related 12	3.58013	3.54151e-07
C1QTNF3	C1q and TNF related 3	-2.38793	2.49196e-05
C1QTNF6	C1q and TNF related 6	-5.59647	3.72956e-18
C1R	complement C1r	-3.36102	1.84259e-12
C1S	complement C1s	-5.37732	5.42945e-16
C2	complement C2	-3.99173	3.53587e-15
C20orf96	chromosome 20 open reading frame 96	3.04418	5.73095e-11
C21orf58	chromosome 21 open reading frame 58	-2.26366	3.0392e-07
C22orf31	chromosome 22 open reading frame 31	-2.69431	0.0261997
C2CD3	C2 domain containing 3 centriole elongation regulator	-2.15988	1.20797e-05
C2CD4D	C2 calcium dependent domain containing 4D	-2.77044	0.0128816
C2orf72	chromosome 2 open reading frame 72	-4.06255	5.38572e-19
C2orf92	chromosome 2 open reading frame 92	-2.46318	0.00140084
C3orf52	chromosome 3 open reading frame 52	-2.08398	1.50336e-05
C3orf62	chromosome 3 open reading frame 62	-2.64689	2.09852e-06
C3orf70	chromosome 3 open reading frame 70	-3.26483	1.82275e-11
C3orf80	chromosome 3 open reading frame 80	4.54476	3.21814e-15
C3orf85	chromosome 3 open reading frame 85	-7.28716	3.9409e-10
C4orf19	chromosome 4 open reading frame 19	-2.12782	4.03766e-06
C4orf3	chromosome 4 open reading frame 3	-2.84319	4.49419e-10
C4orf36	chromosome 4 open reading frame 36	2.85295	0.000314465
C5AR1	complement C5a receptor 1	16.9177	8.64906e-14
C5orf24	chromosome 5 open reading frame 24	-2.18975	5.90694e-05
C5orf51	chromosome 5 open reading frame 51	-2.35768	4.67798e-08
C6orf136	chromosome 6 open reading frame 136	3.54917	9.24699e-15
C6orf141	chromosome 6 open reading frame 141	5.69102	7.67767e-14
C9orf16	chromosome 9 open reading frame 16	3.39754	3.22707e-09
C9orf85	chromosome 9 open reading frame 85	2.32386	2.28333e-06
CA11	carbonic anhydrase 11	2.17602	0.00028408
CA8	carbonic anhydrase 8	-2.98144	1.44147e-08
CA9	carbonic anhydrase 9	-3.20956	0.000300334
CAB39L	calcium binding protein 39 like	-5.51695	2.4086e-25
CABLES1	Cdk5 and Abl enzyme substrate 1	-2.94522	2.65544e-12
CABLES2	Cdk5 and Abl enzyme substrate 2	-4.9639	3.76578e-24
CACHD1	cache domain containing 1	-6.86783	1.63103e-26
CACNA1D	calcium voltage-gated channel subunit alpha1 D	-17.0623	1.55133e-39
CACNA1H	calcium voltage-gated channel subunit alpha1 H	6.82038	3.1923e-17
CACNB1	calcium voltage-gated channel auxiliary subunit beta 1	2.39491	2.96957e-06
CACNB4	calcium voltage-gated channel auxiliary subunit beta 4	2.45901	0.0305758
CACNG6	calcium voltage-gated channel auxiliary subunit gamma 6	2.69673	1.66041e-05
CACNG8	calcium voltage-gated channel auxiliary subunit gamma 8	5.75465	1.09864e-21
CADM1	cell adhesion molecule 1	-2.97746	2.03574e-12
CALCOCO1	calcium binding and coiled-coil domain 1	-2.12537	3.04734e-06
CALML4	calmodulin like 4	-2.13765	4.56678e-06
CAMKK2	calcium/calmodulin dependent protein kinase kinase 2	-2.37839	2.42709e-08
CAMKV	CaM kinase like vesicle associated	2.0665	3.4471e-06
CAMLG	calcium modulating ligand	3.81213	2.4397e-17
CAMTA2	calmodulin binding transcription activator 2	3.09491	2.98685e-13
CAP2	cyclase associated actin cytoskeleton regulatory protein 2	-2.18138	6.3903e-05
CAPG	capping actin protein, gelsolin like	7.35958	2.02562e-20
CAPN12	calpain 12	2.61217	4.91169e-09
CAPN3	calpain 3	-2.2689	0.00200167
CAPN5	calpain 5	2.02242	2.84318e-06
CAPN8	calpain 8	5.10664	2.4036e-10
CARD14	caspase recruitment domain family member 14	2.5236	0.0291207
CARD6	caspase recruitment domain family member 6	-4.65114	6.87999e-06
CARMIL2	capping protein regulator and myosin 1 linker 2	9.02553	2.21707e-17
CARMIL3	capping protein regulator and myosin 1 linker 3	2.55572	0.00121568
CARS1	cysteinyl-tRNA synthetase 1	2.52822	1.76209e-09
CASD1	CAS1 domain containing 1	-2.44894	6.86096e-07
CASP2	caspase 2	-2.01913	3.57306e-05
CASP4	caspase 4	2.26912	2.00101e-07
CASP8AP2	caspase 8 associated protein 2	-2.81979	5.11722e-06
CAT	catalase	-2.24302	2.0173e-07
CATSPER2	cation channel sperm associated 2	2.61559	0.000761178
CATSPER3	cation channel sperm associated 3	2.31842	0.00101837
CATSPERG	cation channel sperm associated auxiliary subunit gamma	-2.16478	0.00112928
CAVIN1	caveolae associated protein 1	-2.14046	6.63966e-07
CAVIN3	caveolae associated protein 3	-3.30771	7.23139e-08
CAVIN4	caveolae associated protein 4	-2.19622	0.00102898
CBARP	CACN subunit beta associated regulatory protein	2.82471	5.2769e-09
CBLB	Cbl proto-oncogene B	-2.09334	1.56538e-05
CBLC	Cbl proto-oncogene C	3.27881	2.08774e-10
CBLN3	cerebellin 3 precursor	-3.08329	0.000404146
CBWD5	COBW domain containing 5	2.28777	1.24224e-07
CCDC102A	coiled-coil domain containing 102A	-2.47425	2.4147e-06
CCDC103	coiled-coil domain containing 103	-3.13958	1.10644e-07
CCDC107	coiled-coil domain containing 107	2.76263	8.91715e-06
CCDC112	coiled-coil domain containing 112	3.75399	2.5063e-12
CCDC113	coiled-coil domain containing 113	2.20166	0.00713273
CCDC121	coiled-coil domain containing 121	-2.57299	9.50663e-05
CCDC125	coiled-coil domain containing 125	-2.21211	2.66654e-07
CCDC13	coiled-coil domain containing 13	2.363	0.0105759
CCDC141	coiled-coil domain containing 141	-5.13696	9.11934e-15
CCDC142	coiled-coil domain containing 142	-2.33091	5.65875e-08
CCDC144A	coiled-coil domain containing 144A	-6.86371	0.000152463
CCDC148	coiled-coil domain containing 148	-3.86707	1.96273e-06
CCDC153	coiled-coil domain containing 153	2.04575	0.00142477
CCDC158	coiled-coil domain containing 158	-2.61647	0.00608159
CCDC17	coiled-coil domain containing 17	-5.50269	9.01637e-08
CCDC170	coiled-coil domain containing 170	-3.04123	1.14113e-06
CCDC183	coiled-coil domain containing 183	-3.19673	5.08091e-12
CCDC187	coiled-coil domain containing 187	3.49253	1.48723e-09
CCDC28A	coiled-coil domain containing 28A	2.14106	1.24863e-05
CCDC28B	coiled-coil domain containing 28B	2.11173	0.000757052
CCDC30	coiled-coil domain containing 30	-2.57492	0.00997601
CCDC59	coiled-coil domain containing 59	3.21654	5.09787e-13
CCDC69	coiled-coil domain containing 69	-3.1868	1.66522e-12
CCDC7	coiled-coil domain containing 7	2.32402	0.00159389
CCDC78	coiled-coil domain containing 78	5.49954	9.28968e-12
CCDC81	coiled-coil domain containing 81	2.17138	0.00420461
CCDC85B	coiled-coil domain containing 85B	3.39121	7.99673e-09
CCDC87	coiled-coil domain containing 87	-3.20539	1.10167e-05
CCDC96	coiled-coil domain containing 96	-3.41594	0.000141063
CCDC9B	coiled-coil domain containing 9B	-2.69372	5.07281e-05
CCM2L	CCM2 like scaffold protein	5.28325	5.04918e-09
CCN1	cellular communication network factor 1	-2.04041	6.43378e-05
CCNB1IP1	cyclin B1 interacting protein 1	6.89699	3.48875e-29
CCND2	cyclin D2	3.47051	6.1208e-16
CCNE2	cyclin E2	-10.3789	2.71394e-08
CCNH	cyclin H	2.80871	5.55919e-11
CCNI	cyclin I	2.05378	2.25621e-06
CCNO	cyclin O	2.99006	6.7567e-09
CCPG1	cell cycle progression 1	3.5412	3.78655e-13
CCR1	C-C motif chemokine receptor 1	-8.78405	3.04585e-15
CCR10	C-C motif chemokine receptor 10	2.30264	1.0539e-05
CCR6	C-C motif chemokine receptor 6	-2.8592	0.00519649
CCRL2	C-C motif chemokine receptor like 2	-4.7181	0.000544746
CCT4	chaperonin containing TCP1 subunit 4	2.21926	3.10239e-07
CCT6B	chaperonin containing TCP1 subunit 6B	2.39003	0.00105994
CD14	CD14 molecule	2.13915	0.000287918
CD163	CD163 molecule	-2.81739	0.000572202
CD163L1	CD163 molecule like 1	3.27969	0.000898364
CD300LF	CD300 molecule like family member f	-3.2291	2.3837e-06
CD44	CD44 molecule (Indian blood group)	3.45884	2.16354e-15
CD55	CD55 molecule (Cromer blood group)	4.89878	5.15862e-24
CD68	CD68 molecule	2.22407	2.3919e-07
CD79A	CD79a molecule	2.75693	0.0443455
CD8A	CD8a molecule	2.1485	0.00336866
CDA	cytidine deaminase	5.85198	5.99752e-15
CDC14A	cell division cycle 14A	-3.16704	2.47801e-08
CDC14B	cell division cycle 14B	-2.95819	2.35938e-09
CDC14C	cell division cycle 14C	-3.55455	0.00489985
CDC20	cell division cycle 20	2.91977	1.53828e-10
CDC42BPG	CDC42 binding protein kinase gamma	-2.43118	7.0932e-09
CDC42EP1	CDC42 effector protein 1	3.47293	2.43151e-14
CDC42EP3	CDC42 effector protein 3	-2.29689	1.05972e-07
CDC42EP5	CDC42 effector protein 5	5.13708	1.50374e-13
CDC42SE1	CDC42 small effector 1	2.13328	8.95569e-07
CDCA7L	cell division cycle associated 7 like	2.26078	1.19876e-07
CDH1	cadherin 1	-2.37978	6.89641e-07
CDH16	cadherin 16	-2.88057	1.0083e-06
CDH23	cadherin related 23	9.90465	1.92122e-11
CDHR3	cadherin related family member 3	-5.19129	4.85689e-10
CDHR5	cadherin related family member 5	-3.65987	1.86233e-16
CDK1	cyclin dependent kinase 1	2.01135	4.81053e-06
CDK12	cyclin dependent kinase 12	-2.56028	1.10464e-06
CDK13	cyclin dependent kinase 13	-2.13618	4.23088e-06
CDK14	cyclin dependent kinase 14	-2.79992	3.63507e-06
CDK19	cyclin dependent kinase 19	-2.14266	3.07721e-05
CDK2	cyclin dependent kinase 2	-2.08438	2.31905e-06
CDK2AP2	cyclin dependent kinase 2 associated protein 2	2.08803	5.24419e-05
CDK5R2	cyclin dependent kinase 5 regulatory subunit 2	2.79511	4.0137e-05
CDK5RAP3	CDK5 regulatory subunit associated protein 3	2.10787	3.78437e-06
CDK6	cyclin dependent kinase 6	-3.18499	3.45986e-12
CDK7	cyclin dependent kinase 7	2.46669	4.33825e-09
CDKL1	cyclin dependent kinase like 1	3.29715	1.51526e-08
CDKL3	cyclin dependent kinase like 3	2.2469	7.42731e-05
CDKL5	cyclin dependent kinase like 5	-13.1701	1.21967e-38
CDKN1C	cyclin dependent kinase inhibitor 1C	2.90199	6.85148e-08
CDKN2C	cyclin dependent kinase inhibitor 2C	-2.55312	2.8324e-07
CDKN2D	cyclin dependent kinase inhibitor 2D	2.17547	3.90095e-05
CDR2L	cerebellar degeneration related protein 2 like	2.18966	2.82214e-07
CDRT4	CMT1A duplicated region transcript 4	2.92779	1.33041e-08
CDT1	chromatin licensing and DNA replication factor 1	2.05845	3.74428e-05
CDX2	caudal type homeobox 2	-2.00933	4.99426e-06
CDYL2	chromodomain Y like 2	2.74848	0.00995983
CEACAM1	CEA cell adhesion molecule 1	12.6971	2.67287e-36
CEACAM5	CEA cell adhesion molecule 5	21.5527	5.38703e-35
CEACAM6	CEA cell adhesion molecule 6	72.912	2.81255e-59
CEBPA	CCAAT enhancer binding protein alpha	-4.73193	6.31451e-21
CEBPB	CCAAT enhancer binding protein beta	2.52624	4.58688e-09
CELF3	CUGBP Elav-like family member 3	-44.4797	5.36321e-33
CELSR2	cadherin EGF LAG seven-pass G-type receptor 2	-4.66008	4.10524e-14
CELSR3	cadherin EGF LAG seven-pass G-type receptor 3	-2.53612	1.65899e-07
CEMIP	cell migration inducing hyaluronidase 1	-2.89032	0.00074431
CENPBD1	CENPB DNA-binding domain containing 1	-2.20161	6.85738e-06
CENPH	centromere protein H	2.17882	3.85347e-07
CENPS-CORT	CENPS-CORT readthrough	-2.28862	0.00118612
CENPV	centromere protein V	2.72525	5.36077e-08
CEP162	centrosomal protein 162	-3.38694	5.76446e-10
CEP19	centrosomal protein 19	-3.62597	3.71794e-08
CEP192	centrosomal protein 192	-2.16556	0.000164953
CEP350	centrosomal protein 350	-2.26751	2.68642e-06
CERK	ceramide kinase	-2.24872	9.26391e-08
CERS5	ceramide synthase 5	2.0647	4.52443e-06
CES1	carboxylesterase 1	-2.54586	1.77495e-08
CFAP221	cilia and flagella associated protein 221	-5.05256	6.75199e-07
CFAP300	cilia and flagella associated protein 300	2.85029	1.58443e-07
CFAP44	cilia and flagella associated protein 44	-18.7689	2.83775e-24
CFAP45	cilia and flagella associated protein 45	5.89102	9.25619e-07
CFAP53	cilia and flagella associated protein 53	2.68513	0.0200297
CFAP92	cilia and flagella associated protein 92 (putative)	2.78085	2.13846e-06
CFB	complement factor B	-3.94975	3.2653e-17
CFTR	CF transmembrane conductance regulator	-5.3107	1.43429e-14
CGN	cingulin	-2.58774	2.87471e-08
CGREF1	cell growth regulator with EF-hand domain 1	2.18159	4.02009e-06
CHAC1	ChaC glutathione specific gamma-glutamylcyclotransferase 1	2.08518	2.20137e-05
CHAD	chondroadherin	-4.32093	1.45475e-09
CHCHD10	coiled-coil-helix-coiled-coil-helix domain containing 10	4.26755	6.71521e-14
CHCHD2	coiled-coil-helix-coiled-coil-helix domain containing 2	2.01941	4.58974e-05
CHCHD5	coiled-coil-helix-coiled-coil-helix domain containing 5	2.00119	0.000348463
CHCHD6	coiled-coil-helix-coiled-coil-helix domain containing 6	3.9234	1.35693e-13
CHD3	chromodomain helicase DNA binding protein 3	-2.24588	2.38431e-07
CHD6	chromodomain helicase DNA binding protein 6	-2.29309	3.43827e-06
CHD7	chromodomain helicase DNA binding protein 7	-2.22171	0.000124952
CHD8	chromodomain helicase DNA binding protein 8	-2.02927	2.36343e-05
CHD9	chromodomain helicase DNA binding protein 9	-2.06093	0.000722631
CHI3L1	chitinase 3 like 1	-15.6936	2.62122e-28
CHKA	choline kinase alpha	-2.15659	4.65465e-07
CHKB	choline kinase beta	2.25989	2.38354e-05
CHPF	chondroitin polymerizing factor	2.15576	6.2505e-07
CHRDL2	chordin like 2	-17.1927	2.95797e-19
CHRNA10	cholinergic receptor nicotinic alpha 10 subunit	-8.77426	1.05065e-15
CHRNA2	cholinergic receptor nicotinic alpha 2 subunit	-12.3068	2.21755e-10
CHRNA4	cholinergic receptor nicotinic alpha 4 subunit	2.83584	0.00538446
CHST12	carbohydrate sulfotransferase 12	-2.63325	3.93003e-10
CHST13	carbohydrate sulfotransferase 13	-2.85329	1.07128e-09
CHST14	carbohydrate sulfotransferase 14	-2.22047	1.97862e-06
CHST15	carbohydrate sulfotransferase 15	-2.77145	0.0264177
CHST6	carbohydrate sulfotransferase 6	2.76633	0.000532004
CHST7	carbohydrate sulfotransferase 7	-4.90776	3.70881e-09
CHST9	carbohydrate sulfotransferase 9	-14.3274	6.84724e-52
CHSY3	chondroitin sulfate synthase 3	-6.32035	3.76576e-16
CHTF8	chromosome transmission fidelity factor 8	-2.61937	1.43091e-09
CIAO2B	cytosolic iron-sulfur assembly component 2B	2.47885	1.07497e-06
CIC	capicua transcriptional repressor	-2.54814	3.85406e-08
CIDEB	cell death inducing DFFA like effector b	-5.32184	1.92532e-15
CIDEC	cell death inducing DFFA like effector c	2.5132	8.36303e-09
CILK1	ciliogenesis associated kinase 1	-2.84417	4.47695e-09
CIR1	corepressor interacting with RBPJ, CIR1	2.35662	8.43348e-08
CITED1	Cbp/p300 interacting transactivator with Glu/Asp rich carboxy-terminal domain 1	3.71277	2.87157e-06
CKB	creatine kinase B	-3.30177	8.43583e-11
CKLF	chemokine like factor	2.06927	1.02375e-05
CKLF-CMTM1	CKLF-CMTM1 readthrough	5.87987	7.25383e-05
CKMT1A	creatine kinase, mitochondrial 1A	3.71071	1.22275e-06
CKMT1B	creatine kinase, mitochondrial 1B	3.27492	2.49738e-06
CKS1B	CDC28 protein kinase regulatory subunit 1B	2.22408	2.07567e-06
CKS2	CDC28 protein kinase regulatory subunit 2	2.21145	1.65236e-06
CLASRP	CLK4 associating serine/arginine rich protein	2.00282	9.57961e-06
CLCF1	cardiotrophin like cytokine factor 1	2.79413	1.21593e-08
CLCN1	chloride voltage-gated channel 1	2.06983	0.00104615
CLCN5	chloride voltage-gated channel 5	-2.27218	1.13394e-06
CLDN16	claudin 16	2.55844	0.00293652
CLDN19	claudin 19	-13.2359	4.57595e-20
CLDN2	claudin 2	-5.8062	3.00065e-13
CLDN23	claudin 23	-2.60025	0.0133052
CLDN4	claudin 4	2.02	1.21273e-05
CLDN9	claudin 9	2.63856	0.00209028
CLDND2	claudin domain containing 2	5.87389	4.02607e-11
CLEC11A	C-type lectin domain containing 11A	3.71024	9.92064e-05
CLEC18A	C-type lectin domain family 18 member A	-5.45929	8.11812e-05
CLEC18B	C-type lectin domain family 18 member B	-5.07666	0.00736773
CLEC4A	C-type lectin domain family 4 member A	3.24533	1.19634e-06
CLGN	calmegin	8.69557	5.41814e-26
CLIC1	chloride intracellular channel 1	2.20134	3.18601e-06
CLIC3	chloride intracellular channel 3	-3.22634	1.15947e-05
CLIP3	CAP-Gly domain containing linker protein 3	-2.02389	0.00509408
CLK3	CDC like kinase 3	3.11085	8.94241e-13
CLMN	calmin	2.71028	1.41105e-08
CLN3	CLN3 lysosomal/endosomal transmembrane protein, battenin	-2.58157	1.56131e-08
CLN5	CLN5 intracellular trafficking protein	-2.03516	1.26793e-05
CLOCK	clock circadian regulator	-2.31415	0.000157699
CLPB	caseinolytic mitochondrial matrix peptidase chaperone subunit B	2.03248	4.58436e-06
CLSPN	claspin	-2.38681	3.75129e-07
CLSTN2	calsyntenin 2	-15.087	5.65702e-46
CMSS1	cms1 ribosomal small subunit homolog	2.16147	1.69988e-06
CMTM3	CKLF like MARVEL transmembrane domain containing 3	2.72687	7.96078e-09
CNBP	CCHC-type zinc finger nucleic acid binding protein	2.08917	1.59397e-06
CNGA1	cyclic nucleotide gated channel subunit alpha 1	-2.47814	0.00683267
CNIH2	cornichon family AMPA receptor auxiliary protein 2	-2.86305	5.14409e-06
CNN1	calponin 1	2.8707	0.0245179
CNN2	calponin 2	2.08191	1.36988e-06
CNNM3	cyclin and CBS domain divalent metal cation transport mediator 3	-2.48339	3.8614e-09
CNPY4	canopy FGF signaling regulator 4	-2.48856	6.708e-06
CNTD1	cyclin N-terminal domain containing 1	2.2036	0.000639042
CNTN4	contactin 4	-4.80898	6.57453e-17
CNTNAP2	contactin associated protein 2	-5.34827	5.37522e-24
COA8	cytochrome c oxidase assembly factor 8	2.01857	8.85488e-05
COBL	cordon-bleu WH2 repeat protein	-2.54961	9.34386e-09
COBLL1	cordon-bleu WH2 repeat protein like 1	-2.44025	4.01986e-06
COL11A2	collagen type XI alpha 2 chain	-2.92327	3.69299e-06
COL12A1	collagen type XII alpha 1 chain	-4.68942	3.48374e-17
COL17A1	collagen type XVII alpha 1 chain	-2.32095	0.00469805
COL2A1	collagen type II alpha 1 chain	-5.48853	7.09593e-27
COL3A1	collagen type III alpha 1 chain	-2.4113	0.00339032
COL4A3	collagen type IV alpha 3 chain	-2.78104	0.000225764
COL4A4	collagen type IV alpha 4 chain	-8.31702	2.7257e-19
COL4A5	collagen type IV alpha 5 chain	-2.1255	0.00014254
COL5A2	collagen type V alpha 2 chain	-4.03925	4.99134e-13
COL6A1	collagen type VI alpha 1 chain	2.21566	2.99666e-07
COL6A2	collagen type VI alpha 2 chain	5.22536	6.76128e-17
COL7A1	collagen type VII alpha 1 chain	-2.9664	2.68562e-05
COLCA2	colorectal cancer associated 2	2.17321	2.07455e-05
COLEC10	collectin subfamily member 10	3.52791	0.00196553
COMMD1	copper metabolism domain containing 1	-2.09929	2.54287e-05
COPS2	COP9 signalosome subunit 2	2.14887	9.73449e-07
COQ10B	coenzyme Q10B	2.43225	6.71969e-09
CORO1A	coronin 1A	3.36486	1.32916e-05
CORO6	coronin 6	2.47385	7.82442e-05
COX2	cytochrome c oxidase subunit II	-2.82974	6.35621e-11
COX3	cytochrome c oxidase subunit III	-4.0629	3.34996e-16
COX4I1	cytochrome c oxidase subunit 4I1	2.06794	9.97876e-05
COX6B2	cytochrome c oxidase subunit 6B2	2.98947	0.00960276
CPA2	carboxypeptidase A2	-3.13529	4.26219e-06
CPA6	carboxypeptidase A6	-2.08759	0.00116898
CPED1	cadherin like and PC-esterase domain containing 1	6.92703	1.26427e-21
CPLANE1	ciliogenesis and planar polarity effector 1	-2.0148	0.000138654
CPLX1	complexin 1	2.52479	3.0212e-08
CPN1	carboxypeptidase N subunit 1	-3.0621	1.04133e-10
CPO	carboxypeptidase O	-2.80057	0.000140568
CPQ	carboxypeptidase Q	-2.15494	2.34841e-06
CPT1A	carnitine palmitoyltransferase 1A	2.50003	7.58826e-09
CR2	complement C3d receptor 2	8.54188	1.25215e-11
CRABP2	cellular retinoic acid binding protein 2	4.04045	6.04885e-15
CRACR2B	calcium release activated channel regulator 2B	2.14743	4.22624e-05
CRB2	crumbs cell polarity complex component 2	-3.10147	0.000285031
CREB3L2	cAMP responsive element binding protein 3 like 2	-2.36162	2.86743e-07
CREB3L3	cAMP responsive element binding protein 3 like 3	7.20785	2.27918e-31
CREBBP	CREB binding protein	-2.68169	2.13073e-07
CRIM1	cysteine rich transmembrane BMP regulator 1	-3.96621	5.36301e-12
CRIP2	cysteine rich protein 2	2.2071	0.00305414
CRLF1	cytokine receptor like factor 1	2.90018	3.82304e-06
CROT	carnitine O-octanoyltransferase	-3.85336	6.61677e-14
CRPPA	CDP-L-ribitol pyrophosphorylase A	-7.81433	2.35704e-20
CRYBG1	crystallin beta-gamma domain containing 1	-3.85612	4.08516e-13
CRYBG3	crystallin beta-gamma domain containing 3	-3.89	5.04382e-07
CRYM	crystallin mu	13.2082	2.01169e-20
CRYZ	crystallin zeta	-2.78591	1.88568e-11
CSDC2	cold shock domain containing C2	-2.49993	0.00476775
CSF1R	colony stimulating factor 1 receptor	-3.45092	3.62117e-07
CSGALNACT2	chondroitin sulfate N-acetylgalactosaminyltransferase 2	2.2742	0.000113348
CSKMT	citrate synthase lysine methyltransferase	2.90528	1.14883e-06
CSPG4	chondroitin sulfate proteoglycan 4	2.69966	0.00707553
CSPG5	chondroitin sulfate proteoglycan 5	-3.48351	9.09622e-07
CSRNP3	cysteine and serine rich nuclear protein 3	-2.76443	0.00636653
CST1	cystatin SN	-5.56369	4.1561e-14
CSTA	cystatin A	20.7351	1.99183e-18
CTBS	chitobiase	2.23389	3.03631e-05
CTH	cystathionine gamma-lyase	2.91947	5.70447e-10
CTNS	cystinosin, lysosomal cystine transporter	-2.85356	1.37401e-10
CTR9	CTR9 homolog, Paf1/RNA polymerase II complex component	-2.14144	2.82849e-06
CTSK	cathepsin K	-3.2167	7.12559e-07
CTSS	cathepsin S	2.0916	0.000533272
CTU2	cytosolic thiouridylase subunit 2	2.31949	1.10413e-06
CTXN1	cortexin 1	2.80595	0.000821467
CUEDC2	CUE domain containing 2	2.22972	2.75725e-05
CUL1	cullin 1	-2.69942	1.42353e-10
CUTC	cutC copper transporter	3.35947	5.05714e-14
CWC27	CWC27 spliceosome associated cyclophilin	2.30622	7.73633e-08
CXCL1	C-X-C motif chemokine ligand 1	5.63592	1.4621e-05
CXCL3	C-X-C motif chemokine ligand 3	3.25287	1.40727e-05
CXCL8	C-X-C motif chemokine ligand 8	2.28494	0.00858603
CXorf38	chromosome X open reading frame 38	2.06251	3.42923e-06
CYB5D1	cytochrome b5 domain containing 1	-2.29995	4.5927e-07
CYB5D2	cytochrome b5 domain containing 2	-2.76118	1.21916e-08
CYB5RL	cytochrome b5 reductase like	-2.78145	2.89768e-08
CYBRD1	cytochrome b reductase 1	-2.04148	6.79199e-06
CYCS	cytochrome c, somatic	2.54017	2.46911e-09
CYFIP2	cytoplasmic FMR1 interacting protein 2	-3.72837	4.69257e-17
CYP1A1	cytochrome P450 family 1 subfamily A member 1	120.768	2.7722e-127
CYP26A1	cytochrome P450 family 26 subfamily A member 1	-3.61644	0.001787
CYP27A1	cytochrome P450 family 27 subfamily A member 1	-7.44304	2.87145e-27
CYP2B6	cytochrome P450 family 2 subfamily B member 6	3.25571	0.0010815
CYP2C19	cytochrome P450 family 2 subfamily C member 19	-6.28829	2.75165e-11
CYP2S1	cytochrome P450 family 2 subfamily S member 1	2.05474	2.41801e-06
CYP2U1	cytochrome P450 family 2 subfamily U member 1	-4.3228	1.62825e-09
CYP4F12	cytochrome P450 family 4 subfamily F member 12	-2.30615	0.000709725
CYP4F3	cytochrome P450 family 4 subfamily F member 3	-22.7047	1.22844e-36
CYP4V2	cytochrome P450 family 4 subfamily V member 2	-2.26016	0.000569181
CYP4X1	cytochrome P450 family 4 subfamily X member 1	-20.8972	1.06071e-49
CYRIA	CYFIP related Rac1 interactor A	-4.80308	8.3343e-07
CYS1	cystin 1	-2.20618	8.94036e-05
CYTB	cytochrome b	-6.75344	2.96428e-32
DAB2	DAB adaptor protein 2	-5.89647	3.83033e-27
DACT2	dishevelled binding antagonist of beta catenin 2	-7.90087	9.45174e-24
DAG1	dystroglycan 1	-2.51059	5.98029e-08
DALRD3	DALR anticodon binding domain containing 3	2.63945	4.57333e-08
DAO	D-amino acid oxidase	-7.76384	2.22964e-07
DAP3	death associated protein 3	2.35908	4.12389e-08
DAPK1	death associated protein kinase 1	-5.61961	5.96386e-19
DAPK2	death associated protein kinase 2	2.22133	0.000316092
DBF4	DBF4 zinc finger	2.00308	5.40543e-06
DBI	diazepam binding inhibitor, acyl-CoA binding protein	-2.45452	1.70946e-07
DBNDD2	dysbindin domain containing 2	2.36512	1.12513e-07
DBT	dihydrolipoamide branched chain transacylase E2	-2.05138	2.28931e-05
DCAF6	DDB1 and CUL4 associated factor 6	-3.86245	3.22812e-18
DCBLD1	discoidin, CUB and LCCL domain containing 1	-2.86911	2.81885e-10
DCBLD2	discoidin, CUB and LCCL domain containing 2	-3.17732	3.04802e-12
DCDC2	doublecortin domain containing 2	-2.84283	7.46523e-11
DCLK2	doublecortin like kinase 2	-12.8057	1.4756e-33
DCST2	DC-STAMP domain containing 2	2.06628	0.0380848
DCUN1D5	defective in cullin neddylation 1 domain containing 5	2.14404	1.36963e-06
DDC	dopa decarboxylase	-2.41707	1.20327e-08
DDI2	DNA damage inducible 1 homolog 2	-5.01073	1.09851e-19
DDIT3	DNA damage inducible transcript 3	8.165	2.1261e-26
DDIT4	DNA damage inducible transcript 4	6.6066	2.60547e-31
DDX10	DEAD-box helicase 10	2.02174	2.97888e-06
DDX3X	DEAD-box helicase 3 X-linked	-2.36006	1.18357e-05
DDX46	DEAD-box helicase 46	-2.05831	5.88736e-06
DDX47	DEAD-box helicase 47	2.60742	3.64246e-10
DDX50	DExD-box helicase 50	2.10291	9.10545e-07
DDX6	DEAD-box helicase 6	-2.05048	2.26272e-05
DEGS2	delta 4-desaturase, sphingolipid 2	-2.5148	0.00128634
DENND11	DENN domain containing 11	-4.97767	1.34709e-08
DENND1C	DENN domain containing 1C	2.33985	1.47529e-06
DENND2B	DENN domain containing 2B	-3.34676	9.59614e-14
DENND4A	DENN domain containing 4A	-2.28827	9.19938e-06
DENND5B	DENN domain containing 5B	-2.95723	1.18067e-12
DEPDC5	DEP domain containing 5, GATOR1 subcomplex subunit	-2.22341	8.55687e-06
DEPTOR	DEP domain containing MTOR interacting protein	-2.30861	2.14006e-06
DGAT2	diacylglycerol O-acyltransferase 2	-4.66821	7.93314e-21
DGCR2	DiGeorge syndrome critical region gene 2	-2.97928	1.15915e-12
DGCR8	DGCR8 microprocessor complex subunit	-2.16502	5.12926e-07
DGKD	diacylglycerol kinase delta	2.1427	8.05989e-06
DGKE	diacylglycerol kinase epsilon	2.15086	1.86395e-06
DGKK	diacylglycerol kinase kappa	-3.61789	0.00233071
DGKQ	diacylglycerol kinase theta	2.07742	4.60209e-06
DGLUCY	D-glutamate cyclase	-2.3273	1.01857e-07
DGUOK	deoxyguanosine kinase	2.30001	3.76449e-06
DHCR24	24-dehydrocholesterol reductase	-3.95722	6.25688e-17
DHDH	dihydrodiol dehydrogenase	3.54183	2.49661e-08
DHFR	dihydrofolate reductase	-3.12633	3.6445e-13
DHFR2	dihydrofolate reductase 2	-2.13264	8.47924e-05
DHPS	deoxyhypusine synthase	2.31575	4.27593e-07
DHRS2	dehydrogenase/reductase 2	-2.03372	0.000423167
DHRS3	dehydrogenase/reductase 3	-2.34009	2.98039e-06
DHX9	DExH-box helicase 9	-2.08593	2.42177e-05
DIAPH1	diaphanous related formin 1	-2.27275	1.50404e-06
DICER1	dicer 1, ribonuclease III	-2.28759	8.44225e-06
DIDO1	death inducer-obliterator 1	-2.29503	1.77104e-07
DIO1	iodothyronine deiodinase 1	-60.1858	3.5117e-53
DIPK2A	divergent protein kinase domain 2A	-3.33178	6.40491e-13
DIRAS1	DIRAS family GTPase 1	4.89631	1.07563e-15
DISC1	DISC1 scaffold protein	-2.49827	0.001329
DKK1	dickkopf WNT signaling pathway inhibitor 1	-2.63005	3.43148e-10
DKK3	dickkopf WNT signaling pathway inhibitor 3	-3.78706	1.55719e-17
DLG1	discs large MAGUK scaffold protein 1	-2.01457	6.03928e-05
DLL3	delta like canonical Notch ligand 3	4.97245	1.58513e-13
DMC1	DNA meiotic recombinase 1	-2.14313	0.00158944
DMKN	dermokine	3.08811	1.81339e-09
DMXL1	Dmx like 1	-2.02411	1.67027e-05
DNAH11	dynein axonemal heavy chain 11	-2.24165	0.0382148
DNAH14	dynein axonemal heavy chain 14	2.24029	1.45094e-07
DNAH2	dynein axonemal heavy chain 2	-30.0116	4.82185e-42
DNAH3	dynein axonemal heavy chain 3	-2.66272	1.81676e-06
DNAH6	dynein axonemal heavy chain 6	-3.22924	2.09794e-05
DNAJA1	DnaJ heat shock protein family (Hsp40) member A1	-2.0248	3.2252e-06
DNAJB5	DnaJ heat shock protein family (Hsp40) member B5	-2.20869	0.000339743
DNAJC10	DnaJ heat shock protein family (Hsp40) member C10	2.11578	4.1797e-06
DNAJC12	DnaJ heat shock protein family (Hsp40) member C12	3.06968	0.00050956
DNAJC2	DnaJ heat shock protein family (Hsp40) member C2	2.00827	6.04242e-06
DNAJC6	DnaJ heat shock protein family (Hsp40) member C6	-2.5566	0.000186446
DNLZ	DNL-type zinc finger	3.08867	3.13692e-05
DNM1	dynamin 1	3.59114	5.55273e-11
DNMBP	dynamin binding protein	-2.11918	4.01309e-06
DNMT3B	DNA methyltransferase 3 beta	-2.56014	4.741e-08
DOC2A	double C2 domain alpha	2.58993	1.54673e-07
DOCK1	dedicator of cytokinesis 1	-2.06411	0.00016619
DOCK5	dedicator of cytokinesis 5	-2.4481	1.0735e-07
DOCK7	dedicator of cytokinesis 7	-2.08313	6.58719e-05
DOCK8	dedicator of cytokinesis 8	-4.76988	3.95322e-14
DOCK9	dedicator of cytokinesis 9	-3.39582	1.82382e-07
DOK3	docking protein 3	-9.31073	8.82979e-13
DOLK	dolichol kinase	-2.10463	9.27835e-06
DOP1A	DOP1 leucine zipper like protein A	-2.42544	3.19062e-05
DPAGT1	dolichyl-phosphate N-acetylglucosaminephosphotransferase 1	2.00672	5.81985e-06
DPEP1	dipeptidase 1	-5.88281	2.12271e-25
DPH5	diphthamide biosynthesis 5	2.41434	9.54413e-09
DPH7	diphthamide biosynthesis 7	2.1968	4.58649e-07
DPM2	dolichyl-phosphate mannosyltransferase subunit 2, regulatory	2.20959	3.97532e-05
DPM3	dolichyl-phosphate mannosyltransferase subunit 3, regulatory	2.8044	1.55942e-05
DPP3	dipeptidyl peptidase 3	-2.35402	1.76229e-08
DPP7	dipeptidyl peptidase 7	2.43112	6.96405e-07
DPYSL3	dihydropyrimidinase like 3	-3.12638	5.60987e-13
DRAM2	DNA damage regulated autophagy modulator 2	3.4704	3.07605e-15
DRC3	dynein regulatory complex subunit 3	-2.53822	0.000201176
DRD2	dopamine receptor D2	-6.85002	6.52503e-29
DSE	dermatan sulfate epimerase	-2.46007	0.00283846
DSP	desmoplakin	-2.18468	0.000264765
DTD1	D-aminoacyl-tRNA deacylase 1	2.16264	9.05381e-07
DTX3L	deltex E3 ubiquitin ligase 3L	-2.70948	2.54328e-09
DUS4L	dihydrouridine synthase 4 like	2.49332	9.56367e-08
DUSP12	dual specificity phosphatase 12	2.28085	2.47682e-07
DUSP13	dual specificity phosphatase 13	48.9387	2.45041e-34
DUSP15	dual specificity phosphatase 15	2.60635	9.90822e-07
DUSP18	dual specificity phosphatase 18	-2.74798	9.26246e-10
DUSP19	dual specificity phosphatase 19	-2.22373	0.000145658
DUSP2	dual specificity phosphatase 2	2.37857	7.55657e-06
DUSP28	dual specificity phosphatase 28	-2.99207	3.13597e-07
DUSP3	dual specificity phosphatase 3	-2.42349	7.36635e-09
DUSP4	dual specificity phosphatase 4	10.0579	3.36366e-30
DUSP5	dual specificity phosphatase 5	23.6148	9.25185e-62
DUSP6	dual specificity phosphatase 6	2.84415	1.82574e-09
DUSP8	dual specificity phosphatase 8	3.02619	3.02424e-10
DUSP9	dual specificity phosphatase 9	-4.21844	4.53152e-18
DVL1	dishevelled segment polarity protein 1	2.38144	1.08546e-08
DYNC2H1	dynein cytoplasmic 2 heavy chain 1	-4.12748	6.40092e-11
DYNC2LI1	dynein cytoplasmic 2 light intermediate chain 1	2.1223	4.3327e-06
DYNLL2	dynein light chain LC8-type 2	-2.2542	9.15133e-08
DYRK3	dual specificity tyrosine phosphorylation regulated kinase 3	2.57506	0.00272137
DYSF	dysferlin	5.51348	1.84777e-11
DZANK1	double zinc ribbon and ankyrin repeat domains 1	-2.04636	0.000266147
E2F7	E2F transcription factor 7	-3.76501	3.81375e-13
E2F8	E2F transcription factor 8	-3.22951	2.0102e-09
EAF2	ELL associated factor 2	3.51097	3.23513e-09
EBI3	Epstein-Barr virus induced 3	2.51239	5.32293e-06
EBLN2	endogenous Bornavirus like nucleoprotein 2	-3.92146	6.56123e-05
EBNA1BP2	EBNA1 binding protein 2	2.01885	2.36781e-05
ECM2	extracellular matrix protein 2	-6.69614	7.39108e-09
ECSIT	ECSIT signaling integrator	2.23947	4.2307e-06
EDA	ectodysplasin A	2.7188	1.07245e-06
EDAR	ectodysplasin A receptor	-5.01567	2.67143e-09
EDEM2	ER degradation enhancing alpha-mannosidase like protein 2	2.52514	1.75722e-08
EDN1	endothelin 1	2.18985	3.61335e-05
EEA1	early endosome antigen 1	-2.33904	1.24e-05
EEF1A2	eukaryotic translation elongation factor 1 alpha 2	33.7472	1.5102e-48
EEF1B2	eukaryotic translation elongation factor 1 beta 2	2.68785	2.26996e-08
EEF1D	eukaryotic translation elongation factor 1 delta	2.34609	7.10519e-06
EEF1E1	eukaryotic translation elongation factor 1 epsilon 1	2.13545	1.20278e-06
EEF1G	eukaryotic translation elongation factor 1 gamma	2.38579	1.25511e-06
EFCAB12	EF-hand calcium binding domain 12	-2.05171	0.00997388
EFCAB8	EF-hand calcium binding domain 8	5.32948	2.66674e-10
EFEMP2	EGF containing fibulin extracellular matrix protein 2	2.52898	0.0107451
EFNA4	ephrin A4	2.27149	1.65894e-05
EFR3A	EFR3 homolog A	-2.75281	3.92144e-08
EFR3B	EFR3 homolog B	-4.63492	5.21376e-13
EGFL7	EGF like domain multiple 7	4.20786	8.69666e-13
EGFR	epidermal growth factor receptor	-2.37293	1.81808e-06
EGLN1	egl-9 family hypoxia inducible factor 1	-3.50131	6.76023e-16
EGR1	early growth response 1	2.19406	2.17036e-06
EGR2	early growth response 2	4.60286	2.93087e-09
EHD2	EH domain containing 2	4.14301	5.01771e-12
EHF	ETS homologous factor	6.82021	3.40616e-10
EHHADH	enoyl-CoA hydratase and 3-hydroxyacyl CoA dehydrogenase	-5.11775	5.72623e-22
EID2B	EP300 interacting inhibitor of differentiation 2B	2.59389	5.62943e-06
EID3	EP300 interacting inhibitor of differentiation 3	8.67454	3.67833e-06
EIF1	eukaryotic translation initiation factor 1	4.51577	1.83326e-18
EIF2A	eukaryotic translation initiation factor 2A	2.84589	1.22627e-11
EIF2B2	eukaryotic translation initiation factor 2B subunit beta	2.12153	4.10043e-06
EIF2B3	eukaryotic translation initiation factor 2B subunit gamma	2.18406	4.48647e-06
EIF2S2	eukaryotic translation initiation factor 2 subunit beta	3.1162	3.2783e-12
EIF3D	eukaryotic translation initiation factor 3 subunit D	2.03393	6.90793e-06
EIF3E	eukaryotic translation initiation factor 3 subunit E	2.08532	2.29205e-06
EIF3F	eukaryotic translation initiation factor 3 subunit F	2.04166	2.25569e-05
EIF3H	eukaryotic translation initiation factor 3 subunit H	2.15227	1.96732e-06
EIF3I	eukaryotic translation initiation factor 3 subunit I	2.27303	1.8629e-06
EIF3J	eukaryotic translation initiation factor 3 subunit J	2.06587	1.6026e-06
EIF3K	eukaryotic translation initiation factor 3 subunit K	2.52982	4.94237e-07
EIF3M	eukaryotic translation initiation factor 3 subunit M	3.03402	8.03404e-11
EIF4A1	eukaryotic translation initiation factor 4A1	2.45877	5.79531e-08
EIF4A2	eukaryotic translation initiation factor 4A2	2.37469	2.49702e-08
EIF4EBP1	eukaryotic translation initiation factor 4E binding protein 1	4.60479	3.05425e-14
EIF4EBP2	eukaryotic translation initiation factor 4E binding protein 2	-3.04055	2.92903e-12
EIF4G2	eukaryotic translation initiation factor 4 gamma 2	-2.02894	0.00016149
EIF5A2	eukaryotic translation initiation factor 5A2	2.15775	3.99569e-06
EIF5AL1	eukaryotic translation initiation factor 5A like 1	2.17424	0.000757987
ELAPOR1	endosome-lysosome associated apoptosis and autophagy regulator 1	-2.11717	0.025243
ELF1	E74 like ETS transcription factor 1	-2.10341	0.000454019
ELF2	E74 like ETS transcription factor 2	-2.08615	1.00466e-05
ELFN1	extracellular leucine rich repeat and fibronectin type III domain containing 1	2.9832	5.59459e-07
ELMO3	engulfment and cell motility 3	2.38331	2.18864e-07
EMC7	ER membrane protein complex subunit 7	2.01447	1.17827e-05
EMC9	ER membrane protein complex subunit 9	2.77836	1.51e-07
EMD	emerin	2.3091	2.40448e-07
EME2	essential meiotic structure-specific endonuclease subunit 2	-4.47882	1.82012e-09
EMILIN2	elastin microfibril interfacer 2	-2.54262	4.33383e-09
EML1	EMAP like 1	-5.81043	1.85747e-17
EML2	EMAP like 2	4.14653	8.49813e-20
EML5	EMAP like 5	-4.35909	1.80867e-05
EML6	EMAP like 6	-14.6032	1.57948e-52
EMP1	epithelial membrane protein 1	4.59074	1.04146e-14
EMP2	epithelial membrane protein 2	-2.65477	1.97553e-10
EMP3	epithelial membrane protein 3	7.55974	6.14274e-16
ENKUR	enkurin, TRPC channel interacting protein	-3.27577	0.000826
ENO3	enolase 3	2.16789	7.3345e-05
ENOSF1	enolase superfamily member 1	-2.17515	4.34347e-07
ENOX1	ecto-NOX disulfide-thiol exchanger 1	-2.45927	0.0234985
ENPEP	glutamyl aminopeptidase	-3.20767	2.08835e-05
ENPP7	ectonucleotide pyrophosphatase/phosphodiesterase 7	-9.0088	1.58397e-10
ENTPD7	ectonucleoside triphosphate diphosphohydrolase 7	-5.27702	2.36406e-17
ENTPD8	ectonucleoside triphosphate diphosphohydrolase 8	-2.41266	6.26986e-06
EOMES	eomesodermin	-3.77865	0.0040216
EP300	E1A binding protein p300	-4.02107	2.49699e-09
EPB41L4A	erythrocyte membrane protein band 4.1 like 4A	-2.5083	0.00777992
EPC1	enhancer of polycomb homolog 1	-2.22072	1.41659e-06
EPC2	enhancer of polycomb homolog 2	-2.96379	7.54747e-10
EPG5	ectopic P-granules autophagy protein 5 homolog	-2.19247	7.84544e-06
EPHA10	EPH receptor A10	-2.04552	3.46772e-05
EPHA2	EPH receptor A2	5.25666	4.98785e-24
EPM2A	EPM2A glucan phosphatase, laforin	-5.44775	1.8753e-12
EPN3	epsin 3	-2.78516	2.9318e-09
EPO	erythropoietin	-2.71633	0.000188445
EPPK1	epiplakin 1	-3.99587	1.76299e-16
EPS8L3	EPS8 like 3	2.12304	9.92282e-07
EPSTI1	epithelial stromal interaction 1	-2.99872	8.12497e-11
ERAP1	endoplasmic reticulum aminopeptidase 1	-3.34787	1.33409e-11
ERAP2	endoplasmic reticulum aminopeptidase 2	-2.12164	5.58678e-05
ERBB2	erb-b2 receptor tyrosine kinase 2	-2.14493	5.6258e-07
ERC1	ELKS/RAB6-interacting/CAST family member 1	-3.17911	2.34757e-10
ERCC6	ERCC excision repair 6, chromatin remodeling factor	-2.58802	8.361e-08
EREG	epiregulin	6.52729	2.02216e-23
ERFE	erythroferrone	2.36453	3.62366e-05
ERFL	ETS repressor factor like	6.14831	4.09661e-08
ERICH4	glutamate rich 4	-2.8395	4.89433e-08
ERN1	endoplasmic reticulum to nucleus signaling 1	2.79821	4.12942e-07
ERO1B	endoplasmic reticulum oxidoreductase 1 beta	2.25006	8.83059e-05
ERP27	endoplasmic reticulum protein 27	-5.14262	3.4184e-12
ERRFI1	ERBB receptor feedback inhibitor 1	2.05661	2.10345e-05
ERVMER34-1	endogenous retrovirus group MER34 member 1, envelope	-3.25403	4.587e-13
ESD	esterase D	2.21703	3.98791e-07
ESR2	estrogen receptor 2	2.32733	0.00500029
ETHE1	ETHE1 persulfide dioxygenase	6.02051	1.70465e-21
ETNK1	ethanolamine kinase 1	-2.83512	9.34669e-11
ETNK2	ethanolamine kinase 2	-3.44631	4.84459e-15
ETV4	ETS variant transcription factor 4	6.55899	1.07839e-27
ETV5	ETS variant transcription factor 5	9.57248	1.27115e-40
EVI5	ecotropic viral integration site 5	-2.4402	4.48207e-07
EVL	Enah/Vasp-like	-3.77139	4.33153e-06
EVPL	envoplakin	8.84842	1.30715e-17
EXOSC1	exosome component 1	2.21747	1.68448e-06
EXOSC8	exosome component 8	2.23836	2.2019e-06
F10	coagulation factor X	-3.83814	5.81403e-16
F12	coagulation factor XII	3.96096	1.34759e-11
F7	coagulation factor VII	-2.4107	5.82875e-09
FA2H	fatty acid 2-hydroxylase	2.33283	2.85959e-08
FABP6	fatty acid binding protein 6	3.0612	2.64807e-06
FADS3	fatty acid desaturase 3	2.27394	1.76035e-07
FADS6	fatty acid desaturase 6	2.38778	0.0011472
FAF1	Fas associated factor 1	2.64826	4.94114e-10
FAHD2B	fumarylacetoacetate hydrolase domain containing 2B	2.08794	1.5389e-05
FAIM	Fas apoptotic inhibitory molecule	-2.01299	3.14254e-05
FAM106B	family with sequence similarity 106 member B	-5.20674	4.48546e-05
FAM106C	family with sequence similarity 106 member C	-3.70749	0.00218445
FAM111A	family with sequence similarity 111 member A	-2.93423	1.51839e-11
FAM111B	family with sequence similarity 111 member B	-4.4196	2.27785e-18
FAM126A	family with sequence similarity 126 member A	-3.66805	2.37904e-13
FAM131A	family with sequence similarity 131 member A	2.0281	0.000117523
FAM13A	family with sequence similarity 13 member A	-3.68974	3.35454e-10
FAM13B	family with sequence similarity 13 member B	-2.87621	6.62683e-08
FAM149A	family with sequence similarity 149 member A	-2.10465	5.48434e-05
FAM151A	family with sequence similarity 151 member A	-8.21873	1.15412e-29
FAM161A	FAM161 centrosomal protein A	-2.04762	0.000305636
FAM166B	family with sequence similarity 166 member B	2.80965	0.00232184
FAM167B	family with sequence similarity 167 member B	2.60111	0.00423207
FAM168A	family with sequence similarity 168 member A	-2.7478	6.72718e-09
FAM168B	family with sequence similarity 168 member B	-2.11443	6.14608e-06
FAM169A	family with sequence similarity 169 member A	-2.01017	0.0410826
FAM171A2	family with sequence similarity 171 member A2	2.02417	0.000508241
FAM186B	family with sequence similarity 186 member B	-2.87029	0.00404366
FAM200A	family with sequence similarity 200 member A	-2.1363	0.000357967
FAM207A	family with sequence similarity 207 member A	2.49132	6.6458e-06
FAM20C	FAM20C golgi associated secretory pathway kinase	-2.51645	2.05773e-09
FAM214A	family with sequence similarity 214 member A	-2.00474	0.000110412
FAM217B	family with sequence similarity 217 member B	-3.12414	5.1741e-11
FAM221A	family with sequence similarity 221 member A	4.95284	9.00368e-24
FAM222A	family with sequence similarity 222 member A	-20.7682	3.77244e-56
FAM234B	family with sequence similarity 234 member B	3.56995	2.06522e-11
FAM241B	family with sequence similarity 241 member B	2.24353	2.31196e-06
FAM24B	family with sequence similarity 24 member B	4.2343	1.46656e-13
FAM32A	family with sequence similarity 32 member A	-2.72245	8.39208e-11
FAM3B	FAM3 metabolism regulating signaling molecule B	-4.14952	1.0525e-14
FAM47E	family with sequence similarity 47 member E	-5.60643	1.17944e-09
FAM72A	family with sequence similarity 72 member A	3.14579	3.35858e-11
FAM72B	family with sequence similarity 72 member B	4.23949	8.80986e-13
FAM72C	family with sequence similarity 72 member C	2.92446	1.3673e-08
FAM72D	family with sequence similarity 72 member D	3.53632	1.9983e-13
FAM81A	family with sequence similarity 81 member A	-2.54919	3.56311e-05
FAM83B	family with sequence similarity 83 member B	-2.30527	2.94501e-06
FAM86B1	family with sequence similarity 86 member B1	2.20713	0.00122568
FAM86B2	family with sequence similarity 86 member B2	2.60663	0.000276634
FARP2	FERM, ARH/RhoGEF and pleckstrin domain protein 2	-4.1324	2.91574e-10
FARSB	phenylalanyl-tRNA synthetase subunit beta	2.2224	2.42441e-07
FASTKD5	FAST kinase domains 5	-2.43759	1.03459e-07
FAT1	FAT atypical cadherin 1	-3.15163	2.92777e-06
FAU	FAU ubiquitin like and ribosomal protein S30 fusion	2.32682	1.32833e-05
FAXDC2	fatty acid hydroxylase domain containing 2	-21.0164	4.30759e-44
FBLIM1	filamin binding LIM protein 1	3.83303	2.50681e-14
FBN3	fibrillin 3	-2.32594	2.6587e-05
FBXL14	F-box and leucine rich repeat protein 14	-2.61897	5.8298e-06
FBXL16	F-box and leucine rich repeat protein 16	4.45806	1.1274e-18
FBXL17	F-box and leucine rich repeat protein 17	-4.14647	6.42748e-17
FBXL18	F-box and leucine rich repeat protein 18	-2.42969	2.628e-08
FBXL3	F-box and leucine rich repeat protein 3	-2.3651	5.52225e-06
FBXO10	F-box protein 10	-2.99479	2.7256e-09
FBXO16	F-box protein 16	3.37014	4.30693e-08
FBXO36	F-box protein 36	3.87462	7.01847e-10
FBXO46	F-box protein 46	2.37387	1.08522e-08
FBXW12	F-box and WD repeat domain containing 12	-4.3386	6.45681e-05
FCER1G	Fc fragment of IgE receptor Ig	6.21029	8.59476e-10
FCHSD2	FCH and double SH3 domains 2	-2.45681	3.59635e-07
FCRLB	Fc receptor like B	2.48695	0.00620911
FEN1	flap structure-specific endonuclease 1	-2.52686	4.30435e-09
FER	FER tyrosine kinase	-2.07221	9.06447e-06
FES	FES proto-oncogene, tyrosine kinase	3.33229	0.00275176
FGB	fibrinogen beta chain	-168.659	1.27965e-99
FGD3	FYVE, RhoGEF and PH domain containing 3	-3.92697	4.49438e-17
FGF11	fibroblast growth factor 11	-2.34617	0.00184023
FGF23	fibroblast growth factor 23	-7.93528	3.79239e-15
FGFBP1	fibroblast growth factor binding protein 1	5.82472	1.6318e-14
FGFR2	fibroblast growth factor receptor 2	-6.91209	8.07278e-29
FGFR3	fibroblast growth factor receptor 3	-2.67991	4.40779e-09
FGG	fibrinogen gamma chain	-167.069	2.30347e-118
FGL1	fibrinogen like 1	-3.6695	3.13085e-07
FHIT	fragile histidine triad diadenosine triphosphatase	4.78298	8.06861e-12
FHL2	four and a half LIM domains 2	11.2812	4.11474e-42
FHL3	four and a half LIM domains 3	4.34002	1.11677e-14
FIGNL2	fidgetin like 2	-3.9069	7.94494e-11
FILIP1L	filamin A interacting protein 1 like	-3.04757	1.91401e-10
FITM2	fat storage inducing transmembrane protein 2	-2.28027	2.06209e-07
FJX1	four-jointed box kinase 1	2.32233	3.5829e-05
FKBP11	FKBP prolyl isomerase 11	2.97998	5.68398e-10
FKBP14	FKBP prolyl isomerase 14	2.04135	5.41555e-05
FKBP4	FKBP prolyl isomerase 4	3.24644	8.10636e-14
FKRP	fukutin related protein	-2.26759	1.78238e-06
FLCN	folliculin	-2.00857	4.93952e-06
FLNA	filamin A	3.21948	2.08151e-11
FLNC	filamin C	3.01765	2.71647e-11
FLOT1	flotillin 1	2.50292	2.98009e-08
FLVCR1	FLVCR heme transporter 1	-2.42426	3.2647e-08
FLVCR2	FLVCR heme transporter 2	-3.35811	7.12083e-12
FMO4	flavin containing dimethylaniline monoxygenase 4	-5.60354	4.02476e-16
FMO5	flavin containing dimethylaniline monoxygenase 5	-8.46169	1.09095e-14
FMOD	fibromodulin	6.72902	1.61976e-30
FN3KRP	fructosamine 3 kinase related protein	-2.0207	4.2296e-06
FNIP2	folliculin interacting protein 2	-2.3273	3.06928e-05
FNTB	farnesyltransferase, CAAX box, beta	-4.43561	4.69538e-17
FOS	Fos proto-oncogene, AP-1 transcription factor subunit	3.11974	2.43629e-11
FOSB	FosB proto-oncogene, AP-1 transcription factor subunit	2.51241	0.00393354
FOSL1	FOS like 1, AP-1 transcription factor subunit	8.4262	1.10066e-25
FOSL2	FOS like 2, AP-1 transcription factor subunit	-3.09783	2.5913e-13
FOXA1	forkhead box A1	-7.97824	5.18831e-37
FOXJ1	forkhead box J1	-2.32175	4.66173e-05
FOXJ2	forkhead box J2	-2.80673	1.01277e-09
FOXN1	forkhead box N1	-4.07882	1.71262e-05
FOXN3	forkhead box N3	-3.47805	1.05423e-12
FOXN4	forkhead box N4	-2.79449	0.0176237
FOXO3B	forkhead box O3B	-2.99835	3.15295e-08
FOXP1	forkhead box P1	-2.49631	1.42699e-09
FOXQ1	forkhead box Q1	-2.9462	2.71758e-12
FOXRED2	FAD dependent oxidoreductase domain containing 2	-2.40091	1.22167e-08
FRA10AC1	FRA10A associated CGG repeat 1	2.32804	8.33774e-07
FRAS1	Fraser extracellular matrix complex subunit 1	-3.67096	8.99422e-10
FREM2	FRAS1 related extracellular matrix 2	-7.99899	2.35496e-20
FRMD1	FERM domain containing 1	-4.10239	0.000237253
FRMD3	FERM domain containing 3	4.94906	1.69104e-09
FRMD4A	FERM domain containing 4A	-2.81213	2.6639e-10
FRMD4B	FERM domain containing 4B	-3.46602	2.37743e-13
FRMD6	FERM domain containing 6	-2.44678	5.74713e-06
FRMD8	FERM domain containing 8	-2.97402	2.25145e-12
FRS2	fibroblast growth factor receptor substrate 2	-4.39216	1.7206e-14
FRS3	fibroblast growth factor receptor substrate 3	3.55241	2.07413e-10
FRYL	FRY like transcription coactivator	-2.78801	5.99494e-07
FTCD	formimidoyltransferase cyclodeaminase	-3.59455	9.76066e-09
FTH1	ferritin heavy chain 1	2.6065	3.22822e-07
FTL	ferritin light chain	2.85584	3.60914e-08
FUS	FUS RNA binding protein	-3.83471	5.31384e-18
FUT1	fucosyltransferase 1 (H blood group)	2.08191	2.81983e-05
FUT11	fucosyltransferase 11	-4.18673	4.12294e-08
FUT2	fucosyltransferase 2	-2.70215	3.58936e-09
FUT3	fucosyltransferase 3 (Lewis blood group)	9.34309	1.22562e-13
FXYD1	FXYD domain containing ion transport regulator 1	-4.97378	3.61952e-05
FXYD5	FXYD domain containing ion transport regulator 5	3.91786	6.03236e-13
FXYD6	FXYD domain containing ion transport regulator 6	6.79774	4.07329e-06
FYB2	FYN binding protein 2	-10.2171	2.47342e-23
FYCO1	FYVE and coiled-coil domain autophagy adaptor 1	-2.64325	9.9281e-07
FZD1	frizzled class receptor 1	-2.21805	5.89423e-05
FZD4	frizzled class receptor 4	-4.90471	1.40993e-19
FZD6	frizzled class receptor 6	-3.02175	1.64102e-08
G0S2	G0/G1 switch 2	-3.31003	6.82303e-12
G6PD	glucose-6-phosphate dehydrogenase	3.03157	2.8401e-12
GAB1	GRB2 associated binding protein 1	-2.37887	3.51147e-06
GABBR1	gamma-aminobutyric acid type B receptor subunit 1	3.20525	3.16423e-13
GABRE	gamma-aminobutyric acid type A receptor subunit epsilon	-4.00221	9.62075e-17
GAD1	glutamate decarboxylase 1	3.35367	8.9871e-12
GADD45A	growth arrest and DNA damage inducible alpha	3.14631	1.32855e-13
GADD45B	growth arrest and DNA damage inducible beta	4.21216	1.31948e-14
GAL	galanin and GMAP prepropeptide	5.24965	2.22341e-20
GAL3ST2	galactose-3-O-sulfotransferase 2	-7.81484	4.75591e-08
GAL3ST4	galactose-3-O-sulfotransferase 4	2.56669	0.0241483
GALM	galactose mutarotase	-2.99913	1.38631e-12
GALNT1	polypeptide N-acetylgalactosaminyltransferase 1	-3.52806	2.87382e-15
GALNT4	polypeptide N-acetylgalactosaminyltransferase 4	-5.19986	0.00536225
GALNT5	polypeptide N-acetylgalactosaminyltransferase 5	-2.91329	4.33174e-07
GALNT6	polypeptide N-acetylgalactosaminyltransferase 6	-3.78326	1.12833e-17
GALR2	galanin receptor 2	-2.81655	0.0307381
GAN	gigaxonin	2.4559	4.68219e-07
GAREM1	GRB2 associated regulator of MAPK1 subtype 1	2.63976	1.40099e-07
GARS1	glycyl-tRNA synthetase 1	3.0957	4.11984e-13
GART	phosphoribosylglycinamide formyltransferase, phosphoribosylglycinamide synthetase, phosphoribosylaminoimidazole synthetase	2.02813	4.469e-06
GATA4	GATA binding protein 4	-4.04441	7.17195e-10
GATM	glycine amidinotransferase	-63.347	2.6484e-50
GBA	glucosylceramidase beta	-3.0867	9.52662e-13
GBE1	1,4-alpha-glucan branching enzyme 1	-5.62894	1.52867e-18
GBP2	guanylate binding protein 2	2.77691	4.92086e-05
GBP3	guanylate binding protein 3	5.37453	8.9528e-12
GBX2	gastrulation brain homeobox 2	3.41305	1.23654e-07
GCHFR	GTP cyclohydrolase I feedback regulator	-3.01489	3.78685e-08
GCLC	glutamate-cysteine ligase catalytic subunit	3.11713	6.54048e-12
GCLM	glutamate-cysteine ligase modifier subunit	3.08753	5.3831e-12
GCM1	glial cells missing transcription factor 1	-2.38915	0.00387775
GCNT1	glucosaminyl (N-acetyl) transferase 1	-3.24477	1.77746e-13
GCNT3	glucosaminyl (N-acetyl) transferase 3, mucin type	8.82179	1.74079e-33
GDF15	growth differentiation factor 15	4.75889	3.37343e-20
GDF7	growth differentiation factor 7	-2.70459	5.2024e-07
GDI1	GDP dissociation inhibitor 1	2.60122	3.05367e-10
GDPD1	glycerophosphodiester phosphodiesterase domain containing 1	3.34152	1.62327e-07
GDPGP1	GDP-D-glucose phosphorylase 1	-3.22315	1.47787e-05
GEM	GTP binding protein overexpressed in skeletal muscle	3.04596	7.34538e-09
GEMIN2	gem nuclear organelle associated protein 2	2.43995	2.05179e-07
GFPT1	glutamine--fructose-6-phosphate transaminase 1	3.04076	6.28901e-11
GFPT2	glutamine-fructose-6-phosphate transaminase 2	2.42018	0.000159981
GFY	golgi associated olfactory signaling regulator	5.80626	0.000235569
GHITM	growth hormone inducible transmembrane protein	2.17075	4.45754e-07
GHRHR	growth hormone releasing hormone receptor	2.60813	4.27171e-07
GIMAP2	GTPase, IMAP family member 2	2.5506	0.00101226
GINS2	GINS complex subunit 2	-2.35123	1.256e-06
GIPR	gastric inhibitory polypeptide receptor	3.04739	6.32725e-08
GJB1	gap junction protein beta 1	-2.34772	4.75446e-07
GJB7	gap junction protein beta 7	-6.286	7.57456e-09
GLCCI1	glucocorticoid induced 1	-2.16848	5.26643e-06
GLDC	glycine decarboxylase	-6.31848	3.29075e-26
GLI1	GLI family zinc finger 1	2.36063	0.0457454
GLIPR1	GLI pathogenesis related 1	2.34231	0.0489564
GLRX	glutaredoxin	2.12421	2.76179e-06
GLRX3	glutaredoxin 3	2.36297	9.68953e-08
GLS2	glutaminase 2	2.78789	1.59429e-11
GLTPD2	glycolipid transfer protein domain containing 2	-3.3062	1.33262e-09
GLUD1	glutamate dehydrogenase 1	-3.22711	1.67844e-13
GLUD2	glutamate dehydrogenase 2	-5.03353	1.62227e-08
GLUL	glutamate-ammonia ligase	-2.31464	6.69079e-08
GLYCTK	glycerate kinase	-2.31625	1.17946e-07
GM2A	GM2 ganglioside activator	-2.4735	1.02133e-08
GMPPA	GDP-mannose pyrophosphorylase A	2.4678	2.02911e-07
GNAO1	G protein subunit alpha o1	2.13181	0.0117269
GNAZ	G protein subunit alpha z	2.53401	6.33002e-06
GNE	glucosamine (UDP-N-acetyl)-2-epimerase/N-acetylmannosamine kinase	-2.06832	7.62554e-06
GNG7	G protein subunit gamma 7	4.35498	3.28787e-06
GNL2	G protein nucleolar 2	2.2831	9.66011e-08
GNL3	G protein nucleolar 3	2.06451	1.67789e-06
GNPTAB	N-acetylglucosamine-1-phosphate transferase subunits alpha and beta	-2.21009	5.70645e-06
GNRH1	gonadotropin releasing hormone 1	2.94406	1.59618e-06
GNRH2	gonadotropin releasing hormone 2	-7.37129	9.83429e-11
GNS	glucosamine (N-acetyl)-6-sulfatase	-2.72809	2.77714e-09
GOLGA6L10	golgin A6 family like 10	2.14589	0.000322338
GOLGA6L9	golgin A6 family like 9	2.31172	1.35983e-06
GOLGA7B	golgin A7 family member B	6.9792	2.20421e-18
GOLGA8H	golgin A8 family member H	-4.2744	0.000218055
GOLT1A	golgi transport 1A	2.74291	1.61857e-08
GOPC	golgi associated PDZ and coiled-coil motif containing	-2.11737	2.2737e-05
GOT1	glutamic-oxaloacetic transaminase 1	5.16239	4.73659e-24
GPA33	glycoprotein A33	10.9019	1.42878e-24
GPAM	glycerol-3-phosphate acyltransferase, mitochondrial	-3.66772	6.03836e-15
GPAT3	glycerol-3-phosphate acyltransferase 3	5.8579	3.76085e-25
GPATCH8	G-patch domain containing 8	-2.01161	0.000500859
GPC2	glypican 2	3.94344	3.45459e-08
GPC5	glypican 5	-6.37944	3.30969e-07
GPCPD1	glycerophosphocholine phosphodiesterase 1	9.05041	2.20995e-37
GPD1	glycerol-3-phosphate dehydrogenase 1	-3.53001	2.82437e-12
GPLD1	glycosylphosphatidylinositol specific phospholipase D1	-2.7533	8.53268e-09
GPN3	GPN-loop GTPase 3	2.01551	3.90904e-06
GPR108	G protein-coupled receptor 108	2.22003	1.95436e-07
GPR137C	G protein-coupled receptor 137C	-4.64601	6.32521e-08
GPR146	G protein-coupled receptor 146	-2.48072	4.69599e-05
GPR150	G protein-coupled receptor 150	3.38395	2.41949e-05
GPR161	G protein-coupled receptor 161	-3.5929	8.062e-17
GPR176	G protein-coupled receptor 176	-2.98109	1.72339e-08
GPR3	G protein-coupled receptor 3	15.1637	2.92987e-22
GPR37L1	G protein-coupled receptor 37 like 1	2.30689	0.0109767
GPR39	G protein-coupled receptor 39	-2.62798	1.22259e-09
GPR68	G protein-coupled receptor 68	-2.95472	0.012153
GPR75	G protein-coupled receptor 75	-25.485	7.7471e-25
GPR83	G protein-coupled receptor 83	2.32227	0.0162901
GPRASP1	G protein-coupled receptor associated sorting protein 1	-7.11724	1.57399e-12
GPRC5A	G protein-coupled receptor class C group 5 member A	8.43496	3.45321e-35
GPRIN2	G protein regulated inducer of neurite outgrowth 2	-15.2444	1.09722e-45
GPX2	glutathione peroxidase 2	28.9353	2.04917e-56
GPX3	glutathione peroxidase 3	-2.10589	2.86461e-06
GPX4	glutathione peroxidase 4	2.07358	0.000135183
GRAMD1A	GRAM domain containing 1A	2.01111	3.66599e-06
GRAMD1B	GRAM domain containing 1B	-20.2872	2.43486e-43
GRAMD2B	GRAM domain containing 2B	-2.09916	2.90501e-05
GREB1	growth regulating estrogen receptor binding 1	3.09168	0.0046637
GREB1L	GREB1 like retinoic acid receptor coactivator	-2.70199	1.0555e-07
GRID1	glutamate ionotropic receptor delta type subunit 1	-2.44924	3.1495e-08
GRIK4	glutamate ionotropic receptor kainate type subunit 4	-18.0077	3.61261e-52
GRIK5	glutamate ionotropic receptor kainate type subunit 5	2.50296	0.0106169
GRIN1	glutamate ionotropic receptor NMDA type subunit 1	5.47104	1.11041e-16
GRIP2	glutamate receptor interacting protein 2	2.98226	0.000785349
GRK2	G protein-coupled receptor kinase 2	2.40819	1.52268e-08
GRK7	G protein-coupled receptor kinase 7	-2.33012	0.0253975
GRPEL1	GrpE like 1, mitochondrial	2.01357	4.67461e-06
GRPEL2	GrpE like 2, mitochondrial	2.57181	1.03052e-09
GSDMB	gasdermin B	3.04503	3.51543e-10
GSTA1	glutathione S-transferase alpha 1	-4.15633	1.08471e-11
GSTA2	glutathione S-transferase alpha 2	-3.68228	3.92763e-13
GSTO2	glutathione S-transferase omega 2	2.4707	0.0130223
GTF2E2	general transcription factor IIE subunit 2	2.5324	6.23625e-09
GTF2F2	general transcription factor IIF subunit 2	3.36795	5.91814e-15
GTF2I	general transcription factor IIi	-2.57883	5.7119e-09
GTPBP1	GTP binding protein 1	2.18505	2.1642e-07
GTPBP2	GTP binding protein 2	3.22597	9.55452e-14
GTPBP4	GTP binding protein 4	2.02716	3.28921e-06
GUCA1B	guanylate cyclase activator 1B	5.33354	1.44656e-09
GUCA2A	guanylate cyclase activator 2A	-3.27106	1.94451e-06
GUCA2B	guanylate cyclase activator 2B	-3.41421	0.00210252
GUCY2C	guanylate cyclase 2C	-5.73736	1.41114e-18
GVQW3	GVQW motif containing 3	-2.18033	2.19727e-05
GXYLT1	glucoside xylosyltransferase 1	-2.87061	8.76758e-09
GYG1	glycogenin 1	3.00074	4.71074e-12
GYG2	glycogenin 2	-2.78531	1.85726e-11
H2AC11	H2A clustered histone 11	-2.71855	0.00168655
H2AC18	H2A clustered histone 18	2.13818	0.00133581
H2AC19	H2A clustered histone 19	2.13322	0.00109386
H2AC8	H2A clustered histone 8	3.19999	2.11295e-05
H2AW	H2A.W histone	2.65564	2.39653e-06
H2BC10	H2B clustered histone 10	4.33347	0.010348
H2BC11	H2B clustered histone 11	-2.33909	0.00325901
H2BC15	H2B clustered histone 15	2.24996	0.0123419
H2BC17	H2B clustered histone 17	-3.54143	0.00813418
H2BC21	H2B clustered histone 21	2.9217	2.6506e-08
H2BC8	H2B clustered histone 8	2.14924	0.01038
H3C4	H3 clustered histone 4	4.32985	0.000262796
H3C6	H3 clustered histone 6	-2.5919	1.33737e-05
H3C8	H3 clustered histone 8	-3.02856	5.1595e-05
H4-16	H4 histone 16	-6.60724	0.000138545
H4C8	H4 clustered histone 8	-3.06342	0.00183311
HABP4	hyaluronan binding protein 4	2.48604	1.59528e-08
HAGHL	hydroxyacylglutathione hydrolase like	12.825	8.92434e-29
HAL	histidine ammonia-lyase	-2.93141	0.000116686
HAS2	hyaluronan synthase 2	-12.0543	3.74253e-13
HAS3	hyaluronan synthase 3	4.40238	1.11738e-14
HAVCR1	hepatitis A virus cellular receptor 1	-11.8333	8.67587e-18
HAVCR2	hepatitis A virus cellular receptor 2	7.28327	1.57845e-08
HAX1	HCLS1 associated protein X-1	2.38147	1.70531e-07
HBA1	hemoglobin subunit alpha 1	6.99485	4.66352e-11
HBA2	hemoglobin subunit alpha 2	7.55406	8.52986e-12
HBEGF	heparin binding EGF like growth factor	4.64149	5.06142e-18
HBQ1	hemoglobin subunit theta 1	2.18462	0.00135191
HCFC2	host cell factor C2	-2.44966	7.31558e-07
HCN2	hyperpolarization activated cyclic nucleotide gated potassium and sodium channel 2	2.09671	4.04382e-06
HCN3	hyperpolarization activated cyclic nucleotide gated potassium channel 3	-2.26924	9.19974e-07
HCN4	hyperpolarization activated cyclic nucleotide gated potassium channel 4	-2.29358	0.000795875
HDDC2	HD domain containing 2	3.00148	2.01419e-10
HEATR5B	HEAT repeat containing 5B	-2.12621	0.000252144
HEBP1	heme binding protein 1	2.35669	2.04679e-07
HECTD1	HECT domain E3 ubiquitin protein ligase 1	-2.20198	0.000123833
HECTD2	HECT domain E3 ubiquitin protein ligase 2	-3.47118	3.55764e-11
HECTD4	HECT domain E3 ubiquitin protein ligase 4	-3.22995	4.84787e-08
HECW2	HECT, C2 and WW domain containing E3 ubiquitin protein ligase 2	-3.55219	1.82174e-05
HEG1	heart development protein with EGF like domains 1	-5.61165	2.91336e-18
HELZ	helicase with zinc finger	-2.35604	1.16618e-05
HERC1	HECT and RLD domain containing E3 ubiquitin protein ligase family member 1	-2.5911	2.88042e-07
HERC2	HECT and RLD domain containing E3 ubiquitin protein ligase 2	-2.29559	4.82703e-05
HERC3	HECT and RLD domain containing E3 ubiquitin protein ligase 3	-3.51699	5.4563e-09
HES4	hes family bHLH transcription factor 4	3.9025	7.75387e-12
HES6	hes family bHLH transcription factor 6	2.35329	2.66061e-06
HESX1	HESX homeobox 1	3.89588	7.17712e-07
HFE	homeostatic iron regulator	-3.86839	2.62823e-15
HGSNAT	heparan-alpha-glucosaminide N-acetyltransferase	-2.46117	3.07465e-08
HHEX	hematopoietically expressed homeobox	-3.42337	4.30246e-11
HHLA2	HERV-H LTR-associating 2	-17.8947	3.07169e-25
HIC1	HIC ZBTB transcriptional repressor 1	3.16951	7.19995e-05
HID1	HID1 domain containing	2.9597	2.09525e-11
HIF1AN	hypoxia inducible factor 1 subunit alpha inhibitor	-2.17867	4.09746e-06
HIF3A	hypoxia inducible factor 3 subunit alpha	-6.31499	7.10688e-16
HIGD1A	HIG1 hypoxia inducible domain family member 1A	2.62845	3.358e-10
HIPK1	homeodomain interacting protein kinase 1	-2.72867	5.8859e-08
HIPK2	homeodomain interacting protein kinase 2	-4.01535	7.14953e-12
HIPK3	homeodomain interacting protein kinase 3	-4.40503	6.30751e-14
HIVEP1	HIVEP zinc finger 1	-2.57321	1.97621e-06
HJURP	Holliday junction recognition protein	3.00213	1.10009e-12
HLA-DOB	major histocompatibility complex, class II, DO beta	3.04614	0.0015715
HLA-E	major histocompatibility complex, class I, E	2.35243	9.50688e-08
HLF	HLF transcription factor, PAR bZIP family member	-2.63856	2.3115e-06
HMGA1	high mobility group AT-hook 1	2.96171	3.55731e-11
HMGCS1	3-hydroxy-3-methylglutaryl-CoA synthase 1	-2.20078	5.53693e-06
HMGCS2	3-hydroxy-3-methylglutaryl-CoA synthase 2	-2.43183	1.40922e-08
HMX3	H6 family homeobox 3	-2.0829	0.0414504
HNF1B	HNF1 homeobox B	-3.69584	2.3111e-17
HNF4A	hepatocyte nuclear factor 4 alpha	-2.6251	6.17551e-10
HNRNPH2	heterogeneous nuclear ribonucleoprotein H2	-2.74857	5.49724e-08
HNRNPM	heterogeneous nuclear ribonucleoprotein M	-4.15952	1.44221e-19
HOGA1	4-hydroxy-2-oxoglutarate aldolase 1	-14.9622	5.49388e-26
HOMER2	homer scaffold protein 2	-2.62984	2.04194e-05
HOOK3	hook microtubule tethering protein 3	-3.00382	2.79251e-10
HOXA11	homeobox A11	2.80447	0.000134582
HOXA13	homeobox A13	-2.32395	1.07376e-05
HOXA3	homeobox A3	-3.57221	2.93685e-15
HOXA6	homeobox A6	-8.20707	1.79843e-11
HOXA7	homeobox A7	-3.02111	3.43397e-11
HOXB13	homeobox B13	2.12129	0.00273158
HOXB2	homeobox B2	3.08588	0.00473213
HOXB3	homeobox B3	-2.247	0.000136622
HOXB6	homeobox B6	2.44161	5.36797e-05
HOXB8	homeobox B8	13.4528	3.01353e-29
HOXB9	homeobox B9	9.71142	8.27053e-43
HOXC10	homeobox C10	2.33891	7.71425e-06
HOXC13	homeobox C13	2.0101	4.28167e-05
HOXC5	homeobox C5	-3.46291	7.20111e-10
HOXC8	homeobox C8	-2.28822	8.24376e-06
HPCA	hippocalcin	-2.40806	0.0244426
HPCAL1	hippocalcin like 1	2.05776	2.37546e-06
HPGD	15-hydroxyprostaglandin dehydrogenase	-4.43318	2.98543e-21
HPS6	HPS6 biogenesis of lysosomal organelles complex 2 subunit 3	-2.15397	2.59701e-06
HPX	hemopexin	-11.8092	2.50418e-21
HRK	harakiri, BCL2 interacting protein	2.86893	0.000107449
HS2ST1	heparan sulfate 2-O-sulfotransferase 1	-2.11007	6.7887e-06
HS3ST1	heparan sulfate-glucosamine 3-sulfotransferase 1	-2.96025	9.46637e-08
HSCB	HscB mitochondrial iron-sulfur cluster cochaperone	2.57436	2.70515e-06
HSD11B1L	hydroxysteroid 11-beta dehydrogenase 1 like	2.03246	0.00334709
HSD11B2	hydroxysteroid 11-beta dehydrogenase 2	3.28292	3.73595e-07
HSD17B11	hydroxysteroid 17-beta dehydrogenase 11	2.12353	1.30613e-06
HSD3B1	hydroxy-delta-5-steroid dehydrogenase, 3 beta- and steroid delta-isomerase 1	-12.9146	1.84995e-24
HSD3B7	hydroxy-delta-5-steroid dehydrogenase, 3 beta- and steroid delta-isomerase 7	-3.47453	0.000152059
HSF1	heat shock transcription factor 1	2.38513	7.56235e-08
HSFX1	heat shock transcription factor family, X-linked 1	-2.0965	0.0305756
HSFX2	heat shock transcription factor family, X-linked 2	-2.1613	0.0346876
HSPA12A	heat shock protein family A (Hsp70) member 12A	-3.33945	8.82348e-15
HSPA13	heat shock protein family A (Hsp70) member 13	2.7638	1.29785e-08
HSPA5	heat shock protein family A (Hsp70) member 5	2.28911	6.18585e-08
HSPA6	heat shock protein family A (Hsp70) member 6	16.7723	2.05427e-09
HSPA9	heat shock protein family A (Hsp70) member 9	2.72561	2.01067e-10
HSPG2	heparan sulfate proteoglycan 2	-2.05825	7.38353e-05
HTATIP2	HIV-1 Tat interactive protein 2	2.36577	3.00079e-08
HTR1D	5-hydroxytryptamine receptor 1D	-7.60273	6.79384e-32
HUNK	hormonally up-regulated Neu-associated kinase	-4.90457	1.51476e-10
HUWE1	HECT, UBA and WWE domain containing E3 ubiquitin protein ligase 1	-2.16732	3.04272e-05
HYAL3	hyaluronidase 3	-3.33287	1.17912e-09
HYI	hydroxypyruvate isomerase (putative)	2.40589	0.00162224
HYPK	huntingtin interacting protein K	2.11457	0.000140514
IAH1	isoamyl acetate hydrolyzing esterase 1 (putative)	2.30185	3.57039e-05
IARS1	isoleucyl-tRNA synthetase 1	2.00496	2.68477e-05
ICA1	islet cell autoantigen 1	2.75597	5.04895e-11
ICAM1	intercellular adhesion molecule 1	2.04485	3.31662e-06
ICAM2	intercellular adhesion molecule 2	5.8863	5.17963e-14
ICAM5	intercellular adhesion molecule 5	2.46129	3.16481e-05
ID1	inhibitor of DNA binding 1, HLH protein	5.92928	3.04046e-23
IDNK	IDNK gluconokinase	-2.63362	3.1648e-06
IER2	immediate early response 2	2.70684	2.84647e-09
IER3	immediate early response 3	3.04654	5.96249e-09
IER5L	immediate early response 5 like	3.24644	2.42473e-08
IFFO1	intermediate filament family orphan 1	-2.26327	0.026331
IFI27	interferon alpha inducible protein 27	7.65059	9.31493e-09
IFI27L1	interferon alpha inducible protein 27 like 1	2.13219	1.8403e-05
IFI27L2	interferon alpha inducible protein 27 like 2	6.1894	7.29301e-10
IFI6	interferon alpha inducible protein 6	-2.27026	0.004032
IFIT1	interferon induced protein with tetratricopeptide repeats 1	-7.1854	9.8466e-12
IFIT2	interferon induced protein with tetratricopeptide repeats 2	-2.71306	1.69273e-05
IFIT3	interferon induced protein with tetratricopeptide repeats 3	-2.65985	2.25871e-05
IFIT5	interferon induced protein with tetratricopeptide repeats 5	-5.47718	8.53333e-07
IFITM1	interferon induced transmembrane protein 1	6.85243	1.36786e-10
IFRD1	interferon related developmental regulator 1	5.05118	2.07954e-25
IFT172	intraflagellar transport 172	-3.66619	3.57512e-15
IFTAP	intraflagellar transport associated protein	2.55733	0.00555591
IGDCC3	immunoglobulin superfamily DCC subclass member 3	-5.83852	2.0307e-28
IGF2	insulin like growth factor 2	-4.90796	1.6207e-22
IGF2R	insulin like growth factor 2 receptor	-2.85881	1.18223e-06
IGFL2	IGF like family member 2	-2.09177	0.000105562
IGFL4	IGF like family member 4	-2.2214	0.00503292
IGSF10	immunoglobulin superfamily member 10	-3.13818	0.000116435
IGSF23	immunoglobulin superfamily member 23	-2.10337	0.000733317
IGSF9	immunoglobulin superfamily member 9	-3.08788	1.78338e-13
IKZF2	IKAROS family zinc finger 2	-6.62662	5.03039e-18
IKZF3	IKAROS family zinc finger 3	2.5398	3.39237e-06
IL11	interleukin 11	2.83538	9.42882e-07
IL11RA	interleukin 11 receptor subunit alpha	-2.99046	6.36564e-05
IL12A	interleukin 12A	3.87354	1.2153e-11
IL13RA1	interleukin 13 receptor subunit alpha 1	-2.53608	7.22441e-09
IL15RA	interleukin 15 receptor subunit alpha	7.53853	2.38019e-11
IL17RA	interleukin 17 receptor A	-2.02242	2.86769e-06
IL18	interleukin 18	2.44193	1.37013e-06
IL18BP	interleukin 18 binding protein	-3.54364	2.90046e-12
IL1R1	interleukin 1 receptor type 1	-5.42571	6.14003e-21
IL1R2	interleukin 1 receptor type 2	-3.40288	1.80775e-08
IL1RAP	interleukin 1 receptor accessory protein	-3.12872	4.36664e-09
IL2RG	interleukin 2 receptor subunit gamma	10.1212	2.08588e-32
IL32	interleukin 32	4.47389	2.06171e-15
IL34	interleukin 34	2.2053	0.0101269
IL37	interleukin 37	4.81732	1.52081e-07
IL4I1	interleukin 4 induced 1	3.14685	0.00409154
IL6ST	interleukin 6 signal transducer	-3.1621	9.00875e-10
IL9R	interleukin 9 receptor	-3.59942	0.00770283
IMP3	IMP U3 small nucleolar ribonucleoprotein 3	-2.25581	1.62613e-06
IMPDH2	inosine monophosphate dehydrogenase 2	2.52558	1.27325e-08
INCA1	inhibitor of CDK, cyclin A1 interacting protein 1	-3.72862	0.00107374
INHBE	inhibin subunit beta E	3.73773	1.58132e-10
INKA2	inka box actin regulator 2	-3.42724	6.55653e-11
INO80B	INO80 complex subunit B	3.04538	1.17898e-11
INPP1	inositol polyphosphate-1-phosphatase	3.12802	3.20966e-13
INSM2	INSM transcriptional repressor 2	-4.71385	1.30711e-05
INTS2	integrator complex subunit 2	-2.006	0.00045686
INTS3	integrator complex subunit 3	-2.33719	1.93715e-08
IP6K1	inositol hexakisphosphate kinase 1	-2.11135	8.10033e-07
IPMK	inositol polyphosphate multikinase	-2.74558	1.29549e-08
IPP	intracisternal A particle-promoted polypeptide	-2.1676	0.000247103
IQCD	IQ motif containing D	2.74629	6.63994e-05
IQCE	IQ motif containing E	-3.52917	6.32495e-15
IQSEC1	IQ motif and Sec7 domain ArfGEF 1	-4.05936	2.88263e-17
IQSEC2	IQ motif and Sec7 domain ArfGEF 2	2.0657	0.00040162
IRF2BPL	interferon regulatory factor 2 binding protein like	-2.02493	2.16223e-05
IRS1	insulin receptor substrate 1	-3.28241	5.22615e-09
IRX5	iroquois homeobox 5	-2.31587	3.90327e-06
ISCU	iron-sulfur cluster assembly enzyme	2.56423	2.29836e-09
ISG15	ISG15 ubiquitin like modifier	4.89141	1.53649e-13
ISL2	ISL LIM homeobox 2	4.47116	2.86667e-14
ISX	intestine specific homeobox	-2.24532	3.51643e-06
ISY1-RAB43	ISY1-RAB43 readthrough	-24.133	1.90313e-53
ITGA1	integrin subunit alpha 1	-5.99005	7.36643e-27
ITGA2B	integrin subunit alpha 2b	2.04823	0.00286041
ITGA5	integrin subunit alpha 5	2.09352	1.42304e-05
ITGA7	integrin subunit alpha 7	-3.37612	2.2195e-15
ITGA9	integrin subunit alpha 9	-6.25974	3.10789e-21
ITGB4	integrin subunit beta 4	3.10581	3.30009e-13
ITGB5	integrin subunit beta 5	-2.10589	9.43184e-07
ITIH2	inter-alpha-trypsin inhibitor heavy chain 2	-8.53236	6.5336e-11
ITIH4	inter-alpha-trypsin inhibitor heavy chain 4	-6.76954	1.27201e-08
ITPKA	inositol-trisphosphate 3-kinase A	2.65301	1.57777e-08
ITPR2	inositol 1,4,5-trisphosphate receptor type 2	-4.81382	1.38838e-15
ITPRIP	inositol 1,4,5-trisphosphate receptor interacting protein	2.20706	0.000371726
ITSN2	intersectin 2	-2.44	3.37453e-06
IYD	iodotyrosine deiodinase	-9.80646	4.34561e-35
IZUMO1	izumo sperm-egg fusion 1	-2.07719	0.0478818
JAG1	jagged canonical Notch ligand 1	4.10809	1.68464e-12
JAG2	jagged canonical Notch ligand 2	2.28521	4.89758e-08
JAKMIP3	Janus kinase and microtubule interacting protein 3	6.51867	3.50572e-06
JARID2	jumonji and AT-rich interaction domain containing 2	-2.00088	0.000155539
JMJD4	jumonji domain containing 4	2.56213	1.21319e-06
JMJD7	jumonji domain containing 7	2.1568	1.58587e-05
JPH2	junctophilin 2	-4.59611	1.16526e-13
JPT1	Jupiter microtubule associated homolog 1	2.01415	0.000170026
JUNB	JunB proto-oncogene, AP-1 transcription factor subunit	4.85385	8.81052e-22
KANK1	KN motif and ankyrin repeat domains 1	-4.42384	4.66869e-16
KANK2	KN motif and ankyrin repeat domains 2	-3.89052	8.56597e-14
KANK4	KN motif and ankyrin repeat domains 4	-5.46979	8.05211e-20
KANSL1L	KAT8 regulatory NSL complex subunit 1 like	-2.20986	0.00120409
KARS1	lysyl-tRNA synthetase 1	2.33089	8.45015e-08
KAT14	lysine acetyltransferase 14	-3.83281	1.55698e-17
KAT2B	lysine acetyltransferase 2B	-5.14336	1.43408e-13
KAT6A	lysine acetyltransferase 6A	-2.14253	0.00101882
KAT6B	lysine acetyltransferase 6B	-3.09868	3.24202e-07
KATNB1	katanin regulatory subunit B1	2.33991	5.07614e-08
KATNBL1	katanin regulatory subunit B1 like 1	2.11212	1.98698e-06
KATNIP	katanin interacting protein	-2.46816	3.52593e-07
KAZALD1	Kazal type serine peptidase inhibitor domain 1	-2.08101	1.39535e-06
KBTBD11	kelch repeat and BTB domain containing 11	-2.42083	1.11907e-08
KBTBD7	kelch repeat and BTB domain containing 7	-2.87481	3.25793e-08
KBTBD8	kelch repeat and BTB domain containing 8	-2.32964	0.000124448
KCMF1	potassium channel modulatory factor 1	2.96464	1.41061e-12
KCNAB3	potassium voltage-gated channel subfamily A regulatory beta subunit 3	-2.60662	0.018053
KCND3	potassium voltage-gated channel subfamily D member 3	-26.426	1.48132e-49
KCNE3	potassium voltage-gated channel subfamily E regulatory subunit 3	-2.58092	1.17047e-09
KCNE5	potassium voltage-gated channel subfamily E regulatory subunit 5	5.07562	0.0169514
KCNH2	potassium voltage-gated channel subfamily H member 2	6.18852	5.98791e-18
KCNIP2	potassium voltage-gated channel interacting protein 2	-2.42063	3.78287e-06
KCNJ4	potassium inwardly rectifying channel subfamily J member 4	5.27997	5.29901e-09
KCNK10	potassium two pore domain channel subfamily K member 10	-4.83477	3.21179e-16
KCNK15	potassium two pore domain channel subfamily K member 15	3.79289	4.97947e-09
KCNK5	potassium two pore domain channel subfamily K member 5	-2.23166	2.7939e-07
KCNK6	potassium two pore domain channel subfamily K member 6	3.40695	1.12321e-11
KCNN4	potassium calcium-activated channel subfamily N member 4	3.56347	1.33448e-09
KCNQ4	potassium voltage-gated channel subfamily Q member 4	3.79568	2.7265e-07
KCP	kielin cysteine rich BMP regulator	2.09861	0.00411136
KCTD1	potassium channel tetramerization domain containing 1	2.05473	0.000417264
KCTD11	potassium channel tetramerization domain containing 11	-2.60992	1.49967e-08
KCTD12	potassium channel tetramerization domain containing 12	-2.42583	0.0261123
KCTD13	potassium channel tetramerization domain containing 13	2.14771	4.37224e-06
KCTD7	potassium channel tetramerization domain containing 7	-2.16621	4.21584e-05
KDELR3	KDEL endoplasmic reticulum protein retention receptor 3	2.15935	4.40409e-07
KDM2A	lysine demethylase 2A	-2.23574	4.82824e-06
KDM2B	lysine demethylase 2B	-2.04186	8.45125e-06
KDM3B	lysine demethylase 3B	-2.01528	0.00025971
KDM4B	lysine demethylase 4B	-2.63145	3.34573e-09
KDM7A	lysine demethylase 7A	2.05197	0.0016314
KIAA0319	KIAA0319	-3.38195	4.30383e-08
KIAA0754	KIAA0754	-12.6819	9.14627e-08
KIAA1109	KIAA1109	-2.2848	0.000609676
KIAA1217	KIAA1217	-5.15505	2.80906e-19
KIAA1614	KIAA1614	-3.89978	4.46115e-08
KIAA2026	KIAA2026	-2.6816	0.000209691
KIDINS220	kinase D interacting substrate 220	-2.93932	2.90318e-07
KIF13A	kinesin family member 13A	-3.57212	5.05035e-12
KIF17	kinesin family member 17	6.01282	4.03977e-09
KIF1A	kinesin family member 1A	2.90914	1.36573e-10
KIF1B	kinesin family member 1B	-2.40681	3.58886e-06
KIF21B	kinesin family member 21B	3.89654	2.6739e-11
KIF24	kinesin family member 24	-2.12394	1.30386e-05
KIF26B	kinesin family member 26B	-31.1044	6.99899e-50
KIF2C	kinesin family member 2C	2.13585	6.33208e-07
KIF3B	kinesin family member 3B	-2.03553	2.06542e-05
KIF9	kinesin family member 9	2.08863	0.000640725
KIFC3	kinesin family member C3	2.52945	1.28644e-09
KIRREL1	kirre like nephrin family adhesion molecule 1	-2.02606	0.000183659
KITLG	KIT ligand	-2.68528	1.34207e-07
KLB	klotho beta	-48.3065	1.05813e-40
KLC2	kinesin light chain 2	2.25472	1.05477e-07
KLC3	kinesin light chain 3	2.0473	0.000126453
KLC4	kinesin light chain 4	-2.16265	4.48938e-07
KLF2	Kruppel like factor 2	-7.8575	7.287e-10
KLF9	Kruppel like factor 9	3.13575	6.86973e-07
KLHDC7A	kelch domain containing 7A	-19.9317	3.12338e-36
KLHDC7B	kelch domain containing 7B	18.4932	7.23087e-30
KLHDC9	kelch domain containing 9	2.06431	0.00236359
KLHL13	kelch like family member 13	-3.45952	1.09728e-10
KLHL3	kelch like family member 3	-5.56762	8.59452e-13
KLK1	kallikrein 1	13.361	9.10253e-29
KLLN	killin, p53 regulated DNA replication inhibitor	-2.40392	0.00123814
KLRG2	killer cell lectin like receptor G2	3.67793	1.24085e-09
KMT2C	lysine methyltransferase 2C	-3.35556	8.22953e-10
KMT2D	lysine methyltransferase 2D	-4.02448	1.02783e-07
KMT2E	lysine methyltransferase 2E (inactive)	-2.47575	2.60989e-07
KNG1	kininogen 1	-26.2461	4.71476e-70
KNSTRN	kinetochore localized astrin (SPAG5) binding protein	2.33242	2.56688e-08
KRBA2	KRAB-A domain containing 2	-4.05359	8.16533e-08
KREMEN1	kringle containing transmembrane protein 1	-3.89916	5.53715e-15
KREMEN2	kringle containing transmembrane protein 2	7.45016	9.74408e-19
KRT10	keratin 10	2.2149	8.10278e-05
KRT15	keratin 15	3.49291	3.66353e-12
KRT17	keratin 17	7.80918	1.67909e-17
KRT18	keratin 18	4.36087	7.0895e-15
KRT19	keratin 19	2.07838	5.65488e-05
KRT20	keratin 20	5.63488	8.40069e-14
KRT71	keratin 71	-3.30021	0.00585345
KRT8	keratin 8	2.18175	4.20476e-06
KRT80	keratin 80	3.24336	2.57994e-06
KRT86	keratin 86	23.3705	1.75789e-18
KRTCAP2	keratinocyte associated protein 2	2.85892	9.54742e-08
KRTCAP3	keratinocyte associated protein 3	3.17102	3.71663e-10
KXD1	KxDL motif containing 1	2.17428	1.24106e-06
KYAT3	kynurenine aminotransferase 3	2.3147	6.7453e-08
L1CAM	L1 cell adhesion molecule	11.3417	6.02837e-42
LAG3	lymphocyte activating 3	-2.94644	0.000325461
LAMA1	laminin subunit alpha 1	-22.2096	4.13099e-60
LAMA3	laminin subunit alpha 3	-3.39911	1.07181e-09
LAMB2	laminin subunit beta 2	-2.22166	2.64733e-07
LAMC2	laminin subunit gamma 2	3.48041	2.81448e-13
LAMP3	lysosomal associated membrane protein 3	2.8333	7.07196e-09
LANCL2	LanC like 2	-3.97508	2.27882e-17
LAPTM5	lysosomal protein transmembrane 5	3.64527	1.32715e-06
LARP6	La ribonucleoprotein 6, translational regulator	5.30793	5.74456e-24
LARS2	leucyl-tRNA synthetase 2, mitochondrial	-2.31205	3.82255e-07
LATS1	large tumor suppressor kinase 1	-2.17825	4.1949e-05
LATS2	large tumor suppressor kinase 2	-2.542	2.34543e-06
LBH	LBH regulator of WNT signaling pathway	-2.02304	7.13712e-06
LBHD1	LBH domain containing 1	-3.00354	5.65029e-09
LCMT1	leucine carboxyl methyltransferase 1	2.38834	9.20118e-07
LCMT2	leucine carboxyl methyltransferase 2	-2.43314	1.29266e-07
LCN12	lipocalin 12	-2.41135	2.00551e-06
LCN15	lipocalin 15	-6.24281	3.01712e-12
LCT	lactase	-4.90876	4.74225e-08
LDHA	lactate dehydrogenase A	-3.11528	2.76015e-13
LDHD	lactate dehydrogenase D	-7.87434	2.4446e-20
LDLRAD4	low density lipoprotein receptor class A domain containing 4	-3.21472	0.0174405
LDLRAP1	low density lipoprotein receptor adaptor protein 1	-2.0592	7.83569e-06
LEAP2	liver enriched antimicrobial peptide 2	-7.87453	1.6034e-15
LEKR1	leucine, glutamate and lysine rich 1	3.36486	1.14058e-06
LEMD3	LEM domain containing 3	-3.53785	4.51298e-11
LENG1	leukocyte receptor cluster member 1	3.83519	7.11151e-10
LEPROT	leptin receptor overlapping transcript	-2.48951	8.11831e-09
LETM2	leucine zipper and EF-hand containing transmembrane protein 2	5.59377	1.53852e-13
LETMD1	LETM1 domain containing 1	2.05978	1.96263e-06
LGALS1	galectin 1	8.79971	1.10731e-14
LGALS3	galectin 3	3.38546	2.80306e-13
LGALS7	galectin 7	2.88662	0.0194348
LGALS7B	galectin 7B	2.09721	0.0281065
LGALS9	galectin 9	3.04711	2.14446e-05
LGI4	leucine rich repeat LGI family member 4	-7.0179	1.81111e-16
LGR4	leucine rich repeat containing G protein-coupled receptor 4	-2.54994	2.3253e-06
LGR5	leucine rich repeat containing G protein-coupled receptor 5	-7.59775	2.58223e-21
LGSN	lengsin, lens protein with glutamine synthetase domain	-3.09609	2.17682e-11
LHX1	LIM homeobox 1	-3.7494	8.38986e-06
LHX6	LIM homeobox 6	2.84996	1.30742e-10
LHX9	LIM homeobox 9	3.53453	0.000361157
LIAS	lipoic acid synthetase	3.76359	6.73221e-16
LIF	LIF interleukin 6 family cytokine	3.19543	6.39233e-14
LIG1	DNA ligase 1	-2.15752	3.0384e-07
LIG3	DNA ligase 3	2.23535	2.00747e-07
LIMS3	LIM zinc finger domain containing 3	-3.03452	3.566e-07
LIN7A	lin-7 homolog A, crumbs cell polarity complex component	-3.35275	5.00026e-15
LIN7B	lin-7 homolog B, crumbs cell polarity complex component	2.4033	0.000154793
LIPA	lipase A, lysosomal acid type	-2.27495	2.6583e-06
LIPG	lipase G, endothelial type	-2.47093	8.16332e-07
LIPH	lipase H	5.64976	3.41413e-24
LIPT1	lipoyltransferase 1	2.15987	1.4965e-05
LIPT2	lipoyl(octanoyl) transferase 2	-2.39825	2.5334e-07
LLGL1	LLGL scribble cell polarity complex component 1	-2.12773	1.49166e-06
LMBR1L	limb development membrane protein 1 like	2.72312	7.01583e-11
LMBRD2	LMBR1 domain containing 2	-3.76469	2.00601e-11
LMCD1	LIM and cysteine rich domains 1	2.30578	2.2422e-07
LMNB1	lamin B1	-2.52868	1.14194e-08
LMX1B	LIM homeobox transcription factor 1 beta	-3.12132	1.81767e-09
LNPEP	leucyl and cystinyl aminopeptidase	-2.98026	1.15837e-09
LOC100129484	uncharacterized LOC100129484	-3.94318	1.32512e-05
LOC100133315	XRCC1 N-terminal domain containing 1-like	-3.03945	4.99493e-07
LOC101059906	collagen alpha-2(IV) chain-like	-10.7281	1.37842e-30
LOC101060179	uncharacterized LOC101060179	-2.64776	1.80214e-05
LOC101927345	putative ankyrin repeat domain-containing protein 20A12 pseudogene, transcript variant X3	-3.7837	8.82398e-06
LOC101927572	uncharacterized LOC101927572	2.49967	0.000250041
LOC101928120	uncharacterized LOC101928120	-2.62348	0.00169413
LOC102723728	nodal modulator 3-like	2.10074	3.02211e-06
LOC102724474	WAS/WASL-interacting protein family member 2-like	-5.09073	4.31492e-07
LOC105369869	uncharacterized LOC105369869	-7.92505	2.80565e-10
LOC105370092	uncharacterized LOC105370092, transcript variant X1	-6.13402	1.4623e-09
LOC105373102	uncharacterized LOC105373102, transcript variant X1	-2.24336	0.00459272
LOC105374013	endogenous retrovirus group K member 5 Gag polyprotein	-5.12767	0.000155682
LOC105376526	uncharacterized LOC105376526	-2.96003	0.00199518
LOC105377021	uncharacterized LOC105377021	-4.50913	1.00709e-07
LOC107983998	uncharacterized LOC107983998, transcript variant X2	-3.2511	9.77913e-09
LOC107984104	uncharacterized LOC107984104, transcript variant X1	-2.38873	0.0271711
LOC107984138	serine/threonine-protein kinase SMG1-like, transcript variant X1	-3.00527	2.2377e-05
LOC107984638	arf-GAP with GTPase, ANK repeat and PH domain-containing protein 2	-3.03627	0.0202374
LOC107984751	uncharacterized LOC107984751, transcript variant X1	-9.31734	6.86154e-18
LOC107984817	uncharacterized LOC107984817	-4.74364	6.04094e-08
LOC107984862	uncharacterized LOC107984862	2.88302	0.00032428
LOC107985388	pre-mRNA-splicing factor cwc22-like	-5.95211	5.32834e-11
LOC107985678	uncharacterized LOC107985678	-2.75244	0.00569623
LOC107985687	translation initiation factor IF-2-like	-6.37426	1.48746e-08
LOC107986215	uncharacterized LOC107986215	-2.47959	5.20408e-05
LOC107986554	uncharacterized LOC107986554, transcript variant X1	-3.29957	1.38745e-07
LOC107986982	MAGE-like protein 2	-3.13408	0.0219064
LOC107987254	uncharacterized protein FAM215A-like, transcript variant X1	-3.68735	0.000903781
LOC107987276	translation initiation factor IF-2	4.22438	2.22375e-08
LOC107987289	helicase SRCAP-like	-3.69162	0.0239942
LOC112267857	uncharacterized LOC112267857, transcript variant X2	-7.27222	2.00812e-13
LOC112268076	uncharacterized LOC112268076, transcript variant X4	-3.69057	0.000564228
LOC112694756	uncharaterized LOC112694756	-3.49407	7.92308e-07
LOC730098	uncharacterized LOC730098	2.34894	0.0127838
LOC730183	uncharacterized LOC730183	-2.57484	0.00128752
LONP1	lon peptidase 1, mitochondrial	2.91432	3.11028e-11
LOX	lysyl oxidase	-2.65994	8.89439e-07
LPCAT3	lysophosphatidylcholine acyltransferase 3	-2.56449	3.7557e-09
LPCAT4	lysophosphatidylcholine acyltransferase 4	4.03723	1.42917e-17
LPIN3	lipin 3	-2.91634	2.78421e-12
LRBA	LPS responsive beige-like anchor protein	-2.53777	6.89103e-06
LRCH1	leucine rich repeats and calponin homology domain containing 1	2.58352	1.68856e-08
LRFN1	leucine rich repeat and fibronectin type III domain containing 1	-2.91827	1.48366e-10
LRFN4	leucine rich repeat and fibronectin type III domain containing 4	2.82699	2.923e-10
LRG1	leucine rich alpha-2-glycoprotein 1	3.53657	1.75531e-06
LRIG1	leucine rich repeats and immunoglobulin like domains 1	-3.76454	3.95854e-11
LRP11	LDL receptor related protein 11	-2.66287	3.51369e-10
LRP2	LDL receptor related protein 2	-7.17869	1.20651e-16
LRP4	LDL receptor related protein 4	-4.27887	4.71104e-15
LRP5	LDL receptor related protein 5	2.30611	1.68981e-06
LRP5L	LDL receptor related protein 5 like	2.27192	1.81711e-06
LRP8	LDL receptor related protein 8	2.80781	3.055e-08
LRRC26	leucine rich repeat containing 26	-2.61955	0.00235119
LRRC31	leucine rich repeat containing 31	-3.94476	7.32831e-06
LRRC45	leucine rich repeat containing 45	-2.73745	6.43407e-09
LRRC56	leucine rich repeat containing 56	-2.35081	6.29101e-08
LRRC70	leucine rich repeat containing 70	13.5208	2.23214e-12
LRRC9	leucine rich repeat containing 9	-2.1806	0.0044297
LRRN4	leucine rich repeat neuronal 4	-4.65866	3.32355e-18
LSM10	LSM10, U7 small nuclear RNA associated	2.96281	1.04596e-08
LSM12	LSM12 homolog	2.1013	8.15145e-07
LSMEM1	leucine rich single-pass membrane protein 1	3.32894	2.3393e-07
LSS	lanosterol synthase	-3.35869	8.76665e-15
LTA4H	leukotriene A4 hydrolase	2.57208	6.16316e-10
LTB4R2	leukotriene B4 receptor 2	-3.50972	1.75118e-05
LTBP1	latent transforming growth factor beta binding protein 1	-2.36067	1.76167e-05
LUM	lumican	5.28691	1.65827e-07
LURAP1L	leucine rich adaptor protein 1 like	12.9943	7.8375e-24
LUZP1	leucine zipper protein 1	-2.00053	0.00115316
LY6E	lymphocyte antigen 6 family member E	-2.40709	1.46087e-06
LY75	lymphocyte antigen 75	-4.16517	4.05748e-11
LY75-CD302	LY75-CD302 readthrough	-21.5126	1.90889e-07
LYAR	Ly1 antibody reactive	2.43603	2.02046e-08
LYG1	lysozyme g1	-2.0398	0.0329318
LYPD1	LY6/PLAUR domain containing 1	-2.12418	0.0268917
LYPD3	LY6/PLAUR domain containing 3	2.6322	8.50563e-05
LYRM9	LYR motif containing 9	2.0626	3.3295e-05
LYSMD2	LysM domain containing 2	2.20336	0.00094128
MAB21L4	mab-21 like 4	-11.0749	1.47853e-48
MACF1	microtubule actin crosslinking factor 1	-3.60773	1.75949e-09
MACROD1	mono-ADP ribosylhydrolase 1	5.65282	1.62886e-19
MACROH2A2	macroH2A.2 histone	-2.07514	0.00634002
MAF	MAF bZIP transcription factor	-15.3045	1.11224e-33
MAFF	MAF bZIP transcription factor F	4.90599	8.38609e-22
MAGI1	membrane associated guanylate kinase, WW and PDZ domain containing 1	-3.53631	9.54186e-13
MAGI3	membrane associated guanylate kinase, WW and PDZ domain containing 3	-2.71963	2.91566e-07
MALRD1	MAM and LDL receptor class A domain containing 1	-20.7872	5.97801e-43
MAMDC4	MAM domain containing 4	-2.35045	4.42289e-06
MAML1	mastermind like transcriptional coactivator 1	-2.36377	2.75262e-06
MAML2	mastermind like transcriptional coactivator 2	-3.05479	6.47907e-09
MAMSTR	MEF2 activating motif and SAP domain containing transcriptional regulator	3.83736	2.52961e-07
MAN1A1	mannosidase alpha class 1A member 1	-2.23918	1.21739e-05
MAN1A2	mannosidase alpha class 1A member 2	-2.69322	3.178e-08
MAN1C1	mannosidase alpha class 1C member 1	-28.2735	4.58395e-29
MAN2B2	mannosidase alpha class 2B member 2	-2.49545	2.55821e-09
MAN2C1	mannosidase alpha class 2C member 1	2.0028	6.02942e-06
MANF	mesencephalic astrocyte derived neurotrophic factor	2.01454	3.06045e-05
MAP1LC3B2	microtubule associated protein 1 light chain 3 beta 2	2.09183	0.00633452
MAP2K2	mitogen-activated protein kinase kinase 2	2.92612	6.02726e-09
MAP2K6	mitogen-activated protein kinase kinase 6	-4.3017	3.00432e-20
MAP3K1	mitogen-activated protein kinase kinase kinase 1	-3.77189	0.00518371
MAP3K11	mitogen-activated protein kinase kinase kinase 11	-2.00187	1.07707e-05
MAP3K4	mitogen-activated protein kinase kinase kinase 4	-2.19003	9.83931e-07
MAP3K8	mitogen-activated protein kinase kinase kinase 8	2.59634	1.2399e-09
MAP4K3	mitogen-activated protein kinase kinase kinase kinase 3	-2.08819	3.81295e-05
MAP4K4	mitogen-activated protein kinase kinase kinase kinase 4	-2.73221	1.8843e-09
MAPK1	mitogen-activated protein kinase 1	-2.14356	1.31317e-05
MAPK11	mitogen-activated protein kinase 11	2.02153	0.00158303
MAPK12	mitogen-activated protein kinase 12	3.49784	4.08821e-11
MAPK3	mitogen-activated protein kinase 3	2.12528	3.97174e-06
MAPRE3	microtubule associated protein RP/EB family member 3	14.0215	7.67394e-55
MAPT	microtubule associated protein tau	2.6777	5.66612e-10
MARCHF3	membrane associated ring-CH-type finger 3	2.77819	0.00151444
MARCHF8	membrane associated ring-CH-type finger 8	-2.03336	1.31178e-05
MARS1	methionyl-tRNA synthetase 1	2.19907	3.20705e-07
MARVELD3	MARVEL domain containing 3	-2.36246	1.96319e-08
MAST1	microtubule associated serine/threonine kinase 1	5.83524	7.4653e-18
MAST4	microtubule associated serine/threonine kinase family member 4	-4.07383	1.55868e-12
MAT1A	methionine adenosyltransferase 1A	-3.56292	7.95036e-16
MATN2	matrilin 2	-2.49545	1.67717e-06
MAVS	mitochondrial antiviral signaling protein	-2.44901	2.22861e-08
MBLAC2	metallo-beta-lactamase domain containing 2	-2.17879	0.000640774
MBNL2	muscleblind like splicing regulator 2	2.72792	1.12185e-09
MBNL3	muscleblind like splicing regulator 3	-2.38907	5.75116e-06
MCF2L	MCF.2 cell line derived transforming sequence like	-3.07617	1.85669e-11
MCM2	minichromosome maintenance complex component 2	-2.5504	5.13213e-09
MCM4	minichromosome maintenance complex component 4	-2.91915	2.25673e-11
MCM6	minichromosome maintenance complex component 6	-2.03845	2.79776e-06
MCM9	minichromosome maintenance 9 homologous recombination repair factor	-2.91696	4.2666e-09
MCRIP2	MAPK regulated corepressor interacting protein 2	3.05849	5.13406e-08
MDGA1	MAM domain containing glycosylphosphatidylinositol anchor 1	-8.42704	4.60723e-11
MDH2	malate dehydrogenase 2	2.18221	6.37053e-06
MDM1	Mdm1 nuclear protein	-2.26126	3.00755e-06
MDM4	MDM4 regulator of p53	2.63024	2.29637e-10
MDN1	midasin AAA ATPase 1	-2.5191	9.08687e-06
ME1	malic enzyme 1	3.32136	9.09476e-15
MECOM	MDS1 and EVI1 complex locus	-4.03905	9.61876e-15
MECR	mitochondrial trans-2-enoyl-CoA reductase	2.63981	1.04985e-07
MED13	mediator complex subunit 13	-2.2248	8.59859e-06
MED13L	mediator complex subunit 13L	-2.72213	1.47192e-05
MED15	mediator complex subunit 15	2.12268	9.28845e-07
MED30	mediator complex subunit 30	2.32107	1.36455e-06
MED8	mediator complex subunit 8	2.15822	4.70128e-06
MEF2B	myocyte enhancer factor 2B	8.55495	6.01624e-07
MEGF9	multiple EGF like domains 9	-3.61136	4.26333e-09
MEI1	meiotic double-stranded break formation protein 1	2.85467	0.00289086
MESP1	mesoderm posterior bHLH transcription factor 1	2.85341	0.00225089
METRN	meteorin, glial cell differentiation regulator	3.27834	1.07509e-08
METRNL	meteorin like, glial cell differentiation regulator	2.3191	7.44703e-07
METTL25	methyltransferase like 25	-2.44973	1.00609e-05
METTL26	methyltransferase like 26	2.68868	1.6278e-06
METTL5	methyltransferase like 5	2.73757	3.63338e-09
METTL7A	methyltransferase like 7A	-6.84517	1.64055e-31
METTL7B	methyltransferase like 7B	-4.2804	4.58259e-18
MFAP3	microfibril associated protein 3	-2.59815	2.55859e-07
MFGE8	milk fat globule EGF and factor V/VIII domain containing	-3.15572	4.18252e-13
MFNG	MFNG O-fucosylpeptide 3-beta-N-acetylglucosaminyltransferase	2.18694	0.0107941
MFSD1	major facilitator superfamily domain containing 1	-3.92572	2.42708e-17
MFSD13A	major facilitator superfamily domain containing 13A	2.30386	1.10602e-07
MFSD2A	major facilitator superfamily domain containing 2A	2.30112	0.000316826
MGA	MAX dimerization protein MGA	-2.2182	1.15044e-05
MGAT2	alpha-1,6-mannosyl-glycoprotein 2-beta-N-acetylglucosaminyltransferase	-2.38841	2.04369e-08
MGAT4B	alpha-1,3-mannosyl-glycoprotein 4-beta-N-acetylglucosaminyltransferase B	2.34818	5.36789e-08
MGLL	monoglyceride lipase	24.6621	1.9923e-49
MICA	MHC class I polypeptide-related sequence A	2.38044	8.52593e-08
MICAL1	microtubule associated monooxygenase, calponin and LIM domain containing 1	2.29642	6.35001e-07
MICALCL	MICAL C-terminal like	2.33233	6.03507e-06
MICB	MHC class I polypeptide-related sequence B	2.66708	1.97618e-08
MICOS10-NBL1	MICOS10-NBL1 readthrough	2.68396	0.0278494
MID1	midline 1	-4.26173	1.26913e-17
MIER3	MIER family member 3	-2.38019	6.84424e-06
MIIP	migration and invasion inhibitory protein	2.69993	4.10741e-08
MILR1	mast cell immunoglobulin like receptor 1	7.46386	7.99425e-10
MINDY1	MINDY lysine 48 deubiquitinase 1	-2.35377	8.92046e-08
MIOX	myo-inositol oxygenase	2.21512	0.0121335
MIR548AR	hsa-miR-548ar-5p	5.06249	4.92395e-05
MIR6807	hsa-miR-6807-5p	2.40096	0.0387273
MKI67	marker of proliferation Ki-67	-2.22565	7.08102e-06
MKNK2	MAPK interacting serine/threonine kinase 2	2.37713	1.86636e-08
MLLT11	MLLT11 transcription factor 7 cofactor	2.63475	5.46817e-07
MLX	MAX dimerization protein MLX	2.08199	2.04957e-06
MLXIP	MLX interacting protein	-2.5398	1.14943e-09
MLYCD	malonyl-CoA decarboxylase	-2.00362	1.48284e-05
MMP1	matrix metallopeptidase 1	62.8842	4.87385e-84
MMP15	matrix metallopeptidase 15	2.0034	5.40942e-06
MMP19	matrix metallopeptidase 19	3.96684	0.000445275
MMP24	matrix metallopeptidase 24	-3.62103	1.23727e-08
MMP24OS	MMP24 opposite strand	2.35162	3.25281e-06
MND1	meiotic nuclear divisions 1	3.25189	9.29394e-12
MNS1	meiosis specific nuclear structural 1	2.03871	3.60147e-05
MOCS1	molybdenum cofactor synthesis 1	-3.86824	4.05969e-18
MOCS3	molybdenum cofactor synthesis 3	-2.2088	1.01932e-06
MOGAT2	monoacylglycerol O-acyltransferase 2	-2.5995	0.0336765
MOGAT3	monoacylglycerol O-acyltransferase 3	3.68495	2.61162e-13
MORN1	MORN repeat containing 1	-3.21562	4.45561e-09
MORN3	MORN repeat containing 3	-2.32322	8.67535e-08
MORN4	MORN repeat containing 4	3.12325	2.73979e-10
MPC2	mitochondrial pyruvate carrier 2	-2.5489	2.70953e-09
MPHOSPH8	M-phase phosphoprotein 8	-2.25711	2.30083e-07
MPP1	membrane palmitoylated protein 1	-2.12963	1.6134e-06
MPST	mercaptopyruvate sulfurtransferase	2.17415	3.20472e-05
MPZ	myelin protein zero	4.50204	1.18069e-05
MPZL3	myelin protein zero like 3	4.0544	1.78227e-18
MR1	major histocompatibility complex, class I-related	-5.1964	6.46967e-17
MRAS	muscle RAS oncogene homolog	-2.39428	0.000137564
MRC2	mannose receptor C type 2	2.63288	2.19835e-09
MREG	melanoregulin	-3.00997	5.55931e-12
MRO	maestro	-4.3713	0.00060087
MROH8	maestro heat like repeat family member 8	-4.22137	2.13318e-07
MRPL10	mitochondrial ribosomal protein L10	2.03488	4.20152e-06
MRPL12	mitochondrial ribosomal protein L12	2.13371	6.7811e-05
MRPL2	mitochondrial ribosomal protein L2	2.26923	2.09449e-06
MRPL21	mitochondrial ribosomal protein L21	3.20258	1.82208e-09
MRPL48	mitochondrial ribosomal protein L48	2.26228	1.31659e-06
MRPL52	mitochondrial ribosomal protein L52	2.13777	0.000117872
MRPL55	mitochondrial ribosomal protein L55	2.28012	4.97702e-06
MRPS10	mitochondrial ribosomal protein S10	2.24194	1.76514e-07
MRPS15	mitochondrial ribosomal protein S15	2.24264	2.41663e-06
MRPS21	mitochondrial ribosomal protein S21	2.07854	0.000104657
MRPS24	mitochondrial ribosomal protein S24	2.02299	7.8526e-05
MRPS30	mitochondrial ribosomal protein S30	2.18433	3.64391e-07
MRPS9	mitochondrial ribosomal protein S9	2.05331	5.78934e-06
MRRF	mitochondrial ribosome recycling factor	2.0554	2.11241e-06
MRTFB	myocardin related transcription factor B	-2.79603	6.0534e-09
MSH5	mutS homolog 5	3.56412	2.42019e-16
MSLN	mesothelin	9.76307	3.52453e-21
MSRB1	methionine sulfoxide reductase B1	-2.08879	9.00151e-06
MSRB3	methionine sulfoxide reductase B3	-3.7477	0.00281422
MST1R	macrophage stimulating 1 receptor	3.56714	2.16694e-05
MSX2	msh homeobox 2	-2.02519	4.46956e-06
MTARC1	mitochondrial amidoxime reducing component 1	-2.46951	2.5896e-09
MTCP1	mature T cell proliferation 1	-2.18145	0.000286203
MTERF2	mitochondrial transcription termination factor 2	-2.01575	1.53477e-05
MTG1	mitochondrial ribosome associated GTPase 1	-2.29336	3.61365e-07
MTHFD1L	methylenetetrahydrofolate dehydrogenase (NADP+ dependent) 1 like	3.51368	8.40898e-16
MTHFD2	methylenetetrahydrofolate dehydrogenase (NADP+ dependent) 2, methenyltetrahydrofolate cyclohydrolase	3.83576	7.13706e-17
MTHFR	methylenetetrahydrofolate reductase	-2.73607	2.22981e-10
MTLN	mitoregulin	2.59774	5.39441e-06
MTMR4	myotubularin related protein 4	-3.03898	3.61886e-10
MTPAP	mitochondrial poly(A) polymerase	2.03108	7.24733e-06
MTRNR2L1	MT-RNR2 like 1	2.95306	0.000246161
MTRNR2L2	MT-RNR2 like 2	2.20305	0.0116602
MTRNR2L9	MT-RNR2 like 9	3.07599	0.031
MTSS1	MTSS I-BAR domain containing 1	-4.40966	1.84745e-16
MTSS2	MTSS I-BAR domain containing 2	2.36539	3.17496e-08
MTTP	microsomal triglyceride transfer protein	-11.5467	2.2299e-11
MTUS1	microtubule associated scaffold protein 1	-4.0297	7.14878e-14
MTX2	metaxin 2	2.10864	9.18249e-07
MUC1	mucin 1, cell surface associated	2.82164	0.000230901
MUC12	mucin 12, cell surface associated	3.06219	0.00125811
MUC13	mucin 13, cell surface associated	3.0927	1.51161e-12
MUC20	mucin 20, cell surface associated	-3.01504	0.000208983
MUC3A	mucin 3A, cell surface associated	-2.37148	1.10853e-05
MVB12A	multivesicular body subunit 12A	2.08013	2.37822e-05
MXD4	MAX dimerization protein 4	-2.22332	2.87659e-07
MYADM	myeloid associated differentiation marker	2.66717	1.41e-10
MYBL1	MYB proto-oncogene like 1	-2.16019	7.72906e-05
MYBPC2	myosin binding protein C2	-15.2393	3.64511e-34
MYBPHL	myosin binding protein H like	-2.26823	0.0200482
MYC	MYC proto-oncogene, bHLH transcription factor	5.81869	1.65952e-28
MYCL	MYCL proto-oncogene, bHLH transcription factor	2.46912	4.41761e-07
MYCN	MYCN proto-oncogene, bHLH transcription factor	-10.8879	9.97472e-43
MYD88	MYD88 innate immune signal transduction adaptor	-3.87944	1.93669e-16
MYDGF	myeloid derived growth factor	2.87385	1.08756e-07
MYEOV	myeloma overexpressed	46.1051	3.53924e-45
MYG1	MYG1 exonuclease	2.47335	9.34999e-07
MYH10	myosin heavy chain 10	-2.24417	2.11572e-05
MYH4	myosin heavy chain 4	5.30888	6.55316e-07
MYH9	myosin heavy chain 9	-2.20402	4.46133e-06
MYL12A	myosin light chain 12A	3.68716	6.32637e-16
MYL12B	myosin light chain 12B	2.24462	9.4728e-07
MYLIP	myosin regulatory light chain interacting protein	-2.94822	7.00778e-10
MYLK	myosin light chain kinase	-4.30728	3.21578e-10
MYLK3	myosin light chain kinase 3	-3.20864	0.000225895
MYLK4	myosin light chain kinase family member 4	-13.5811	2.16823e-13
MYLPF	myosin light chain, phosphorylatable, fast skeletal muscle	-5.58615	1.17409e-06
MYO10	myosin X	-2.54966	3.27345e-06
MYO1D	myosin ID	-2.66462	7.07455e-10
MYO5A	myosin VA	-2.39373	1.57493e-06
MYO5C	myosin VC	-4.9858	3.68511e-16
MYO7A	myosin VIIA	-3.73196	1.07582e-16
MYO7B	myosin VIIB	2.49498	4.50758e-08
MYO9A	myosin IXA	-4.07828	2.67103e-14
MYOM1	myomesin 1	2.21519	0.030511
MYORG	myogenesis regulating glycosidase (putative)	-4.23862	7.37813e-15
MYRIP	myosin VIIA and Rab interacting protein	-3.48695	0.000137557
MYZAP	myocardial zonula adherens protein	2.12755	3.20652e-06
MZT1	mitotic spindle organizing protein 1	3.60429	1.30112e-16
N4BP2	NEDD4 binding protein 2	-2.87866	9.16233e-07
N4BP3	NEDD4 binding protein 3	4.24157	8.53702e-18
NAA10	N-alpha-acetyltransferase 10, NatA catalytic subunit	2.35224	8.74013e-06
NAA80	N-alpha-acetyltransferase 80, NatH catalytic subunit	3.83307	2.08103e-12
NAALAD2	N-acetylated alpha-linked acidic dipeptidase 2	-4.03205	1.53159e-17
NAALADL2	N-acetylated alpha-linked acidic dipeptidase like 2	-3.19467	0.00222289
NACA	nascent polypeptide associated complex subunit alpha	2.00498	3.28452e-05
NACAD	NAC alpha domain containing	2.19707	0.000362667
NAIP	NLR family apoptosis inhibitory protein	-2.41162	9.07236e-06
NAMPT	nicotinamide phosphoribosyltransferase	2.2522	1.2521e-06
NANOS1	nanos C2HC-type zinc finger 1	-2.05105	0.000667725
NAPB	NSF attachment protein beta	2.27291	2.95127e-06
NAPEPLD	N-acyl phosphatidylethanolamine phospholipase D	-2.17765	7.24191e-05
NAPSA	napsin A aspartic peptidase	-3.10499	0.00199149
[truncated: 1,711 more rows]
