# Supplementary material for: Modulation of innate immunity related genes resulting in prophylactic antimicrobial and antiviral properties
Source: J Transl Med. 2024 Jun 17;22:574. doi: 10.1186/s12967-024-05378-2 (PMC11184722; doi:10.1186/s12967-024-05378-2)
Supplement: Supplementary file 9 — Additional file 9. Related to Fig. 4D. List of KEGG pathway enrichment test results showing the enrichment of each gene from the gene set obtained in RNAseq analyses performed on SARS-CoV-2-infected Caco-2 cells (5x105) pre-treated with solution-3 or with vehicle (0.8% NaCl). The pathway terms, the gene symbol, the fold-change and the p-value (from the modified fisher’s exact test) are shown. [file 12967_2024_5378_MOESM9_ESM.xlsx]

## Sheet: Figure 4D
Map Name	P Value	Gene Symbol	Description	Fold Change	P value
Coronavirus disease - COVID-19	4.46274e-70	CFB	complement factor B	-3.94975	3.2653e-17
Coronavirus disease - COVID-19	4.46274e-70	C1R	complement C1r	-3.36102	1.84259e-12
Coronavirus disease - COVID-19	4.46274e-70	C1S	complement C1s	-5.37732	5.42945e-16
Coronavirus disease - COVID-19	4.46274e-70	C2	complement C2	-3.99173	3.53587e-15
Coronavirus disease - COVID-19	4.46274e-70	C5AR1	complement C5a receptor 1	16.9177	8.64906e-14
Coronavirus disease - COVID-19	4.46274e-70	ACE	angiotensin I converting enzyme	2.31122	4.35558e-07
Coronavirus disease - COVID-19	4.46274e-70	HBEGF	heparin binding EGF like growth factor	4.64149	5.06142e-18
Coronavirus disease - COVID-19	4.46274e-70	EGFR	epidermal growth factor receptor	-2.37293	1.81808e-06
Coronavirus disease - COVID-19	4.46274e-70	FAU	FAU ubiquitin like and ribosomal protein S30 fusion	2.32682	1.32833e-05
Coronavirus disease - COVID-19	4.46274e-70	FGB	fibrinogen beta chain	-168.659	1.27965e-99
Coronavirus disease - COVID-19	4.46274e-70	FGG	fibrinogen gamma chain	-167.069	2.30347e-118
Coronavirus disease - COVID-19	4.46274e-70	FOS	Fos proto-oncogene, AP-1 transcription factor subunit	3.11974	2.43629e-11
Coronavirus disease - COVID-19	4.46274e-70	IL6ST	interleukin 6 signal transducer	-3.1621	9.00875e-10
Coronavirus disease - COVID-19	4.46274e-70	CXCL8	C-X-C motif chemokine ligand 8	2.28494	0.00858603
Coronavirus disease - COVID-19	4.46274e-70	IL12A	interleukin 12A	3.87354	1.2153e-11
Coronavirus disease - COVID-19	4.46274e-70	RPSA	ribosomal protein SA	2.36346	2.58481e-06
Coronavirus disease - COVID-19	4.46274e-70	MMP1	matrix metallopeptidase 1	62.8842	4.87385e-84
Coronavirus disease - COVID-19	4.46274e-70	MYD88	MYD88 innate immune signal transduction adaptor	-3.87944	1.93669e-16
Coronavirus disease - COVID-19	4.46274e-70	RPL10A	ribosomal protein L10a	2.8836	9.03287e-09
Coronavirus disease - COVID-19	4.46274e-70	NFKB1	nuclear factor kappa B subunit 1	-2.6058	1.74942e-09
Coronavirus disease - COVID-19	4.46274e-70	OAS1	2'-5'-oligoadenylate synthetase 1	2.06782	8.42346e-06
Coronavirus disease - COVID-19	4.46274e-70	OAS3	2'-5'-oligoadenylate synthetase 3	-2.57236	6.70956e-07
Coronavirus disease - COVID-19	4.46274e-70	PIK3CD	phosphatidylinositol-4,5-bisphosphate 3-kinase catalytic subunit delta	3.37473	4.31331e-09
Coronavirus disease - COVID-19	4.46274e-70	PIK3R1	phosphoinositide-3-kinase regulatory subunit 1	-5.16577	4.04185e-15
Coronavirus disease - COVID-19	4.46274e-70	PIK3R2	phosphoinositide-3-kinase regulatory subunit 2	-2.98232	6.31741e-13
Coronavirus disease - COVID-19	4.46274e-70	PLCG2	phospholipase C gamma 2	2.954	5.67425e-05
Coronavirus disease - COVID-19	4.46274e-70	PRKCG	protein kinase C gamma	3.40624	2.75748e-05
Coronavirus disease - COVID-19	4.46274e-70	MAPK1	mitogen-activated protein kinase 1	-2.14356	1.31317e-05
Coronavirus disease - COVID-19	4.46274e-70	MAPK3	mitogen-activated protein kinase 3	2.12528	3.97174e-06
Coronavirus disease - COVID-19	4.46274e-70	MAPK11	mitogen-activated protein kinase 11	2.02153	0.00158303
Coronavirus disease - COVID-19	4.46274e-70	RPL3	ribosomal protein L3	2.28909	2.03668e-06
Coronavirus disease - COVID-19	4.46274e-70	RPL4	ribosomal protein L4	2.42267	1.21225e-07
Coronavirus disease - COVID-19	4.46274e-70	RPL6	ribosomal protein L6	2.00572	0.000126682
Coronavirus disease - COVID-19	4.46274e-70	RPL7	ribosomal protein L7	2.75572	1.90364e-08
Coronavirus disease - COVID-19	4.46274e-70	RPL7A	ribosomal protein L7a	2.44397	4.10426e-07
Coronavirus disease - COVID-19	4.46274e-70	RPL8	ribosomal protein L8	2.88764	6.50115e-09
Coronavirus disease - COVID-19	4.46274e-70	RPL9	ribosomal protein L9	2.91353	1.96517e-08
Coronavirus disease - COVID-19	4.46274e-70	RPL10	ribosomal protein L10	2.83985	1.99526e-08
Coronavirus disease - COVID-19	4.46274e-70	RPL11	ribosomal protein L11	2.53067	1.62519e-06
Coronavirus disease - COVID-19	4.46274e-70	RPL12	ribosomal protein L12	3.71854	8.1917e-13
Coronavirus disease - COVID-19	4.46274e-70	RPL13	ribosomal protein L13	2.71427	2.96246e-07
Coronavirus disease - COVID-19	4.46274e-70	RPL17	ribosomal protein L17	2.7754	4.69556e-08
Coronavirus disease - COVID-19	4.46274e-70	RPL18	ribosomal protein L18	3.31378	1.93738e-09
Coronavirus disease - COVID-19	4.46274e-70	RPL18A	ribosomal protein L18a	4.16296	2.95152e-11
Coronavirus disease - COVID-19	4.46274e-70	RPL19	ribosomal protein L19	2.62941	1.26995e-07
Coronavirus disease - COVID-19	4.46274e-70	RPL21	ribosomal protein L21	2.42745	4.40677e-06
Coronavirus disease - COVID-19	4.46274e-70	RPL23A	ribosomal protein L23a	2.71965	7.5597e-08
Coronavirus disease - COVID-19	4.46274e-70	RPL24	ribosomal protein L24	2.56939	5.17007e-06
Coronavirus disease - COVID-19	4.46274e-70	RPL26	ribosomal protein L26	2.96055	3.27171e-09
Coronavirus disease - COVID-19	4.46274e-70	RPL27	ribosomal protein L27	3.0886	1.42612e-08
Coronavirus disease - COVID-19	4.46274e-70	RPL30	ribosomal protein L30	2.32871	6.81282e-06
Coronavirus disease - COVID-19	4.46274e-70	RPL27A	ribosomal protein L27a	2.51755	1.82417e-06
Coronavirus disease - COVID-19	4.46274e-70	RPL28	ribosomal protein L28	3.4705	3.36018e-09
Coronavirus disease - COVID-19	4.46274e-70	RPL29	ribosomal protein L29	2.80898	2.65133e-08
Coronavirus disease - COVID-19	4.46274e-70	RPL31	ribosomal protein L31	2.76959	1.6131e-07
Coronavirus disease - COVID-19	4.46274e-70	RPL32	ribosomal protein L32	2.73501	2.69927e-07
Coronavirus disease - COVID-19	4.46274e-70	RPL34	ribosomal protein L34	2.5402	2.43315e-06
Coronavirus disease - COVID-19	4.46274e-70	RPL35A	ribosomal protein L35a	2.47543	1.60644e-06
Coronavirus disease - COVID-19	4.46274e-70	RPL37	ribosomal protein L37	2.45915	1.54511e-06
Coronavirus disease - COVID-19	4.46274e-70	RPL37A	ribosomal protein L37a	3.27323	6.53747e-09
Coronavirus disease - COVID-19	4.46274e-70	RPL38	ribosomal protein L38	2.92105	9.1397e-08
Coronavirus disease - COVID-19	4.46274e-70	RPL39	ribosomal protein L39	2.82153	6.7656e-08
Coronavirus disease - COVID-19	4.46274e-70	RPL41	ribosomal protein L41	2.16076	4.37655e-05
Coronavirus disease - COVID-19	4.46274e-70	RPL36A	ribosomal protein L36a	2.68938	6.3978e-07
Coronavirus disease - COVID-19	4.46274e-70	RPLP0	ribosomal protein lateral stalk subunit P0	2.59819	1.8831e-07
Coronavirus disease - COVID-19	4.46274e-70	RPLP1	ribosomal protein lateral stalk subunit P1	2.91758	4.98493e-08
Coronavirus disease - COVID-19	4.46274e-70	RPLP2	ribosomal protein lateral stalk subunit P2	3.23203	1.18602e-08
Coronavirus disease - COVID-19	4.46274e-70	RPS2	ribosomal protein S2	2.40371	7.90449e-07
Coronavirus disease - COVID-19	4.46274e-70	RPS3	ribosomal protein S3	2.39684	6.99909e-07
Coronavirus disease - COVID-19	4.46274e-70	RPS3A	ribosomal protein S3A	2.57963	2.02671e-07
Coronavirus disease - COVID-19	4.46274e-70	RPS4X	ribosomal protein S4 X-linked	2.34376	1.60324e-06
Coronavirus disease - COVID-19	4.46274e-70	RPS5	ribosomal protein S5	2.88686	4.95179e-08
Coronavirus disease - COVID-19	4.46274e-70	RPS6	ribosomal protein S6	2.55272	7.81127e-08
Coronavirus disease - COVID-19	4.46274e-70	RPS7	ribosomal protein S7	2.16267	3.40552e-05
Coronavirus disease - COVID-19	4.46274e-70	RPS8	ribosomal protein S8	2.71031	1.52968e-07
Coronavirus disease - COVID-19	4.46274e-70	RPS9	ribosomal protein S9	2.93743	9.74823e-08
Coronavirus disease - COVID-19	4.46274e-70	RPS10	ribosomal protein S10	2.82403	4.76461e-07
Coronavirus disease - COVID-19	4.46274e-70	RPS11	ribosomal protein S11	2.6646	9.64478e-07
Coronavirus disease - COVID-19	4.46274e-70	RPS12	ribosomal protein S12	2.71786	7.36825e-08
Coronavirus disease - COVID-19	4.46274e-70	RPS13	ribosomal protein S13	2.85379	4.07113e-08
Coronavirus disease - COVID-19	4.46274e-70	RPS14	ribosomal protein S14	2.76883	1.19828e-07
Coronavirus disease - COVID-19	4.46274e-70	RPS15	ribosomal protein S15	2.83855	2.21457e-07
Coronavirus disease - COVID-19	4.46274e-70	RPS15A	ribosomal protein S15a	2.31815	5.98151e-06
Coronavirus disease - COVID-19	4.46274e-70	RPS16	ribosomal protein S16	2.83213	1.85214e-08
Coronavirus disease - COVID-19	4.46274e-70	RPS17	ribosomal protein S17	2.42992	4.62881e-06
Coronavirus disease - COVID-19	4.46274e-70	RPS18	ribosomal protein S18	2.60049	8.75412e-08
Coronavirus disease - COVID-19	4.46274e-70	RPS19	ribosomal protein S19	3.12222	9.85069e-08
Coronavirus disease - COVID-19	4.46274e-70	RPS20	ribosomal protein S20	2.60157	2.37696e-06
Coronavirus disease - COVID-19	4.46274e-70	RPS21	ribosomal protein S21	2.93465	1.3042e-07
Coronavirus disease - COVID-19	4.46274e-70	RPS23	ribosomal protein S23	2.57507	1.23676e-07
Coronavirus disease - COVID-19	4.46274e-70	RPS24	ribosomal protein S24	2.46874	2.41273e-06
Coronavirus disease - COVID-19	4.46274e-70	RPS25	ribosomal protein S25	2.55279	1.82464e-07
Coronavirus disease - COVID-19	4.46274e-70	RPS26	ribosomal protein S26	2.1522	3.99594e-05
Coronavirus disease - COVID-19	4.46274e-70	RPS27	ribosomal protein S27	2.41249	3.69926e-05
Coronavirus disease - COVID-19	4.46274e-70	RPS27A	ribosomal protein S27a	2.71805	2.84783e-07
Coronavirus disease - COVID-19	4.46274e-70	RPS28	ribosomal protein S28	2.81442	2.05075e-06
Coronavirus disease - COVID-19	4.46274e-70	RPS29	ribosomal protein S29	3.12561	3.15606e-08
Coronavirus disease - COVID-19	4.46274e-70	MAPK12	mitogen-activated protein kinase 12	3.49784	4.08821e-11
Coronavirus disease - COVID-19	4.46274e-70	SYK	spleen associated tyrosine kinase	-2.45115	0.0210604
Coronavirus disease - COVID-19	4.46274e-70	TLR2	toll like receptor 2	-2.11396	8.86672e-06
Coronavirus disease - COVID-19	4.46274e-70	TMPRSS2	transmembrane serine protease 2	-2.78563	2.99243e-11
Coronavirus disease - COVID-19	4.46274e-70	TNFRSF1A	TNF receptor superfamily member 1A	2.6822	3.68993e-10
Coronavirus disease - COVID-19	4.46274e-70	UBA52	ubiquitin A-52 residue ribosomal protein fusion product 1	2.57842	5.83958e-06
Coronavirus disease - COVID-19	4.46274e-70	RPL14	ribosomal protein L14	3.04827	5.33529e-10
Coronavirus disease - COVID-19	4.46274e-70	RPL23	ribosomal protein L23	2.41358	4.92411e-07
Coronavirus disease - COVID-19	4.46274e-70	ISG15	ISG15 ubiquitin like modifier	4.89141	1.53649e-13
Coronavirus disease - COVID-19	4.46274e-70	RPL35	ribosomal protein L35	2.75438	7.67963e-07
Coronavirus disease - COVID-19	4.46274e-70	RPL13A	ribosomal protein L13a	2.69021	2.22987e-07
Coronavirus disease - COVID-19	4.46274e-70	RPL36	ribosomal protein L36	3.04798	6.61758e-08
Coronavirus disease - COVID-19	4.46274e-70	RSL24D1	ribosomal L24 domain containing 1	3.03622	1.38527e-12
Coronavirus disease - COVID-19	4.46274e-70	MAVS	mitochondrial antiviral signaling protein	-2.44901	2.22861e-08
Coronavirus disease - COVID-19	4.46274e-70	ACE2	angiotensin I converting enzyme 2	2.39542	0.00610935
Coronavirus disease - COVID-19	4.46274e-70	RPL22L1	ribosomal protein L22 like 1	7.2625	2.29825e-20
Coronavirus disease - COVID-19	4.46274e-70	RPL36A-HNRNPH2	RPL36A-HNRNPH2 readthrough	4.10155	5.49822e-07
Coronavirus disease - COVID-19	4.46274e-70	RPS10-NUDT3	RPS10-NUDT3 readthrough	3.02802	1.44656e-07
Ribosome	1.30576e-57	FAU	FAU ubiquitin like and ribosomal protein S30 fusion	2.32682	1.32833e-05
Ribosome	1.30576e-57	RPSA	ribosomal protein SA	2.36346	2.58481e-06
Ribosome	1.30576e-57	RPL10A	ribosomal protein L10a	2.8836	9.03287e-09
Ribosome	1.30576e-57	RPL3	ribosomal protein L3	2.28909	2.03668e-06
Ribosome	1.30576e-57	RPL4	ribosomal protein L4	2.42267	1.21225e-07
Ribosome	1.30576e-57	RPL6	ribosomal protein L6	2.00572	0.000126682
Ribosome	1.30576e-57	RPL7	ribosomal protein L7	2.75572	1.90364e-08
Ribosome	1.30576e-57	RPL7A	ribosomal protein L7a	2.44397	4.10426e-07
Ribosome	1.30576e-57	RPL8	ribosomal protein L8	2.88764	6.50115e-09
Ribosome	1.30576e-57	RPL9	ribosomal protein L9	2.91353	1.96517e-08
Ribosome	1.30576e-57	RPL10	ribosomal protein L10	2.83985	1.99526e-08
Ribosome	1.30576e-57	RPL11	ribosomal protein L11	2.53067	1.62519e-06
Ribosome	1.30576e-57	RPL12	ribosomal protein L12	3.71854	8.1917e-13
Ribosome	1.30576e-57	RPL13	ribosomal protein L13	2.71427	2.96246e-07
Ribosome	1.30576e-57	RPL17	ribosomal protein L17	2.7754	4.69556e-08
Ribosome	1.30576e-57	RPL18	ribosomal protein L18	3.31378	1.93738e-09
Ribosome	1.30576e-57	RPL18A	ribosomal protein L18a	4.16296	2.95152e-11
Ribosome	1.30576e-57	RPL19	ribosomal protein L19	2.62941	1.26995e-07
Ribosome	1.30576e-57	RPL21	ribosomal protein L21	2.42745	4.40677e-06
Ribosome	1.30576e-57	RPL23A	ribosomal protein L23a	2.71965	7.5597e-08
Ribosome	1.30576e-57	RPL24	ribosomal protein L24	2.56939	5.17007e-06
Ribosome	1.30576e-57	RPL26	ribosomal protein L26	2.96055	3.27171e-09
Ribosome	1.30576e-57	RPL27	ribosomal protein L27	3.0886	1.42612e-08
Ribosome	1.30576e-57	RPL30	ribosomal protein L30	2.32871	6.81282e-06
Ribosome	1.30576e-57	RPL27A	ribosomal protein L27a	2.51755	1.82417e-06
Ribosome	1.30576e-57	RPL28	ribosomal protein L28	3.4705	3.36018e-09
Ribosome	1.30576e-57	RPL29	ribosomal protein L29	2.80898	2.65133e-08
Ribosome	1.30576e-57	RPL31	ribosomal protein L31	2.76959	1.6131e-07
Ribosome	1.30576e-57	RPL32	ribosomal protein L32	2.73501	2.69927e-07
Ribosome	1.30576e-57	RPL34	ribosomal protein L34	2.5402	2.43315e-06
Ribosome	1.30576e-57	RPL35A	ribosomal protein L35a	2.47543	1.60644e-06
Ribosome	1.30576e-57	RPL37	ribosomal protein L37	2.45915	1.54511e-06
Ribosome	1.30576e-57	RPL37A	ribosomal protein L37a	3.27323	6.53747e-09
Ribosome	1.30576e-57	RPL38	ribosomal protein L38	2.92105	9.1397e-08
Ribosome	1.30576e-57	RPL39	ribosomal protein L39	2.82153	6.7656e-08
Ribosome	1.30576e-57	RPL41	ribosomal protein L41	2.16076	4.37655e-05
Ribosome	1.30576e-57	RPL36A	ribosomal protein L36a	2.68938	6.3978e-07
Ribosome	1.30576e-57	RPLP0	ribosomal protein lateral stalk subunit P0	2.59819	1.8831e-07
Ribosome	1.30576e-57	RPLP1	ribosomal protein lateral stalk subunit P1	2.91758	4.98493e-08
Ribosome	1.30576e-57	RPLP2	ribosomal protein lateral stalk subunit P2	3.23203	1.18602e-08
Ribosome	1.30576e-57	MRPL12	mitochondrial ribosomal protein L12	2.13371	6.7811e-05
Ribosome	1.30576e-57	RPS2	ribosomal protein S2	2.40371	7.90449e-07
Ribosome	1.30576e-57	RPS3	ribosomal protein S3	2.39684	6.99909e-07
Ribosome	1.30576e-57	RPS3A	ribosomal protein S3A	2.57963	2.02671e-07
Ribosome	1.30576e-57	RPS4X	ribosomal protein S4 X-linked	2.34376	1.60324e-06
Ribosome	1.30576e-57	RPS5	ribosomal protein S5	2.88686	4.95179e-08
Ribosome	1.30576e-57	RPS6	ribosomal protein S6	2.55272	7.81127e-08
Ribosome	1.30576e-57	RPS7	ribosomal protein S7	2.16267	3.40552e-05
Ribosome	1.30576e-57	RPS8	ribosomal protein S8	2.71031	1.52968e-07
Ribosome	1.30576e-57	RPS9	ribosomal protein S9	2.93743	9.74823e-08
Ribosome	1.30576e-57	RPS10	ribosomal protein S10	2.82403	4.76461e-07
Ribosome	1.30576e-57	RPS11	ribosomal protein S11	2.6646	9.64478e-07
Ribosome	1.30576e-57	RPS12	ribosomal protein S12	2.71786	7.36825e-08
Ribosome	1.30576e-57	RPS13	ribosomal protein S13	2.85379	4.07113e-08
Ribosome	1.30576e-57	RPS14	ribosomal protein S14	2.76883	1.19828e-07
Ribosome	1.30576e-57	RPS15	ribosomal protein S15	2.83855	2.21457e-07
Ribosome	1.30576e-57	RPS15A	ribosomal protein S15a	2.31815	5.98151e-06
Ribosome	1.30576e-57	RPS16	ribosomal protein S16	2.83213	1.85214e-08
Ribosome	1.30576e-57	RPS17	ribosomal protein S17	2.42992	4.62881e-06
Ribosome	1.30576e-57	RPS18	ribosomal protein S18	2.60049	8.75412e-08
Ribosome	1.30576e-57	RPS19	ribosomal protein S19	3.12222	9.85069e-08
Ribosome	1.30576e-57	RPS20	ribosomal protein S20	2.60157	2.37696e-06
Ribosome	1.30576e-57	RPS21	ribosomal protein S21	2.93465	1.3042e-07
Ribosome	1.30576e-57	RPS23	ribosomal protein S23	2.57507	1.23676e-07
Ribosome	1.30576e-57	RPS24	ribosomal protein S24	2.46874	2.41273e-06
Ribosome	1.30576e-57	RPS25	ribosomal protein S25	2.55279	1.82464e-07
Ribosome	1.30576e-57	RPS26	ribosomal protein S26	2.1522	3.99594e-05
Ribosome	1.30576e-57	RPS27	ribosomal protein S27	2.41249	3.69926e-05
Ribosome	1.30576e-57	RPS27A	ribosomal protein S27a	2.71805	2.84783e-07
Ribosome	1.30576e-57	RPS28	ribosomal protein S28	2.81442	2.05075e-06
Ribosome	1.30576e-57	RPS29	ribosomal protein S29	3.12561	3.15606e-08
Ribosome	1.30576e-57	UBA52	ubiquitin A-52 residue ribosomal protein fusion product 1	2.57842	5.83958e-06
Ribosome	1.30576e-57	RPL14	ribosomal protein L14	3.04827	5.33529e-10
Ribosome	1.30576e-57	RPL23	ribosomal protein L23	2.41358	4.92411e-07
Ribosome	1.30576e-57	RPL35	ribosomal protein L35	2.75438	7.67963e-07
Ribosome	1.30576e-57	RPL13A	ribosomal protein L13a	2.69021	2.22987e-07
Ribosome	1.30576e-57	RPL36	ribosomal protein L36	3.04798	6.61758e-08
Ribosome	1.30576e-57	MRPL2	mitochondrial ribosomal protein L2	2.26923	2.09449e-06
Ribosome	1.30576e-57	RSL24D1	ribosomal L24 domain containing 1	3.03622	1.38527e-12
Ribosome	1.30576e-57	MRPS21	mitochondrial ribosomal protein S21	2.07854	0.000104657
Ribosome	1.30576e-57	MRPS10	mitochondrial ribosomal protein S10	2.24194	1.76514e-07
Ribosome	1.30576e-57	MRPS15	mitochondrial ribosomal protein S15	2.24264	2.41663e-06
Ribosome	1.30576e-57	MRPS9	mitochondrial ribosomal protein S9	2.05331	5.78934e-06
Ribosome	1.30576e-57	MRPL10	mitochondrial ribosomal protein L10	2.03488	4.20152e-06
Ribosome	1.30576e-57	RPL22L1	ribosomal protein L22 like 1	7.2625	2.29825e-20
Ribosome	1.30576e-57	MRPL21	mitochondrial ribosomal protein L21	3.20258	1.82208e-09
Ribosome	1.30576e-57	RPL36A-HNRNPH2	RPL36A-HNRNPH2 readthrough	4.10155	5.49822e-07
Ribosome	1.30576e-57	RPS10-NUDT3	RPS10-NUDT3 readthrough	3.02802	1.44656e-07
Ribosome	1.30576e-57	RNA18SN1	RNA, 18S ribosomal N1	-2.05737	8.07068e-05
Pathways in cancer	7.40431e-35	ADCY1	adenylate cyclase 1	-2.71487	8.4309e-08
Pathways in cancer	7.40431e-35	ADCY5	adenylate cyclase 5	-4.38793	6.92718e-12
Pathways in cancer	7.40431e-35	ADCY9	adenylate cyclase 9	-2.30042	5.64084e-07
Pathways in cancer	7.40431e-35	JAG1	jagged canonical Notch ligand 1	4.10809	1.68464e-12
Pathways in cancer	7.40431e-35	AGT	angiotensinogen	-3.09477	8.46994e-13
Pathways in cancer	7.40431e-35	APAF1	apoptotic peptidase activating factor 1	-2.70374	1.36997e-07
Pathways in cancer	7.40431e-35	APC	APC regulator of WNT signaling pathway	-2.80601	5.21245e-08
Pathways in cancer	7.40431e-35	BIRC3	baculoviral IAP repeat containing 3	4.33399	8.17949e-12
Pathways in cancer	7.40431e-35	AR	androgen receptor	-3.25125	6.50685e-06
Pathways in cancer	7.40431e-35	BCL2L1	BCL2 like 1	2.08965	1.72402e-06
Pathways in cancer	7.40431e-35	BMP4	bone morphogenetic protein 4	-2.0077	5.44127e-06
Pathways in cancer	7.40431e-35	CCND2	cyclin D2	3.47051	6.1208e-16
Pathways in cancer	7.40431e-35	CDH1	cadherin 1	-2.37978	6.89641e-07
Pathways in cancer	7.40431e-35	CDK2	cyclin dependent kinase 2	-2.08438	2.31905e-06
Pathways in cancer	7.40431e-35	CDK6	cyclin dependent kinase 6	-3.18499	3.45986e-12
Pathways in cancer	7.40431e-35	CEBPA	CCAAT enhancer binding protein alpha	-4.73193	6.31451e-21
Pathways in cancer	7.40431e-35	CKS1B	CDC28 protein kinase regulatory subunit 1B	2.22408	2.07567e-06
Pathways in cancer	7.40431e-35	CKS2	CDC28 protein kinase regulatory subunit 2	2.21145	1.65236e-06
Pathways in cancer	7.40431e-35	COL4A3	collagen type IV alpha 3 chain	-2.78104	0.000225764
Pathways in cancer	7.40431e-35	COL4A4	collagen type IV alpha 4 chain	-8.31702	2.7257e-19
Pathways in cancer	7.40431e-35	COL4A5	collagen type IV alpha 5 chain	-2.1255	0.00014254
Pathways in cancer	7.40431e-35	CREBBP	CREB binding protein	-2.68169	2.13073e-07
Pathways in cancer	7.40431e-35	CSF1R	colony stimulating factor 1 receptor	-3.45092	3.62117e-07
Pathways in cancer	7.40431e-35	DAPK1	death associated protein kinase 1	-5.61961	5.96386e-19
Pathways in cancer	7.40431e-35	GADD45A	growth arrest and DNA damage inducible alpha	3.14631	1.32855e-13
Pathways in cancer	7.40431e-35	NQO1	NAD(P)H quinone dehydrogenase 1	2.78572	2.07342e-09
Pathways in cancer	7.40431e-35	DVL1	dishevelled segment polarity protein 1	2.38144	1.08546e-08
Pathways in cancer	7.40431e-35	EDN1	endothelin 1	2.18985	3.61335e-05
Pathways in cancer	7.40431e-35	EGFR	epidermal growth factor receptor	-2.37293	1.81808e-06
Pathways in cancer	7.40431e-35	EP300	E1A binding protein p300	-4.02107	2.49699e-09
Pathways in cancer	7.40431e-35	EPO	erythropoietin	-2.71633	0.000188445
Pathways in cancer	7.40431e-35	ERBB2	erb-b2 receptor tyrosine kinase 2	-2.14493	5.6258e-07
Pathways in cancer	7.40431e-35	ESR2	estrogen receptor 2	2.32733	0.00500029
Pathways in cancer	7.40431e-35	MECOM	MDS1 and EVI1 complex locus	-4.03905	9.61876e-15
Pathways in cancer	7.40431e-35	FGFR3	fibroblast growth factor receptor 3	-2.67991	4.40779e-09
Pathways in cancer	7.40431e-35	FGFR2	fibroblast growth factor receptor 2	-6.91209	8.07278e-29
Pathways in cancer	7.40431e-35	FOS	Fos proto-oncogene, AP-1 transcription factor subunit	3.11974	2.43629e-11
Pathways in cancer	7.40431e-35	GLI1	GLI family zinc finger 1	2.36063	0.0457454
Pathways in cancer	7.40431e-35	GNG7	G protein subunit gamma 7	4.35498	3.28787e-06
Pathways in cancer	7.40431e-35	GSTA1	glutathione S-transferase alpha 1	-4.15633	1.08471e-11
Pathways in cancer	7.40431e-35	GSTA2	glutathione S-transferase alpha 2	-3.68228	3.92763e-13
Pathways in cancer	7.40431e-35	IGF2	insulin like growth factor 2	-4.90796	1.6207e-22
Pathways in cancer	7.40431e-35	IL2RG	interleukin 2 receptor subunit gamma	10.1212	2.08588e-32
Pathways in cancer	7.40431e-35	IL6ST	interleukin 6 signal transducer	-3.1621	9.00875e-10
Pathways in cancer	7.40431e-35	CXCL8	C-X-C motif chemokine ligand 8	2.28494	0.00858603
Pathways in cancer	7.40431e-35	IL12A	interleukin 12A	3.87354	1.2153e-11
Pathways in cancer	7.40431e-35	IL13RA1	interleukin 13 receptor subunit alpha 1	-2.53608	7.22441e-09
Pathways in cancer	7.40431e-35	IL15RA	interleukin 15 receptor subunit alpha	7.53853	2.38019e-11
Pathways in cancer	7.40431e-35	ITGA2B	integrin subunit alpha 2b	2.04823	0.00286041
Pathways in cancer	7.40431e-35	JAG2	jagged canonical Notch ligand 2	2.28521	4.89758e-08
Pathways in cancer	7.40431e-35	KNG1	kininogen 1	-26.2461	4.71476e-70
Pathways in cancer	7.40431e-35	LAMA3	laminin subunit alpha 3	-3.39911	1.07181e-09
Pathways in cancer	7.40431e-35	LAMB2	laminin subunit beta 2	-2.22166	2.64733e-07
Pathways in cancer	7.40431e-35	LAMC2	laminin subunit gamma 2	3.48041	2.81448e-13
Pathways in cancer	7.40431e-35	LRP5	LDL receptor related protein 5	2.30611	1.68981e-06
Pathways in cancer	7.40431e-35	KITLG	KIT ligand	-2.68528	1.34207e-07
Pathways in cancer	7.40431e-35	MMP1	matrix metallopeptidase 1	62.8842	4.87385e-84
Pathways in cancer	7.40431e-35	MYC	MYC proto-oncogene, bHLH transcription factor	5.81869	1.65952e-28
Pathways in cancer	7.40431e-35	GADD45B	growth arrest and DNA damage inducible beta	4.21216	1.31948e-14
Pathways in cancer	7.40431e-35	NFKB1	nuclear factor kappa B subunit 1	-2.6058	1.74942e-09
Pathways in cancer	7.40431e-35	NFKB2	nuclear factor kappa B subunit 2	5.2803	1.74215e-24
Pathways in cancer	7.40431e-35	NKX3-1	NK3 homeobox 1	-2.65236	5.78995e-05
Pathways in cancer	7.40431e-35	NOTCH2	notch receptor 2	-2.32844	4.468e-05
Pathways in cancer	7.40431e-35	PDGFRB	platelet derived growth factor receptor beta	-4.56721	4.30354e-13
Pathways in cancer	7.40431e-35	PIM1	Pim-1 proto-oncogene, serine/threonine kinase	3.48959	5.43921e-16
Pathways in cancer	7.40431e-35	PIK3CD	phosphatidylinositol-4,5-bisphosphate 3-kinase catalytic subunit delta	3.37473	4.31331e-09
Pathways in cancer	7.40431e-35	PIK3R1	phosphoinositide-3-kinase regulatory subunit 1	-5.16577	4.04185e-15
Pathways in cancer	7.40431e-35	PIK3R2	phosphoinositide-3-kinase regulatory subunit 2	-2.98232	6.31741e-13
Pathways in cancer	7.40431e-35	PLCB2	phospholipase C beta 2	2.46832	2.31002e-06
Pathways in cancer	7.40431e-35	PLCG2	phospholipase C gamma 2	2.954	5.67425e-05
Pathways in cancer	7.40431e-35	PMAIP1	phorbol-12-myristate-13-acetate-induced protein 1	3.37666	3.27215e-06
Pathways in cancer	7.40431e-35	PPARG	peroxisome proliferator activated receptor gamma	2.67001	1.77428e-10
Pathways in cancer	7.40431e-35	PRKCG	protein kinase C gamma	3.40624	2.75748e-05
Pathways in cancer	7.40431e-35	MAPK1	mitogen-activated protein kinase 1	-2.14356	1.31317e-05
Pathways in cancer	7.40431e-35	MAPK3	mitogen-activated protein kinase 3	2.12528	3.97174e-06
Pathways in cancer	7.40431e-35	MAP2K2	mitogen-activated protein kinase kinase 2	2.92612	6.02726e-09
Pathways in cancer	7.40431e-35	PTCH1	patched 1	-4.11694	1.86185e-13
Pathways in cancer	7.40431e-35	PTGER2	prostaglandin E receptor 2	-4.59903	7.93233e-09
Pathways in cancer	7.40431e-35	PTGS2	prostaglandin-endoperoxide synthase 2	2.23639	0.000612721
Pathways in cancer	7.40431e-35	RARB	retinoic acid receptor beta	-2.65651	1.24612e-05
Pathways in cancer	7.40431e-35	RXRA	retinoid X receptor alpha	-2.32114	8.64553e-08
Pathways in cancer	7.40431e-35	SKP2	S-phase kinase associated protein 2	-2.63892	8.0629e-10
Pathways in cancer	7.40431e-35	SLC2A1	solute carrier family 2 member 1	2.5492	1.6364e-09
Pathways in cancer	7.40431e-35	SMO	smoothened, frizzled class receptor	-2.60812	3.57051e-10
Pathways in cancer	7.40431e-35	TCF7	transcription factor 7	-2.5209	1.34052e-09
Pathways in cancer	7.40431e-35	TERC	telomerase RNA component	-2.58845	0.0263841
Pathways in cancer	7.40431e-35	TERT	telomerase reverse transcriptase	2.0007	0.00209516
Pathways in cancer	7.40431e-35	TGFB3	transforming growth factor beta 3	-2.17576	0.00162668
Pathways in cancer	7.40431e-35	TGFBR1	transforming growth factor beta receptor 1	-2.01595	1.62249e-05
Pathways in cancer	7.40431e-35	TXNRD1	thioredoxin reductase 1	2.17844	9.71824e-06
Pathways in cancer	7.40431e-35	VEGFA	vascular endothelial growth factor A	2.85096	2.1801e-10
Pathways in cancer	7.40431e-35	WNT5A	Wnt family member 5A	-2.99247	0.00594783
Pathways in cancer	7.40431e-35	WNT7B	Wnt family member 7B	2.53767	0.00361714
Pathways in cancer	7.40431e-35	WNT8B	Wnt family member 8B	3.72972	0.000650943
Pathways in cancer	7.40431e-35	WNT10B	Wnt family member 10B	2.17574	4.33027e-06
Pathways in cancer	7.40431e-35	WNT9A	Wnt family member 9A	-2.44289	0.00478976
Pathways in cancer	7.40431e-35	NCOA4	nuclear receptor coactivator 4	-2.27796	3.98925e-06
Pathways in cancer	7.40431e-35	FGF23	fibroblast growth factor 23	-7.93528	3.79239e-15
Pathways in cancer	7.40431e-35	NCOA3	nuclear receptor coactivator 3	-2.11033	7.15228e-05
Pathways in cancer	7.40431e-35	AXIN2	axin 2	-5.48029	1.53025e-18
Pathways in cancer	7.40431e-35	FZD1	frizzled class receptor 1	-2.21805	5.89423e-05
Pathways in cancer	7.40431e-35	FZD4	frizzled class receptor 4	-4.90471	1.40993e-19
Pathways in cancer	7.40431e-35	FZD6	frizzled class receptor 6	-3.02175	1.64102e-08
Pathways in cancer	7.40431e-35	CUL1	cullin 1	-2.69942	1.42353e-10
Pathways in cancer	7.40431e-35	NCOA1	nuclear receptor coactivator 1	-3.15976	1.97736e-09
Pathways in cancer	7.40431e-35	CCNE2	cyclin E2	-10.3789	2.71394e-08
Pathways in cancer	7.40431e-35	ROCK2	Rho associated coiled-coil containing protein kinase 2	-2.26253	2.23536e-05
Pathways in cancer	7.40431e-35	ARHGEF11	Rho guanine nucleotide exchange factor 11	-2.94627	1.40361e-08
Pathways in cancer	7.40431e-35	AKT3	AKT serine/threonine kinase 3	-5.24677	2.83056e-06
Pathways in cancer	7.40431e-35	BCL2L11	BCL2 like 11	-3.09413	4.40209e-12
Pathways in cancer	7.40431e-35	APC2	APC regulator of WNT signaling pathway 2	-2.2644	5.77006e-05
Pathways in cancer	7.40431e-35	DLL3	delta like canonical Notch ligand 3	4.97245	1.58513e-13
Pathways in cancer	7.40431e-35	PLCB1	phospholipase C beta 1	-2.18085	3.24869e-05
Pathways in cancer	7.40431e-35	ARHGEF12	Rho guanine nucleotide exchange factor 12	-3.02932	6.25216e-08
Pathways in cancer	7.40431e-35	DAPK2	death associated protein kinase 2	2.22133	0.000316092
Pathways in cancer	7.40431e-35	BBC3	BCL2 binding component 3	4.21165	8.63828e-17
Pathways in cancer	7.40431e-35	CYCS	cytochrome c, somatic	2.54017	2.46911e-09
Pathways in cancer	7.40431e-35	WNT4	Wnt family member 4	2.28032	0.0240419
Pathways in cancer	7.40431e-35	EGLN1	egl-9 family hypoxia inducible factor 1	-3.50131	6.76023e-16
Pathways in cancer	7.40431e-35	BIRC7	baculoviral IAP repeat containing 7	3.45918	5.21882e-07
Pathways in cancer	7.40431e-35	WNT10A	Wnt family member 10A	4.73179	1.08352e-07
Pathways in cancer	7.40431e-35	WNT5B	Wnt family member 5B	-2.15187	0.0341739
Pathways in cancer	7.40431e-35	CALML4	calmodulin like 4	-2.13765	4.56678e-06
Pathways in cancer	7.40431e-35	GSTO2	glutathione S-transferase omega 2	2.4707	0.0130223
Pathways in cancer	7.40431e-35	LAMA1	laminin subunit alpha 1	-22.2096	4.13099e-60
Hippo signaling pathway	4.10273e-26	ACTG1	actin gamma 1	3.32473	1.06314e-14
Hippo signaling pathway	4.10273e-26	AFP	alpha fetoprotein	-34.0199	1.71764e-61
Hippo signaling pathway	4.10273e-26	AMH	anti-Mullerian hormone	-9.42642	5.15271e-17
Hippo signaling pathway	4.10273e-26	APC	APC regulator of WNT signaling pathway	-2.80601	5.21245e-08
Hippo signaling pathway	4.10273e-26	BIRC3	baculoviral IAP repeat containing 3	4.33399	8.17949e-12
Hippo signaling pathway	4.10273e-26	AREG	amphiregulin	12.0468	1.10937e-46
Hippo signaling pathway	4.10273e-26	BMP4	bone morphogenetic protein 4	-2.0077	5.44127e-06
Hippo signaling pathway	4.10273e-26	BMP6	bone morphogenetic protein 6	65.4427	8.40776e-24
Hippo signaling pathway	4.10273e-26	BMP8B	bone morphogenetic protein 8b	-7.42648	1.82586e-33
Hippo signaling pathway	4.10273e-26	BMPR1A	bone morphogenetic protein receptor type 1A	-2.42566	4.5024e-07
Hippo signaling pathway	4.10273e-26	BMPR2	bone morphogenetic protein receptor type 2	-3.4431	2.83833e-11
Hippo signaling pathway	4.10273e-26	CCND2	cyclin D2	3.47051	6.1208e-16
Hippo signaling pathway	4.10273e-26	CDH1	cadherin 1	-2.37978	6.89641e-07
Hippo signaling pathway	4.10273e-26	DLG1	discs large MAGUK scaffold protein 1	-2.01457	6.03928e-05
Hippo signaling pathway	4.10273e-26	DVL1	dishevelled segment polarity protein 1	2.38144	1.08546e-08
Hippo signaling pathway	4.10273e-26	ID1	inhibitor of DNA binding 1, HLH protein	5.92928	3.04046e-23
Hippo signaling pathway	4.10273e-26	LLGL1	LLGL scribble cell polarity complex component 1	-2.12773	1.49166e-06
Hippo signaling pathway	4.10273e-26	SMAD1	SMAD family member 1	-2.4584	6.29655e-07
Hippo signaling pathway	4.10273e-26	SMAD7	SMAD family member 7	-2.30563	3.70005e-06
Hippo signaling pathway	4.10273e-26	MYC	MYC proto-oncogene, bHLH transcription factor	5.81869	1.65952e-28
Hippo signaling pathway	4.10273e-26	SERPINE1	serpin family E member 1	5.04019	6.77134e-16
Hippo signaling pathway	4.10273e-26	PPP2R1B	protein phosphatase 2 scaffold subunit Abeta	-2.05141	3.1472e-06
Hippo signaling pathway	4.10273e-26	PPP2R2B	protein phosphatase 2 regulatory subunit Bbeta	-2.898	1.40307e-07
Hippo signaling pathway	4.10273e-26	SOX2	SRY-box transcription factor 2	-9.52289	1.58729e-24
Hippo signaling pathway	4.10273e-26	TCF7	transcription factor 7	-2.5209	1.34052e-09
Hippo signaling pathway	4.10273e-26	TGFB3	transforming growth factor beta 3	-2.17576	0.00162668
Hippo signaling pathway	4.10273e-26	TGFBR1	transforming growth factor beta receptor 1	-2.01595	1.62249e-05
Hippo signaling pathway	4.10273e-26	TP73	tumor protein p73	-3.60001	1.66686e-15
Hippo signaling pathway	4.10273e-26	WNT5A	Wnt family member 5A	-2.99247	0.00594783
Hippo signaling pathway	4.10273e-26	WNT7B	Wnt family member 7B	2.53767	0.00361714
Hippo signaling pathway	4.10273e-26	WNT8B	Wnt family member 8B	3.72972	0.000650943
Hippo signaling pathway	4.10273e-26	WNT10B	Wnt family member 10B	2.17574	4.33027e-06
Hippo signaling pathway	4.10273e-26	WNT9A	Wnt family member 9A	-2.44289	0.00478976
Hippo signaling pathway	4.10273e-26	AXIN2	axin 2	-5.48029	1.53025e-18
Hippo signaling pathway	4.10273e-26	FZD1	frizzled class receptor 1	-2.21805	5.89423e-05
Hippo signaling pathway	4.10273e-26	FZD4	frizzled class receptor 4	-4.90471	1.40993e-19
Hippo signaling pathway	4.10273e-26	FZD6	frizzled class receptor 6	-3.02175	1.64102e-08
Hippo signaling pathway	4.10273e-26	TEAD2	TEA domain transcription factor 2	3.04689	2.0061e-09
Hippo signaling pathway	4.10273e-26	BTRC	beta-transducin repeat containing E3 ubiquitin protein ligase	-2.17727	4.35474e-06
Hippo signaling pathway	4.10273e-26	LATS1	large tumor suppressor kinase 1	-2.17825	4.1949e-05
Hippo signaling pathway	4.10273e-26	APC2	APC regulator of WNT signaling pathway 2	-2.2644	5.77006e-05
Hippo signaling pathway	4.10273e-26	YAP1	Yes1 associated transcriptional regulator	-2.30637	7.73654e-06
Hippo signaling pathway	4.10273e-26	WWTR1	WW domain containing transcription regulator 1	-4.23046	1.41564e-19
Hippo signaling pathway	4.10273e-26	LATS2	large tumor suppressor kinase 2	-2.542	2.34543e-06
Hippo signaling pathway	4.10273e-26	BBC3	BCL2 binding component 3	4.21165	8.63828e-17
Hippo signaling pathway	4.10273e-26	WNT4	Wnt family member 4	2.28032	0.0240419
Hippo signaling pathway	4.10273e-26	FRMD1	FERM domain containing 1	-4.10239	0.000237253
Hippo signaling pathway	4.10273e-26	WNT10A	Wnt family member 10A	4.73179	1.08352e-07
Hippo signaling pathway	4.10273e-26	WNT5B	Wnt family member 5B	-2.15187	0.0341739
Hippo signaling pathway	4.10273e-26	NKD1	NKD inhibitor of WNT signaling pathway 1	-18.5904	4.11567e-53
Hippo signaling pathway	4.10273e-26	NKD2	NKD inhibitor of WNT signaling pathway 2	6.1084	4.49381e-23
Hippo signaling pathway	4.10273e-26	FRMD6	FERM domain containing 6	-2.44678	5.74713e-06
Hippo signaling pathway	4.10273e-26	GDF7	growth differentiation factor 7	-2.70459	5.2024e-07
Hippo signaling pathway	4.10273e-26	AMOT	angiomotin	-8.54802	2.0235e-26
Hippo signaling pathway	4.10273e-26	RASSF6	Ras association domain family member 6	3.51632	4.94654e-12
Hippo signaling pathway	4.10273e-26	CRB2	crumbs cell polarity complex component 2	-3.10147	0.000285031
Hippo signaling pathway	4.10273e-26	BMP8A	bone morphogenetic protein 8a	-8.07133	1.68457e-28
MAPK signaling pathway	4.37724e-26	AREG	amphiregulin	12.0468	1.10937e-46
MAPK signaling pathway	4.37724e-26	ARRB1	arrestin beta 1	-7.43102	2.17289e-35
MAPK signaling pathway	4.37724e-26	ATF4	activating transcription factor 4	2.54346	3.24505e-09
MAPK signaling pathway	4.37724e-26	CACNA1D	calcium voltage-gated channel subunit alpha1 D	-17.0623	1.55133e-39
MAPK signaling pathway	4.37724e-26	CACNB1	calcium voltage-gated channel auxiliary subunit beta 1	2.39491	2.96957e-06
MAPK signaling pathway	4.37724e-26	CACNB4	calcium voltage-gated channel auxiliary subunit beta 4	2.45901	0.0305758
MAPK signaling pathway	4.37724e-26	CD14	CD14 molecule	2.13915	0.000287918
MAPK signaling pathway	4.37724e-26	MAP3K8	mitogen-activated protein kinase kinase kinase 8	2.59634	1.2399e-09
MAPK signaling pathway	4.37724e-26	CSF1R	colony stimulating factor 1 receptor	-3.45092	3.62117e-07
MAPK signaling pathway	4.37724e-26	GADD45A	growth arrest and DNA damage inducible alpha	3.14631	1.32855e-13
MAPK signaling pathway	4.37724e-26	DDIT3	DNA damage inducible transcript 3	8.165	2.1261e-26
MAPK signaling pathway	4.37724e-26	DUSP2	dual specificity phosphatase 2	2.37857	7.55657e-06
MAPK signaling pathway	4.37724e-26	DUSP3	dual specificity phosphatase 3	-2.42349	7.36635e-09
MAPK signaling pathway	4.37724e-26	DUSP4	dual specificity phosphatase 4	10.0579	3.36366e-30
MAPK signaling pathway	4.37724e-26	DUSP5	dual specificity phosphatase 5	23.6148	9.25185e-62
MAPK signaling pathway	4.37724e-26	DUSP6	dual specificity phosphatase 6	2.84415	1.82574e-09
MAPK signaling pathway	4.37724e-26	DUSP8	dual specificity phosphatase 8	3.02619	3.02424e-10
MAPK signaling pathway	4.37724e-26	DUSP9	dual specificity phosphatase 9	-4.21844	4.53152e-18
MAPK signaling pathway	4.37724e-26	EFNA4	ephrin A4	2.27149	1.65894e-05
MAPK signaling pathway	4.37724e-26	EGFR	epidermal growth factor receptor	-2.37293	1.81808e-06
MAPK signaling pathway	4.37724e-26	EPHA2	EPH receptor A2	5.25666	4.98785e-24
MAPK signaling pathway	4.37724e-26	ERBB2	erb-b2 receptor tyrosine kinase 2	-2.14493	5.6258e-07
MAPK signaling pathway	4.37724e-26	EREG	epiregulin	6.52729	2.02216e-23
MAPK signaling pathway	4.37724e-26	MECOM	MDS1 and EVI1 complex locus	-4.03905	9.61876e-15
MAPK signaling pathway	4.37724e-26	FGFR3	fibroblast growth factor receptor 3	-2.67991	4.40779e-09
MAPK signaling pathway	4.37724e-26	FGFR2	fibroblast growth factor receptor 2	-6.91209	8.07278e-29
MAPK signaling pathway	4.37724e-26	FLNA	filamin A	3.21948	2.08151e-11
MAPK signaling pathway	4.37724e-26	FLNC	filamin C	3.01765	2.71647e-11
MAPK signaling pathway	4.37724e-26	FOS	Fos proto-oncogene, AP-1 transcription factor subunit	3.11974	2.43629e-11
MAPK signaling pathway	4.37724e-26	MKNK2	MAPK interacting serine/threonine kinase 2	2.37713	1.86636e-08
MAPK signaling pathway	4.37724e-26	NR4A1	nuclear receptor subfamily 4 group A member 1	4.73923	5.07598e-23
MAPK signaling pathway	4.37724e-26	HSPA6	heat shock protein family A (Hsp70) member 6	16.7723	2.05427e-09
MAPK signaling pathway	4.37724e-26	IGF2	insulin like growth factor 2	-4.90796	1.6207e-22
MAPK signaling pathway	4.37724e-26	IL1R1	interleukin 1 receptor type 1	-5.42571	6.14003e-21
MAPK signaling pathway	4.37724e-26	IL1RAP	interleukin 1 receptor accessory protein	-3.12872	4.36664e-09
MAPK signaling pathway	4.37724e-26	MAPT	microtubule associated protein tau	2.6777	5.66612e-10
MAPK signaling pathway	4.37724e-26	MAP3K1	mitogen-activated protein kinase kinase kinase 1	-3.77189	0.00518371
MAPK signaling pathway	4.37724e-26	MAP3K4	mitogen-activated protein kinase kinase kinase 4	-2.19003	9.83931e-07
MAPK signaling pathway	4.37724e-26	KITLG	KIT ligand	-2.68528	1.34207e-07
MAPK signaling pathway	4.37724e-26	MAP3K11	mitogen-activated protein kinase kinase kinase 11	-2.00187	1.07707e-05
MAPK signaling pathway	4.37724e-26	MYC	MYC proto-oncogene, bHLH transcription factor	5.81869	1.65952e-28
MAPK signaling pathway	4.37724e-26	MYD88	MYD88 innate immune signal transduction adaptor	-3.87944	1.93669e-16
MAPK signaling pathway	4.37724e-26	GADD45B	growth arrest and DNA damage inducible beta	4.21216	1.31948e-14
MAPK signaling pathway	4.37724e-26	NFKB1	nuclear factor kappa B subunit 1	-2.6058	1.74942e-09
MAPK signaling pathway	4.37724e-26	NFKB2	nuclear factor kappa B subunit 2	5.2803	1.74215e-24
MAPK signaling pathway	4.37724e-26	NGFR	nerve growth factor receptor	115.978	1.73349e-50
MAPK signaling pathway	4.37724e-26	NRTN	neurturin	2.10966	0.00142634
MAPK signaling pathway	4.37724e-26	PDGFRB	platelet derived growth factor receptor beta	-4.56721	4.30354e-13
MAPK signaling pathway	4.37724e-26	PPP3CA	protein phosphatase 3 catalytic subunit alpha	-2.44025	2.25426e-08
MAPK signaling pathway	4.37724e-26	PPP3CC	protein phosphatase 3 catalytic subunit gamma	2.0667	3.94804e-05
MAPK signaling pathway	4.37724e-26	PRKCG	protein kinase C gamma	3.40624	2.75748e-05
MAPK signaling pathway	4.37724e-26	MAPK1	mitogen-activated protein kinase 1	-2.14356	1.31317e-05
MAPK signaling pathway	4.37724e-26	MAPK3	mitogen-activated protein kinase 3	2.12528	3.97174e-06
MAPK signaling pathway	4.37724e-26	MAPK11	mitogen-activated protein kinase 11	2.02153	0.00158303
MAPK signaling pathway	4.37724e-26	MAP2K2	mitogen-activated protein kinase kinase 2	2.92612	6.02726e-09
MAPK signaling pathway	4.37724e-26	MAP2K6	mitogen-activated protein kinase kinase 6	-4.3017	3.00432e-20
MAPK signaling pathway	4.37724e-26	PSPN	persephin	-2.47199	0.0292032
MAPK signaling pathway	4.37724e-26	RASGRF2	Ras protein specific guanine nucleotide releasing factor 2	-2.12685	4.61306e-05
MAPK signaling pathway	4.37724e-26	RELB	RELB proto-oncogene, NF-kB subunit	6.05584	1.28226e-20
MAPK signaling pathway	4.37724e-26	RPS6KA3	ribosomal protein S6 kinase A3	-2.81071	8.66397e-08
MAPK signaling pathway	4.37724e-26	RRAS	RAS related	7.98992	7.57624e-23
MAPK signaling pathway	4.37724e-26	MAPK12	mitogen-activated protein kinase 12	3.49784	4.08821e-11
MAPK signaling pathway	4.37724e-26	TGFB3	transforming growth factor beta 3	-2.17576	0.00162668
MAPK signaling pathway	4.37724e-26	TGFBR1	transforming growth factor beta receptor 1	-2.01595	1.62249e-05
MAPK signaling pathway	4.37724e-26	TNFRSF1A	TNF receptor superfamily member 1A	2.6822	3.68993e-10
MAPK signaling pathway	4.37724e-26	VEGFA	vascular endothelial growth factor A	2.85096	2.1801e-10
MAPK signaling pathway	4.37724e-26	FGF23	fibroblast growth factor 23	-7.93528	3.79239e-15
MAPK signaling pathway	4.37724e-26	MAP4K3	mitogen-activated protein kinase kinase kinase kinase 3	-2.08819	3.81295e-05
MAPK signaling pathway	4.37724e-26	CACNA1H	calcium voltage-gated channel subunit alpha1 H	6.82038	3.1923e-17
MAPK signaling pathway	4.37724e-26	ARTN	artemin	3.33135	1.84408e-06
MAPK signaling pathway	4.37724e-26	MAP4K4	mitogen-activated protein kinase kinase kinase kinase 4	-2.73221	1.8843e-09
MAPK signaling pathway	4.37724e-26	RAPGEF2	Rap guanine nucleotide exchange factor 2	-2.70258	2.31231e-06
MAPK signaling pathway	4.37724e-26	AKT3	AKT serine/threonine kinase 3	-5.24677	2.83056e-06
MAPK signaling pathway	4.37724e-26	MRAS	muscle RAS oncogene homolog	-2.39428	0.000137564
MAPK signaling pathway	4.37724e-26	ECSIT	ECSIT signaling integrator	2.23947	4.2307e-06
MAPK signaling pathway	4.37724e-26	PDGFC	platelet derived growth factor C	-3.18496	7.91881e-11
MAPK signaling pathway	4.37724e-26	TAOK1	TAO kinase 1	-2.27348	4.55847e-05
MAPK signaling pathway	4.37724e-26	CACNG8	calcium voltage-gated channel auxiliary subunit gamma 8	5.75465	1.09864e-21
MAPK signaling pathway	4.37724e-26	CACNG6	calcium voltage-gated channel auxiliary subunit gamma 6	2.69673	1.66041e-05
MAPK signaling pathway	4.37724e-26	PLA2G4B	phospholipase A2 group IVB	16.4267	2.90168e-15
Human papillomavirus infection	7.04672e-26	JAG1	jagged canonical Notch ligand 1	4.10809	1.68464e-12
Human papillomavirus infection	7.04672e-26	APC	APC regulator of WNT signaling pathway	-2.80601	5.21245e-08
Human papillomavirus infection	7.04672e-26	ATM	ATM serine/threonine kinase	-2.05222	0.000583079
Human papillomavirus infection	7.04672e-26	ATP6V1C1	ATPase H+ transporting V1 subunit C1	-2.06879	3.06168e-06
Human papillomavirus infection	7.04672e-26	CCND2	cyclin D2	3.47051	6.1208e-16
Human papillomavirus infection	7.04672e-26	CDK2	cyclin dependent kinase 2	-2.08438	2.31905e-06
Human papillomavirus infection	7.04672e-26	CDK6	cyclin dependent kinase 6	-3.18499	3.45986e-12
Human papillomavirus infection	7.04672e-26	CHAD	chondroadherin	-4.32093	1.45475e-09
Human papillomavirus infection	7.04672e-26	COL2A1	collagen type II alpha 1 chain	-5.48853	7.09593e-27
Human papillomavirus infection	7.04672e-26	COL4A3	collagen type IV alpha 3 chain	-2.78104	0.000225764
Human papillomavirus infection	7.04672e-26	COL4A4	collagen type IV alpha 4 chain	-8.31702	2.7257e-19
Human papillomavirus infection	7.04672e-26	COL4A5	collagen type IV alpha 5 chain	-2.1255	0.00014254
Human papillomavirus infection	7.04672e-26	COL6A1	collagen type VI alpha 1 chain	2.21566	2.99666e-07
Human papillomavirus infection	7.04672e-26	COL6A2	collagen type VI alpha 2 chain	5.22536	6.76128e-17
Human papillomavirus infection	7.04672e-26	CREBBP	CREB binding protein	-2.68169	2.13073e-07
Human papillomavirus infection	7.04672e-26	DLG1	discs large MAGUK scaffold protein 1	-2.01457	6.03928e-05
Human papillomavirus infection	7.04672e-26	DVL1	dishevelled segment polarity protein 1	2.38144	1.08546e-08
Human papillomavirus infection	7.04672e-26	EGFR	epidermal growth factor receptor	-2.37293	1.81808e-06
Human papillomavirus infection	7.04672e-26	EIF4EBP1	eukaryotic translation initiation factor 4E binding protein 1	4.60479	3.05425e-14
Human papillomavirus infection	7.04672e-26	EP300	E1A binding protein p300	-4.02107	2.49699e-09
Human papillomavirus infection	7.04672e-26	HLA-E	major histocompatibility complex, class I, E	2.35243	9.50688e-08
Human papillomavirus infection	7.04672e-26	ITGA1	integrin subunit alpha 1	-5.99005	7.36643e-27
Human papillomavirus infection	7.04672e-26	ITGA2B	integrin subunit alpha 2b	2.04823	0.00286041
Human papillomavirus infection	7.04672e-26	ITGA5	integrin subunit alpha 5	2.09352	1.42304e-05
Human papillomavirus infection	7.04672e-26	ITGA7	integrin subunit alpha 7	-3.37612	2.2195e-15
Human papillomavirus infection	7.04672e-26	ITGA9	integrin subunit alpha 9	-6.25974	3.10789e-21
Human papillomavirus infection	7.04672e-26	ITGB4	integrin subunit beta 4	3.10581	3.30009e-13
Human papillomavirus infection	7.04672e-26	ITGB5	integrin subunit beta 5	-2.10589	9.43184e-07
Human papillomavirus infection	7.04672e-26	LAMA3	laminin subunit alpha 3	-3.39911	1.07181e-09
Human papillomavirus infection	7.04672e-26	LAMB2	laminin subunit beta 2	-2.22166	2.64733e-07
Human papillomavirus infection	7.04672e-26	LAMC2	laminin subunit gamma 2	3.48041	2.81448e-13
Human papillomavirus infection	7.04672e-26	LLGL1	LLGL scribble cell polarity complex component 1	-2.12773	1.49166e-06
Human papillomavirus infection	7.04672e-26	MFNG	MFNG O-fucosylpeptide 3-beta-N-acetylglucosaminyltransferase	2.18694	0.0107941
Human papillomavirus infection	7.04672e-26	NFKB1	nuclear factor kappa B subunit 1	-2.6058	1.74942e-09
Human papillomavirus infection	7.04672e-26	NOTCH2	notch receptor 2	-2.32844	4.468e-05
Human papillomavirus infection	7.04672e-26	PDGFRB	platelet derived growth factor receptor beta	-4.56721	4.30354e-13
Human papillomavirus infection	7.04672e-26	PIK3CD	phosphatidylinositol-4,5-bisphosphate 3-kinase catalytic subunit delta	3.37473	4.31331e-09
Human papillomavirus infection	7.04672e-26	PIK3R1	phosphoinositide-3-kinase regulatory subunit 1	-5.16577	4.04185e-15
Human papillomavirus infection	7.04672e-26	PIK3R2	phosphoinositide-3-kinase regulatory subunit 2	-2.98232	6.31741e-13
Human papillomavirus infection	7.04672e-26	PPP2R1B	protein phosphatase 2 scaffold subunit Abeta	-2.05141	3.1472e-06
Human papillomavirus infection	7.04672e-26	PPP2R2B	protein phosphatase 2 regulatory subunit Bbeta	-2.898	1.40307e-07
Human papillomavirus infection	7.04672e-26	PPP2R3A	protein phosphatase 2 regulatory subunit B''alpha	-2.23254	4.45352e-05
Human papillomavirus infection	7.04672e-26	PPP2R5C	protein phosphatase 2 regulatory subunit B'gamma	2.02677	2.90639e-06
Human papillomavirus infection	7.04672e-26	MAPK1	mitogen-activated protein kinase 1	-2.14356	1.31317e-05
Human papillomavirus infection	7.04672e-26	MAPK3	mitogen-activated protein kinase 3	2.12528	3.97174e-06
Human papillomavirus infection	7.04672e-26	MAP2K2	mitogen-activated protein kinase kinase 2	2.92612	6.02726e-09
Human papillomavirus infection	7.04672e-26	PTGS2	prostaglandin-endoperoxide synthase 2	2.23639	0.000612721
Human papillomavirus infection	7.04672e-26	RFNG	RFNG O-fucosylpeptide 3-beta-N-acetylglucosaminyltransferase	2.35402	3.07602e-06
Human papillomavirus infection	7.04672e-26	SPP1	secreted phosphoprotein 1	5.16895	3.50046e-09
Human papillomavirus infection	7.04672e-26	TCF7	transcription factor 7	-2.5209	1.34052e-09
Human papillomavirus infection	7.04672e-26	TERT	telomerase reverse transcriptase	2.0007	0.00209516
Human papillomavirus infection	7.04672e-26	THBS1	thrombospondin 1	-5.69064	7.46331e-20
Human papillomavirus infection	7.04672e-26	TNFRSF1A	TNF receptor superfamily member 1A	2.6822	3.68993e-10
Human papillomavirus infection	7.04672e-26	VEGFA	vascular endothelial growth factor A	2.85096	2.1801e-10
Human papillomavirus infection	7.04672e-26	WNT5A	Wnt family member 5A	-2.99247	0.00594783
Human papillomavirus infection	7.04672e-26	WNT7B	Wnt family member 7B	2.53767	0.00361714
Human papillomavirus infection	7.04672e-26	WNT8B	Wnt family member 8B	3.72972	0.000650943
Human papillomavirus infection	7.04672e-26	WNT10B	Wnt family member 10B	2.17574	4.33027e-06
Human papillomavirus infection	7.04672e-26	WNT9A	Wnt family member 9A	-2.44289	0.00478976
Human papillomavirus infection	7.04672e-26	AXIN2	axin 2	-5.48029	1.53025e-18
Human papillomavirus infection	7.04672e-26	FZD1	frizzled class receptor 1	-2.21805	5.89423e-05
Human papillomavirus infection	7.04672e-26	FZD4	frizzled class receptor 4	-4.90471	1.40993e-19
Human papillomavirus infection	7.04672e-26	FZD6	frizzled class receptor 6	-3.02175	1.64102e-08
Human papillomavirus infection	7.04672e-26	OASL	2'-5'-oligoadenylate synthetase like	-2.34946	0.00137918
Human papillomavirus infection	7.04672e-26	ATP6V0D1	ATPase H+ transporting V0 subunit d1	-2.58086	1.37711e-09
Human papillomavirus infection	7.04672e-26	CCNE2	cyclin E2	-10.3789	2.71394e-08
Human papillomavirus infection	7.04672e-26	MAGI1	membrane associated guanylate kinase, WW and PDZ domain containing 1	-3.53631	9.54186e-13
Human papillomavirus infection	7.04672e-26	SLC9A3R1	SLC9A3 regulator 1	-2.42043	8.53125e-08
Human papillomavirus infection	7.04672e-26	ISG15	ISG15 ubiquitin like modifier	4.89141	1.53649e-13
Human papillomavirus infection	7.04672e-26	MAML1	mastermind like transcriptional coactivator 1	-2.36377	2.75262e-06
Human papillomavirus infection	7.04672e-26	AKT3	AKT serine/threonine kinase 3	-5.24677	2.83056e-06
Human papillomavirus infection	7.04672e-26	APC2	APC regulator of WNT signaling pathway 2	-2.2644	5.77006e-05
Human papillomavirus infection	7.04672e-26	PPP2R3B	protein phosphatase 2 regulatory subunit B''beta	2.39863	2.6559e-07
Human papillomavirus infection	7.04672e-26	ATP6V0A4	ATPase H+ transporting V0 subunit a4	-2.44764	0.00659056
Human papillomavirus infection	7.04672e-26	WNT4	Wnt family member 4	2.28032	0.0240419
Human papillomavirus infection	7.04672e-26	HES6	hes family bHLH transcription factor 6	2.35329	2.66061e-06
Human papillomavirus infection	7.04672e-26	HES4	hes family bHLH transcription factor 4	3.9025	7.75387e-12
Human papillomavirus infection	7.04672e-26	CREB3L2	cAMP responsive element binding protein 3 like 2	-2.36162	2.86743e-07
Human papillomavirus infection	7.04672e-26	WNT10A	Wnt family member 10A	4.73179	1.08352e-07
Human papillomavirus infection	7.04672e-26	WNT5B	Wnt family member 5B	-2.15187	0.0341739
Human papillomavirus infection	7.04672e-26	MAML2	mastermind like transcriptional coactivator 2	-3.05479	6.47907e-09
Human papillomavirus infection	7.04672e-26	CREB3L3	cAMP responsive element binding protein 3 like 3	7.20785	2.27918e-31
Human papillomavirus infection	7.04672e-26	TICAM1	toll like receptor adaptor molecule 1	2.03912	1.48271e-05
Human papillomavirus infection	7.04672e-26	LAMA1	laminin subunit alpha 1	-22.2096	4.13099e-60
Pathways of neurodegeneration - multiple diseases	1.26057e-21	SLC25A5	solute carrier family 25 member 5	2.23163	5.85291e-07
Pathways of neurodegeneration - multiple diseases	1.26057e-21	SLC25A6	solute carrier family 25 member 6	2.42574	8.02823e-08
Pathways of neurodegeneration - multiple diseases	1.26057e-21	APAF1	apoptotic peptidase activating factor 1	-2.70374	1.36997e-07
Pathways of neurodegeneration - multiple diseases	1.26057e-21	APC	APC regulator of WNT signaling pathway	-2.80601	5.21245e-08
Pathways of neurodegeneration - multiple diseases	1.26057e-21	ATF4	activating transcription factor 4	2.54346	3.24505e-09
Pathways of neurodegeneration - multiple diseases	1.26057e-21	BCL2L1	BCL2 like 1	2.08965	1.72402e-06
Pathways of neurodegeneration - multiple diseases	1.26057e-21	CACNA1D	calcium voltage-gated channel subunit alpha1 D	-17.0623	1.55133e-39
Pathways of neurodegeneration - multiple diseases	1.26057e-21	CAT	catalase	-2.24302	2.0173e-07
Pathways of neurodegeneration - multiple diseases	1.26057e-21	COX4I1	cytochrome c oxidase subunit 4I1	2.06794	9.97876e-05
Pathways of neurodegeneration - multiple diseases	1.26057e-21	DDIT3	DNA damage inducible transcript 3	8.165	2.1261e-26
Pathways of neurodegeneration - multiple diseases	1.26057e-21	DNAH6	dynein axonemal heavy chain 6	-3.22924	2.09794e-05
Pathways of neurodegeneration - multiple diseases	1.26057e-21	DVL1	dishevelled segment polarity protein 1	2.38144	1.08546e-08
Pathways of neurodegeneration - multiple diseases	1.26057e-21	ERN1	endoplasmic reticulum to nucleus signaling 1	2.79821	4.12942e-07
Pathways of neurodegeneration - multiple diseases	1.26057e-21	FUS	FUS RNA binding protein	-3.83471	5.31384e-18
Pathways of neurodegeneration - multiple diseases	1.26057e-21	GPX2	glutathione peroxidase 2	28.9353	2.04917e-56
Pathways of neurodegeneration - multiple diseases	1.26057e-21	GPX3	glutathione peroxidase 3	-2.10589	2.86461e-06
Pathways of neurodegeneration - multiple diseases	1.26057e-21	GRIN1	glutamate ionotropic receptor NMDA type subunit 1	5.47104	1.11041e-16
Pathways of neurodegeneration - multiple diseases	1.26057e-21	HSPA5	heat shock protein family A (Hsp70) member 5	2.28911	6.18585e-08
Pathways of neurodegeneration - multiple diseases	1.26057e-21	ITPR2	inositol 1,4,5-trisphosphate receptor type 2	-4.81382	1.38838e-15
Pathways of neurodegeneration - multiple diseases	1.26057e-21	LRP5	LDL receptor related protein 5	2.30611	1.68981e-06
Pathways of neurodegeneration - multiple diseases	1.26057e-21	MAPT	microtubule associated protein tau	2.6777	5.66612e-10
Pathways of neurodegeneration - multiple diseases	1.26057e-21	ATP6	ATP synthase F0 subunit 6	-2.1756	6.38595e-07
Pathways of neurodegeneration - multiple diseases	1.26057e-21	ATP8	ATP synthase F0 subunit 8	-3.89347	5.39914e-13
Pathways of neurodegeneration - multiple diseases	1.26057e-21	COX2	cytochrome c oxidase subunit II	-2.82974	6.35621e-11
Pathways of neurodegeneration - multiple diseases	1.26057e-21	COX3	cytochrome c oxidase subunit III	-4.0629	3.34996e-16
Pathways of neurodegeneration - multiple diseases	1.26057e-21	CYTB	cytochrome b	-6.75344	2.96428e-32
Pathways of neurodegeneration - multiple diseases	1.26057e-21	ND2	NADH dehydrogenase subunit 2	-2.17483	4.99806e-07
Pathways of neurodegeneration - multiple diseases	1.26057e-21	ND4L	NADH dehydrogenase subunit 4L	-2.21134	0.00147981
Pathways of neurodegeneration - multiple diseases	1.26057e-21	ND6	NADH dehydrogenase subunit 6	-3.13956	1.19922e-13
Pathways of neurodegeneration - multiple diseases	1.26057e-21	NDUFS8	NADH:ubiquinone oxidoreductase core subunit S8	2.14922	6.94032e-05
Pathways of neurodegeneration - multiple diseases	1.26057e-21	NFKB1	nuclear factor kappa B subunit 1	-2.6058	1.74942e-09
Pathways of neurodegeneration - multiple diseases	1.26057e-21	PLCB2	phospholipase C beta 2	2.46832	2.31002e-06
Pathways of neurodegeneration - multiple diseases	1.26057e-21	SEPTIN5	septin 5	2.36676	1.08041e-05
Pathways of neurodegeneration - multiple diseases	1.26057e-21	PPP3CA	protein phosphatase 3 catalytic subunit alpha	-2.44025	2.25426e-08
Pathways of neurodegeneration - multiple diseases	1.26057e-21	PPP3CC	protein phosphatase 3 catalytic subunit gamma	2.0667	3.94804e-05
Pathways of neurodegeneration - multiple diseases	1.26057e-21	PRKCG	protein kinase C gamma	3.40624	2.75748e-05
Pathways of neurodegeneration - multiple diseases	1.26057e-21	MAPK1	mitogen-activated protein kinase 1	-2.14356	1.31317e-05
Pathways of neurodegeneration - multiple diseases	1.26057e-21	MAPK3	mitogen-activated protein kinase 3	2.12528	3.97174e-06
Pathways of neurodegeneration - multiple diseases	1.26057e-21	MAPK11	mitogen-activated protein kinase 11	2.02153	0.00158303
Pathways of neurodegeneration - multiple diseases	1.26057e-21	MAP2K2	mitogen-activated protein kinase kinase 2	2.92612	6.02726e-09
Pathways of neurodegeneration - multiple diseases	1.26057e-21	MAP2K6	mitogen-activated protein kinase kinase 6	-4.3017	3.00432e-20
Pathways of neurodegeneration - multiple diseases	1.26057e-21	PRPH	peripherin	9.72128	2.02026e-21
Pathways of neurodegeneration - multiple diseases	1.26057e-21	PTGS2	prostaglandin-endoperoxide synthase 2	2.23639	0.000612721
Pathways of neurodegeneration - multiple diseases	1.26057e-21	RPS27A	ribosomal protein S27a	2.71805	2.84783e-07
Pathways of neurodegeneration - multiple diseases	1.26057e-21	RYR1	ryanodine receptor 1	4.90199	9.4708e-15
Pathways of neurodegeneration - multiple diseases	1.26057e-21	MAPK12	mitogen-activated protein kinase 12	3.49784	4.08821e-11
Pathways of neurodegeneration - multiple diseases	1.26057e-21	ATXN1	ataxin 1	-2.77937	1.39451e-06
Pathways of neurodegeneration - multiple diseases	1.26057e-21	TNFRSF1A	TNF receptor superfamily member 1A	2.6822	3.68993e-10
Pathways of neurodegeneration - multiple diseases	1.26057e-21	TNFRSF1B	TNF receptor superfamily member 1B	2.10455	3.59033e-06
Pathways of neurodegeneration - multiple diseases	1.26057e-21	TRPC3	transient receptor potential cation channel subfamily C member 3	-3.87162	1.58152e-08
Pathways of neurodegeneration - multiple diseases	1.26057e-21	TUBB2A	tubulin beta 2A class IIa	2.37705	1.45367e-07
Pathways of neurodegeneration - multiple diseases	1.26057e-21	UBA52	ubiquitin A-52 residue ribosomal protein fusion product 1	2.57842	5.83958e-06
Pathways of neurodegeneration - multiple diseases	1.26057e-21	UBC	ubiquitin C	2.35864	4.54449e-07
Pathways of neurodegeneration - multiple diseases	1.26057e-21	UCHL1	ubiquitin C-terminal hydrolase L1	4.83977	2.03966e-19
Pathways of neurodegeneration - multiple diseases	1.26057e-21	UQCRB	ubiquinol-cytochrome c reductase binding protein	2.33007	2.69574e-06
Pathways of neurodegeneration - multiple diseases	1.26057e-21	UQCRC2	ubiquinol-cytochrome c reductase core protein 2	2.09373	1.59801e-06
Pathways of neurodegeneration - multiple diseases	1.26057e-21	UQCRH	ubiquinol-cytochrome c reductase hinge protein	2.03109	7.23648e-05
Pathways of neurodegeneration - multiple diseases	1.26057e-21	VDAC2	voltage dependent anion channel 2	3.28396	1.35353e-13
Pathways of neurodegeneration - multiple diseases	1.26057e-21	WNT5A	Wnt family member 5A	-2.99247	0.00594783
Pathways of neurodegeneration - multiple diseases	1.26057e-21	WNT7B	Wnt family member 7B	2.53767	0.00361714
Pathways of neurodegeneration - multiple diseases	1.26057e-21	WNT8B	Wnt family member 8B	3.72972	0.000650943
Pathways of neurodegeneration - multiple diseases	1.26057e-21	WNT10B	Wnt family member 10B	2.17574	4.33027e-06
Pathways of neurodegeneration - multiple diseases	1.26057e-21	WNT9A	Wnt family member 9A	-2.44289	0.00478976
Pathways of neurodegeneration - multiple diseases	1.26057e-21	AXIN2	axin 2	-5.48029	1.53025e-18
Pathways of neurodegeneration - multiple diseases	1.26057e-21	FZD1	frizzled class receptor 1	-2.21805	5.89423e-05
Pathways of neurodegeneration - multiple diseases	1.26057e-21	FZD4	frizzled class receptor 4	-4.90471	1.40993e-19
Pathways of neurodegeneration - multiple diseases	1.26057e-21	FZD6	frizzled class receptor 6	-3.02175	1.64102e-08
Pathways of neurodegeneration - multiple diseases	1.26057e-21	DNAH11	dynein axonemal heavy chain 11	-2.24165	0.0382148
Pathways of neurodegeneration - multiple diseases	1.26057e-21	SQSTM1	sequestosome 1	3.14647	5.88948e-13
Pathways of neurodegeneration - multiple diseases	1.26057e-21	TRAP1	TNF receptor associated protein 1	2.48217	1.94258e-08
Pathways of neurodegeneration - multiple diseases	1.26057e-21	OPTN	optineurin	3.29359	2.5667e-13
Pathways of neurodegeneration - multiple diseases	1.26057e-21	APC2	APC regulator of WNT signaling pathway 2	-2.2644	5.77006e-05
Pathways of neurodegeneration - multiple diseases	1.26057e-21	TUBB3	tubulin beta 3 class III	2.55877	1.76284e-08
Pathways of neurodegeneration - multiple diseases	1.26057e-21	TUBB4A	tubulin beta 4A class IVa	3.34248	0.00150833
Pathways of neurodegeneration - multiple diseases	1.26057e-21	DKK1	dickkopf WNT signaling pathway inhibitor 1	-2.63005	3.43148e-10
Pathways of neurodegeneration - multiple diseases	1.26057e-21	PLCB1	phospholipase C beta 1	-2.18085	3.24869e-05
Pathways of neurodegeneration - multiple diseases	1.26057e-21	NOX1	NADPH oxidase 1	2.76273	6.46728e-05
Pathways of neurodegeneration - multiple diseases	1.26057e-21	CYCS	cytochrome c, somatic	2.54017	2.46911e-09
Pathways of neurodegeneration - multiple diseases	1.26057e-21	WNT4	Wnt family member 4	2.28032	0.0240419
Pathways of neurodegeneration - multiple diseases	1.26057e-21	WIPI1	WD repeat domain, phosphoinositide interacting 1	3.09323	4.06155e-13
Pathways of neurodegeneration - multiple diseases	1.26057e-21	ATG2B	autophagy related 2B	-3.33573	3.75715e-10
Pathways of neurodegeneration - multiple diseases	1.26057e-21	DNAH3	dynein axonemal heavy chain 3	-2.66272	1.81676e-06
Pathways of neurodegeneration - multiple diseases	1.26057e-21	KLC2	kinesin light chain 2	2.25472	1.05477e-07
Pathways of neurodegeneration - multiple diseases	1.26057e-21	WNT10A	Wnt family member 10A	4.73179	1.08352e-07
Pathways of neurodegeneration - multiple diseases	1.26057e-21	WNT5B	Wnt family member 5B	-2.15187	0.0341739
Pathways of neurodegeneration - multiple diseases	1.26057e-21	KLC4	kinesin light chain 4	-2.16265	4.48938e-07
Pathways of neurodegeneration - multiple diseases	1.26057e-21	CALML4	calmodulin like 4	-2.13765	4.56678e-06
Pathways of neurodegeneration - multiple diseases	1.26057e-21	COX6B2	cytochrome c oxidase subunit 6B2	2.98947	0.00960276
Pathways of neurodegeneration - multiple diseases	1.26057e-21	DNAH14	dynein axonemal heavy chain 14	2.24029	1.45094e-07
Pathways of neurodegeneration - multiple diseases	1.26057e-21	SMCR8	SMCR8-C9orf72 complex subunit	-3.62549	2.3549e-09
Pathways of neurodegeneration - multiple diseases	1.26057e-21	DNAH2	dynein axonemal heavy chain 2	-30.0116	4.82185e-42
Pathways of neurodegeneration - multiple diseases	1.26057e-21	KLC3	kinesin light chain 3	2.0473	0.000126453
Pathways of neurodegeneration - multiple diseases	1.26057e-21	ATXN1L	ataxin 1 like	-3.06339	2.76669e-06
Pathways of neurodegeneration - multiple diseases	1.26057e-21	TUBB2B	tubulin beta 2B class IIb	3.50846	8.46429e-15
Pathways of neurodegeneration - multiple diseases	1.26057e-21	NDUFS7	NADH:ubiquinone oxidoreductase core subunit S7	2.33323	1.20658e-05
Pathways of neurodegeneration - multiple diseases	1.26057e-21	MAP1LC3B2	microtubule associated protein 1 light chain 3 beta 2	2.09183	0.00633452
PI3K-Akt signaling pathway	2.88329e-21	AREG	amphiregulin	12.0468	1.10937e-46
PI3K-Akt signaling pathway	2.88329e-21	ATF4	activating transcription factor 4	2.54346	3.24505e-09
PI3K-Akt signaling pathway	2.88329e-21	BCL2L1	BCL2 like 1	2.08965	1.72402e-06
PI3K-Akt signaling pathway	2.88329e-21	CCND2	cyclin D2	3.47051	6.1208e-16
PI3K-Akt signaling pathway	2.88329e-21	CDK2	cyclin dependent kinase 2	-2.08438	2.31905e-06
PI3K-Akt signaling pathway	2.88329e-21	CDK6	cyclin dependent kinase 6	-3.18499	3.45986e-12
PI3K-Akt signaling pathway	2.88329e-21	CHAD	chondroadherin	-4.32093	1.45475e-09
PI3K-Akt signaling pathway	2.88329e-21	COL2A1	collagen type II alpha 1 chain	-5.48853	7.09593e-27
PI3K-Akt signaling pathway	2.88329e-21	COL4A3	collagen type IV alpha 3 chain	-2.78104	0.000225764
PI3K-Akt signaling pathway	2.88329e-21	COL4A4	collagen type IV alpha 4 chain	-8.31702	2.7257e-19
PI3K-Akt signaling pathway	2.88329e-21	COL4A5	collagen type IV alpha 5 chain	-2.1255	0.00014254
PI3K-Akt signaling pathway	2.88329e-21	COL6A1	collagen type VI alpha 1 chain	2.21566	2.99666e-07
PI3K-Akt signaling pathway	2.88329e-21	COL6A2	collagen type VI alpha 2 chain	5.22536	6.76128e-17
PI3K-Akt signaling pathway	2.88329e-21	CSF1R	colony stimulating factor 1 receptor	-3.45092	3.62117e-07
PI3K-Akt signaling pathway	2.88329e-21	EFNA4	ephrin A4	2.27149	1.65894e-05
PI3K-Akt signaling pathway	2.88329e-21	EGFR	epidermal growth factor receptor	-2.37293	1.81808e-06
PI3K-Akt signaling pathway	2.88329e-21	EPHA2	EPH receptor A2	5.25666	4.98785e-24
PI3K-Akt signaling pathway	2.88329e-21	EIF4EBP1	eukaryotic translation initiation factor 4E binding protein 1	4.60479	3.05425e-14
PI3K-Akt signaling pathway	2.88329e-21	EPO	erythropoietin	-2.71633	0.000188445
PI3K-Akt signaling pathway	2.88329e-21	ERBB2	erb-b2 receptor tyrosine kinase 2	-2.14493	5.6258e-07
PI3K-Akt signaling pathway	2.88329e-21	EREG	epiregulin	6.52729	2.02216e-23
PI3K-Akt signaling pathway	2.88329e-21	FGFR3	fibroblast growth factor receptor 3	-2.67991	4.40779e-09
PI3K-Akt signaling pathway	2.88329e-21	FGFR2	fibroblast growth factor receptor 2	-6.91209	8.07278e-29
PI3K-Akt signaling pathway	2.88329e-21	GNG7	G protein subunit gamma 7	4.35498	3.28787e-06
PI3K-Akt signaling pathway	2.88329e-21	NR4A1	nuclear receptor subfamily 4 group A member 1	4.73923	5.07598e-23
PI3K-Akt signaling pathway	2.88329e-21	IGF2	insulin like growth factor 2	-4.90796	1.6207e-22
PI3K-Akt signaling pathway	2.88329e-21	IL2RG	interleukin 2 receptor subunit gamma	10.1212	2.08588e-32
PI3K-Akt signaling pathway	2.88329e-21	IRS1	insulin receptor substrate 1	-3.28241	5.22615e-09
PI3K-Akt signaling pathway	2.88329e-21	ITGA1	integrin subunit alpha 1	-5.99005	7.36643e-27
PI3K-Akt signaling pathway	2.88329e-21	ITGA2B	integrin subunit alpha 2b	2.04823	0.00286041
PI3K-Akt signaling pathway	2.88329e-21	ITGA5	integrin subunit alpha 5	2.09352	1.42304e-05
PI3K-Akt signaling pathway	2.88329e-21	ITGA7	integrin subunit alpha 7	-3.37612	2.2195e-15
PI3K-Akt signaling pathway	2.88329e-21	ITGA9	integrin subunit alpha 9	-6.25974	3.10789e-21
PI3K-Akt signaling pathway	2.88329e-21	ITGB4	integrin subunit beta 4	3.10581	3.30009e-13
PI3K-Akt signaling pathway	2.88329e-21	ITGB5	integrin subunit beta 5	-2.10589	9.43184e-07
PI3K-Akt signaling pathway	2.88329e-21	LAMA3	laminin subunit alpha 3	-3.39911	1.07181e-09
PI3K-Akt signaling pathway	2.88329e-21	LAMB2	laminin subunit beta 2	-2.22166	2.64733e-07
PI3K-Akt signaling pathway	2.88329e-21	LAMC2	laminin subunit gamma 2	3.48041	2.81448e-13
PI3K-Akt signaling pathway	2.88329e-21	KITLG	KIT ligand	-2.68528	1.34207e-07
PI3K-Akt signaling pathway	2.88329e-21	MTCP1	mature T cell proliferation 1	-2.18145	0.000286203
PI3K-Akt signaling pathway	2.88329e-21	MYC	MYC proto-oncogene, bHLH transcription factor	5.81869	1.65952e-28
PI3K-Akt signaling pathway	2.88329e-21	NFKB1	nuclear factor kappa B subunit 1	-2.6058	1.74942e-09
PI3K-Akt signaling pathway	2.88329e-21	NGFR	nerve growth factor receptor	115.978	1.73349e-50
PI3K-Akt signaling pathway	2.88329e-21	NOS3	nitric oxide synthase 3	18.3243	8.32892e-26
PI3K-Akt signaling pathway	2.88329e-21	PCK1	phosphoenolpyruvate carboxykinase 1	3.16445	2.01997e-05
PI3K-Akt signaling pathway	2.88329e-21	PCK2	phosphoenolpyruvate carboxykinase 2, mitochondrial	3.23028	1.71933e-13
PI3K-Akt signaling pathway	2.88329e-21	PDGFRB	platelet derived growth factor receptor beta	-4.56721	4.30354e-13
PI3K-Akt signaling pathway	2.88329e-21	PDPK1	3-phosphoinositide dependent protein kinase 1	-3.3305	4.07045e-08
PI3K-Akt signaling pathway	2.88329e-21	PIK3CD	phosphatidylinositol-4,5-bisphosphate 3-kinase catalytic subunit delta	3.37473	4.31331e-09
PI3K-Akt signaling pathway	2.88329e-21	PIK3R1	phosphoinositide-3-kinase regulatory subunit 1	-5.16577	4.04185e-15
PI3K-Akt signaling pathway	2.88329e-21	PIK3R2	phosphoinositide-3-kinase regulatory subunit 2	-2.98232	6.31741e-13
PI3K-Akt signaling pathway	2.88329e-21	PPP2R1B	protein phosphatase 2 scaffold subunit Abeta	-2.05141	3.1472e-06
PI3K-Akt signaling pathway	2.88329e-21	PPP2R2B	protein phosphatase 2 regulatory subunit Bbeta	-2.898	1.40307e-07
PI3K-Akt signaling pathway	2.88329e-21	PPP2R3A	protein phosphatase 2 regulatory subunit B''alpha	-2.23254	4.45352e-05
PI3K-Akt signaling pathway	2.88329e-21	PPP2R5C	protein phosphatase 2 regulatory subunit B'gamma	2.02677	2.90639e-06
PI3K-Akt signaling pathway	2.88329e-21	MAPK1	mitogen-activated protein kinase 1	-2.14356	1.31317e-05
PI3K-Akt signaling pathway	2.88329e-21	MAPK3	mitogen-activated protein kinase 3	2.12528	3.97174e-06
PI3K-Akt signaling pathway	2.88329e-21	MAP2K2	mitogen-activated protein kinase kinase 2	2.92612	6.02726e-09
PI3K-Akt signaling pathway	2.88329e-21	RPS6	ribosomal protein S6	2.55272	7.81127e-08
PI3K-Akt signaling pathway	2.88329e-21	RXRA	retinoid X receptor alpha	-2.32114	8.64553e-08
PI3K-Akt signaling pathway	2.88329e-21	SGK1	serum/glucocorticoid regulated kinase 1	-2.1333	2.92118e-05
PI3K-Akt signaling pathway	2.88329e-21	SPP1	secreted phosphoprotein 1	5.16895	3.50046e-09
PI3K-Akt signaling pathway	2.88329e-21	SYK	spleen associated tyrosine kinase	-2.45115	0.0210604
PI3K-Akt signaling pathway	2.88329e-21	THBS1	thrombospondin 1	-5.69064	7.46331e-20
PI3K-Akt signaling pathway	2.88329e-21	TLR2	toll like receptor 2	-2.11396	8.86672e-06
PI3K-Akt signaling pathway	2.88329e-21	VEGFA	vascular endothelial growth factor A	2.85096	2.1801e-10
PI3K-Akt signaling pathway	2.88329e-21	FGF23	fibroblast growth factor 23	-7.93528	3.79239e-15
PI3K-Akt signaling pathway	2.88329e-21	CCNE2	cyclin E2	-10.3789	2.71394e-08
PI3K-Akt signaling pathway	2.88329e-21	MAGI1	membrane associated guanylate kinase, WW and PDZ domain containing 1	-3.53631	9.54186e-13
PI3K-Akt signaling pathway	2.88329e-21	AKT3	AKT serine/threonine kinase 3	-5.24677	2.83056e-06
PI3K-Akt signaling pathway	2.88329e-21	BCL2L11	BCL2 like 11	-3.09413	4.40209e-12
PI3K-Akt signaling pathway	2.88329e-21	PHLPP2	PH domain and leucine rich repeat protein phosphatase 2	-3.28495	2.44462e-10
PI3K-Akt signaling pathway	2.88329e-21	PHLPP1	PH domain and leucine rich repeat protein phosphatase 1	-2.01463	5.66691e-05
PI3K-Akt signaling pathway	2.88329e-21	PPP2R3B	protein phosphatase 2 regulatory subunit B''beta	2.39863	2.6559e-07
PI3K-Akt signaling pathway	2.88329e-21	DDIT4	DNA damage inducible transcript 4	6.6066	2.60547e-31
PI3K-Akt signaling pathway	2.88329e-21	PDGFC	platelet derived growth factor C	-3.18496	7.91881e-11
PI3K-Akt signaling pathway	2.88329e-21	CREB3L2	cAMP responsive element binding protein 3 like 2	-2.36162	2.86743e-07
PI3K-Akt signaling pathway	2.88329e-21	CREB3L3	cAMP responsive element binding protein 3 like 3	7.20785	2.27918e-31
PI3K-Akt signaling pathway	2.88329e-21	PIK3AP1	phosphoinositide-3-kinase adaptor protein 1	-5.15965	1.13347e-09
PI3K-Akt signaling pathway	2.88329e-21	LAMA1	laminin subunit alpha 1	-22.2096	4.13099e-60
Human T-cell leukemia virus 1 infection	4.23574e-20	ADCY1	adenylate cyclase 1	-2.71487	8.4309e-08
Human T-cell leukemia virus 1 infection	4.23574e-20	ADCY5	adenylate cyclase 5	-4.38793	6.92718e-12
Human T-cell leukemia virus 1 infection	4.23574e-20	ADCY9	adenylate cyclase 9	-2.30042	5.64084e-07
Human T-cell leukemia virus 1 infection	4.23574e-20	SLC25A5	solute carrier family 25 member 5	2.23163	5.85291e-07
Human T-cell leukemia virus 1 infection	4.23574e-20	SLC25A6	solute carrier family 25 member 6	2.42574	8.02823e-08
Human T-cell leukemia virus 1 infection	4.23574e-20	ATF4	activating transcription factor 4	2.54346	3.24505e-09
Human T-cell leukemia virus 1 infection	4.23574e-20	ATM	ATM serine/threonine kinase	-2.05222	0.000583079
Human T-cell leukemia virus 1 infection	4.23574e-20	BCL2L1	BCL2 like 1	2.08965	1.72402e-06
Human T-cell leukemia virus 1 infection	4.23574e-20	TSPO	translocator protein	5.07396	6.33698e-17
Human T-cell leukemia virus 1 infection	4.23574e-20	CCND2	cyclin D2	3.47051	6.1208e-16
Human T-cell leukemia virus 1 infection	4.23574e-20	CDC20	cell division cycle 20	2.91977	1.53828e-10
Human T-cell leukemia virus 1 infection	4.23574e-20	CDK2	cyclin dependent kinase 2	-2.08438	2.31905e-06
Human T-cell leukemia virus 1 infection	4.23574e-20	CDKN2C	cyclin dependent kinase inhibitor 2C	-2.55312	2.8324e-07
Human T-cell leukemia virus 1 infection	4.23574e-20	CREBBP	CREB binding protein	-2.68169	2.13073e-07
Human T-cell leukemia virus 1 infection	4.23574e-20	DLG1	discs large MAGUK scaffold protein 1	-2.01457	6.03928e-05
Human T-cell leukemia virus 1 infection	4.23574e-20	EGR1	early growth response 1	2.19406	2.17036e-06
Human T-cell leukemia virus 1 infection	4.23574e-20	EGR2	early growth response 2	4.60286	2.93087e-09
Human T-cell leukemia virus 1 infection	4.23574e-20	EP300	E1A binding protein p300	-4.02107	2.49699e-09
Human T-cell leukemia virus 1 infection	4.23574e-20	FOS	Fos proto-oncogene, AP-1 transcription factor subunit	3.11974	2.43629e-11
Human T-cell leukemia virus 1 infection	4.23574e-20	HLA-DOB	major histocompatibility complex, class II, DO beta	3.04614	0.0015715
Human T-cell leukemia virus 1 infection	4.23574e-20	HLA-E	major histocompatibility complex, class I, E	2.35243	9.50688e-08
Human T-cell leukemia virus 1 infection	4.23574e-20	ICAM1	intercellular adhesion molecule 1	2.04485	3.31662e-06
Human T-cell leukemia virus 1 infection	4.23574e-20	IL1R1	interleukin 1 receptor type 1	-5.42571	6.14003e-21
Human T-cell leukemia virus 1 infection	4.23574e-20	IL2RG	interleukin 2 receptor subunit gamma	10.1212	2.08588e-32
Human T-cell leukemia virus 1 infection	4.23574e-20	IL15RA	interleukin 15 receptor subunit alpha	7.53853	2.38019e-11
Human T-cell leukemia virus 1 infection	4.23574e-20	MAP3K1	mitogen-activated protein kinase kinase kinase 1	-3.77189	0.00518371
Human T-cell leukemia virus 1 infection	4.23574e-20	MSX2	msh homeobox 2	-2.02519	4.46956e-06
Human T-cell leukemia virus 1 infection	4.23574e-20	MYC	MYC proto-oncogene, bHLH transcription factor	5.81869	1.65952e-28
Human T-cell leukemia virus 1 infection	4.23574e-20	NFATC2	nuclear factor of activated T cells 2	-4.23568	2.93425e-17
Human T-cell leukemia virus 1 infection	4.23574e-20	NFKB1	nuclear factor kappa B subunit 1	-2.6058	1.74942e-09
Human T-cell leukemia virus 1 infection	4.23574e-20	NFKB2	nuclear factor kappa B subunit 2	5.2803	1.74215e-24
Human T-cell leukemia virus 1 infection	4.23574e-20	PIK3CD	phosphatidylinositol-4,5-bisphosphate 3-kinase catalytic subunit delta	3.37473	4.31331e-09
Human T-cell leukemia virus 1 infection	4.23574e-20	PIK3R1	phosphoinositide-3-kinase regulatory subunit 1	-5.16577	4.04185e-15
Human T-cell leukemia virus 1 infection	4.23574e-20	PIK3R2	phosphoinositide-3-kinase regulatory subunit 2	-2.98232	6.31741e-13
Human T-cell leukemia virus 1 infection	4.23574e-20	POLB	DNA polymerase beta	2.4277	2.44704e-07
Human T-cell leukemia virus 1 infection	4.23574e-20	PPP3CA	protein phosphatase 3 catalytic subunit alpha	-2.44025	2.25426e-08
Human T-cell leukemia virus 1 infection	4.23574e-20	PPP3CC	protein phosphatase 3 catalytic subunit gamma	2.0667	3.94804e-05
Human T-cell leukemia virus 1 infection	4.23574e-20	MAPK1	mitogen-activated protein kinase 1	-2.14356	1.31317e-05
Human T-cell leukemia virus 1 infection	4.23574e-20	MAPK3	mitogen-activated protein kinase 3	2.12528	3.97174e-06
Human T-cell leukemia virus 1 infection	4.23574e-20	MAP2K2	mitogen-activated protein kinase kinase 2	2.92612	6.02726e-09
Human T-cell leukemia virus 1 infection	4.23574e-20	RELB	RELB proto-oncogene, NF-kB subunit	6.05584	1.28226e-20
Human T-cell leukemia virus 1 infection	4.23574e-20	SLC2A1	solute carrier family 2 member 1	2.5492	1.6364e-09
Human T-cell leukemia virus 1 infection	4.23574e-20	TERT	telomerase reverse transcriptase	2.0007	0.00209516
Human T-cell leukemia virus 1 infection	4.23574e-20	TGFB3	transforming growth factor beta 3	-2.17576	0.00162668
Human T-cell leukemia virus 1 infection	4.23574e-20	TGFBR1	transforming growth factor beta receptor 1	-2.01595	1.62249e-05
Human T-cell leukemia virus 1 infection	4.23574e-20	TLN1	talin 1	-3.26676	2.76325e-11
Human T-cell leukemia virus 1 infection	4.23574e-20	TNFRSF1A	TNF receptor superfamily member 1A	2.6822	3.68993e-10
Human T-cell leukemia virus 1 infection	4.23574e-20	VDAC2	voltage dependent anion channel 2	3.28396	1.35353e-13
Human T-cell leukemia virus 1 infection	4.23574e-20	ZFP36	ZFP36 ring finger protein	2.63147	5.26209e-10
Human T-cell leukemia virus 1 infection	4.23574e-20	IL1R2	interleukin 1 receptor type 2	-3.40288	1.80775e-08
Human T-cell leukemia virus 1 infection	4.23574e-20	FOSL1	FOS like 1, AP-1 transcription factor subunit	8.4262	1.10066e-25
Human T-cell leukemia virus 1 infection	4.23574e-20	TRRAP	transformation/transcription domain associated protein	-2.15758	0.000441957
Human T-cell leukemia virus 1 infection	4.23574e-20	KAT2B	lysine acetyltransferase 2B	-5.14336	1.43408e-13
Human T-cell leukemia virus 1 infection	4.23574e-20	CCNE2	cyclin E2	-10.3789	2.71394e-08
Human T-cell leukemia virus 1 infection	4.23574e-20	PTTG1	PTTG1 regulator of sister chromatid separation, securin	2.85302	3.27975e-08
Human T-cell leukemia virus 1 infection	4.23574e-20	AKT3	AKT serine/threonine kinase 3	-5.24677	2.83056e-06
Human T-cell leukemia virus 1 infection	4.23574e-20	ANAPC10	anaphase promoting complex subunit 10	2.2143	1.4719e-06
Human T-cell leukemia virus 1 infection	4.23574e-20	CREB3L2	cAMP responsive element binding protein 3 like 2	-2.36162	2.86743e-07
Human T-cell leukemia virus 1 infection	4.23574e-20	TLN2	talin 2	-2.3273	1.02856e-05
Human T-cell leukemia virus 1 infection	4.23574e-20	CREB3L3	cAMP responsive element binding protein 3 like 3	7.20785	2.27918e-31
Focal adhesion	5.62522e-20	ACTG1	actin gamma 1	3.32473	1.06314e-14
Focal adhesion	5.62522e-20	BIRC3	baculoviral IAP repeat containing 3	4.33399	8.17949e-12
Focal adhesion	5.62522e-20	CCND2	cyclin D2	3.47051	6.1208e-16
Focal adhesion	5.62522e-20	CHAD	chondroadherin	-4.32093	1.45475e-09
Focal adhesion	5.62522e-20	COL2A1	collagen type II alpha 1 chain	-5.48853	7.09593e-27
Focal adhesion	5.62522e-20	COL4A3	collagen type IV alpha 3 chain	-2.78104	0.000225764
Focal adhesion	5.62522e-20	COL4A4	collagen type IV alpha 4 chain	-8.31702	2.7257e-19
Focal adhesion	5.62522e-20	COL4A5	collagen type IV alpha 5 chain	-2.1255	0.00014254
Focal adhesion	5.62522e-20	COL6A1	collagen type VI alpha 1 chain	2.21566	2.99666e-07
Focal adhesion	5.62522e-20	COL6A2	collagen type VI alpha 2 chain	5.22536	6.76128e-17
Focal adhesion	5.62522e-20	DIAPH1	diaphanous related formin 1	-2.27275	1.50404e-06
Focal adhesion	5.62522e-20	DOCK1	dedicator of cytokinesis 1	-2.06411	0.00016619
Focal adhesion	5.62522e-20	EGFR	epidermal growth factor receptor	-2.37293	1.81808e-06
Focal adhesion	5.62522e-20	EMP1	epithelial membrane protein 1	4.59074	1.04146e-14
Focal adhesion	5.62522e-20	EMP2	epithelial membrane protein 2	-2.65477	1.97553e-10
Focal adhesion	5.62522e-20	ERBB2	erb-b2 receptor tyrosine kinase 2	-2.14493	5.6258e-07
Focal adhesion	5.62522e-20	FLNA	filamin A	3.21948	2.08151e-11
Focal adhesion	5.62522e-20	FLNC	filamin C	3.01765	2.71647e-11
Focal adhesion	5.62522e-20	ITGA1	integrin subunit alpha 1	-5.99005	7.36643e-27
Focal adhesion	5.62522e-20	ITGA2B	integrin subunit alpha 2b	2.04823	0.00286041
Focal adhesion	5.62522e-20	ITGA5	integrin subunit alpha 5	2.09352	1.42304e-05
Focal adhesion	5.62522e-20	ITGA7	integrin subunit alpha 7	-3.37612	2.2195e-15
Focal adhesion	5.62522e-20	ITGA9	integrin subunit alpha 9	-6.25974	3.10789e-21
Focal adhesion	5.62522e-20	ITGB4	integrin subunit beta 4	3.10581	3.30009e-13
Focal adhesion	5.62522e-20	ITGB5	integrin subunit beta 5	-2.10589	9.43184e-07
Focal adhesion	5.62522e-20	LAMA3	laminin subunit alpha 3	-3.39911	1.07181e-09
Focal adhesion	5.62522e-20	LAMB2	laminin subunit beta 2	-2.22166	2.64733e-07
Focal adhesion	5.62522e-20	LAMC2	laminin subunit gamma 2	3.48041	2.81448e-13
Focal adhesion	5.62522e-20	MYLK	myosin light chain kinase	-4.30728	3.21578e-10
Focal adhesion	5.62522e-20	PDGFRB	platelet derived growth factor receptor beta	-4.56721	4.30354e-13
Focal adhesion	5.62522e-20	PDPK1	3-phosphoinositide dependent protein kinase 1	-3.3305	4.07045e-08
Focal adhesion	5.62522e-20	PIK3CD	phosphatidylinositol-4,5-bisphosphate 3-kinase catalytic subunit delta	3.37473	4.31331e-09
Focal adhesion	5.62522e-20	PIK3R1	phosphoinositide-3-kinase regulatory subunit 1	-5.16577	4.04185e-15
Focal adhesion	5.62522e-20	PIK3R2	phosphoinositide-3-kinase regulatory subunit 2	-2.98232	6.31741e-13
Focal adhesion	5.62522e-20	PRKCG	protein kinase C gamma	3.40624	2.75748e-05
Focal adhesion	5.62522e-20	MAPK1	mitogen-activated protein kinase 1	-2.14356	1.31317e-05
Focal adhesion	5.62522e-20	MAPK3	mitogen-activated protein kinase 3	2.12528	3.97174e-06
Focal adhesion	5.62522e-20	SPP1	secreted phosphoprotein 1	5.16895	3.50046e-09
Focal adhesion	5.62522e-20	THBS1	thrombospondin 1	-5.69064	7.46331e-20
Focal adhesion	5.62522e-20	TLN1	talin 1	-3.26676	2.76325e-11
Focal adhesion	5.62522e-20	VASP	vasodilator stimulated phosphoprotein	2.46981	5.85214e-09
Focal adhesion	5.62522e-20	VEGFA	vascular endothelial growth factor A	2.85096	2.1801e-10
Focal adhesion	5.62522e-20	ZYX	zyxin	3.20396	1.50381e-12
Focal adhesion	5.62522e-20	ROCK2	Rho associated coiled-coil containing protein kinase 2	-2.26253	2.23536e-05
Focal adhesion	5.62522e-20	AKT3	AKT serine/threonine kinase 3	-5.24677	2.83056e-06
Focal adhesion	5.62522e-20	MYL12A	myosin light chain 12A	3.68716	6.32637e-16
Focal adhesion	5.62522e-20	PARVB	parvin beta	2.85421	3.26143e-10
Focal adhesion	5.62522e-20	MYLPF	myosin light chain, phosphorylatable, fast skeletal muscle	-5.58615	1.17409e-06
Focal adhesion	5.62522e-20	SHC3	SHC adaptor protein 3	-3.27147	8.73695e-05
Focal adhesion	5.62522e-20	PARVA	parvin alpha	-2.27006	1.09112e-07
Focal adhesion	5.62522e-20	PDGFC	platelet derived growth factor C	-3.18496	7.91881e-11
Focal adhesion	5.62522e-20	TLN2	talin 2	-2.3273	1.02856e-05
Focal adhesion	5.62522e-20	MYLK3	myosin light chain kinase 3	-3.20864	0.000225895
Focal adhesion	5.62522e-20	MYL12B	myosin light chain 12B	2.24462	9.4728e-07
Focal adhesion	5.62522e-20	LAMA1	laminin subunit alpha 1	-22.2096	4.13099e-60
Focal adhesion	5.62522e-20	MYLK4	myosin light chain kinase family member 4	-13.5811	2.16823e-13
Focal adhesion	5.62522e-20	BUB1B-PAK6	BUB1B-PAK6 readthrough	-2.33311	5.84674e-05
Signaling pathways regulating pluripotency of stem cells	1.35064e-19	ACVR1B	activin A receptor type 1B	-2.58986	4.57346e-08
Signaling pathways regulating pluripotency of stem cells	1.35064e-19	APC	APC regulator of WNT signaling pathway	-2.80601	5.21245e-08
Signaling pathways regulating pluripotency of stem cells	1.35064e-19	ZFHX3	zinc finger homeobox 3	-3.72579	1.05584e-15
Signaling pathways regulating pluripotency of stem cells	1.35064e-19	BMP4	bone morphogenetic protein 4	-2.0077	5.44127e-06
Signaling pathways regulating pluripotency of stem cells	1.35064e-19	BMPR1A	bone morphogenetic protein receptor type 1A	-2.42566	4.5024e-07
Signaling pathways regulating pluripotency of stem cells	1.35064e-19	BMPR2	bone morphogenetic protein receptor type 2	-3.4431	2.83833e-11
Signaling pathways regulating pluripotency of stem cells	1.35064e-19	DUSP9	dual specificity phosphatase 9	-4.21844	4.53152e-18
Signaling pathways regulating pluripotency of stem cells	1.35064e-19	DVL1	dishevelled segment polarity protein 1	2.38144	1.08546e-08
Signaling pathways regulating pluripotency of stem cells	1.35064e-19	FGFR3	fibroblast growth factor receptor 3	-2.67991	4.40779e-09
Signaling pathways regulating pluripotency of stem cells	1.35064e-19	FGFR2	fibroblast growth factor receptor 2	-6.91209	8.07278e-29
Signaling pathways regulating pluripotency of stem cells	1.35064e-19	ID1	inhibitor of DNA binding 1, HLH protein	5.92928	3.04046e-23
Signaling pathways regulating pluripotency of stem cells	1.35064e-19	IL6ST	interleukin 6 signal transducer	-3.1621	9.00875e-10
Signaling pathways regulating pluripotency of stem cells	1.35064e-19	JARID2	jumonji and AT-rich interaction domain containing 2	-2.00088	0.000155539
Signaling pathways regulating pluripotency of stem cells	1.35064e-19	LIF	LIF interleukin 6 family cytokine	3.19543	6.39233e-14
Signaling pathways regulating pluripotency of stem cells	1.35064e-19	SMAD1	SMAD family member 1	-2.4584	6.29655e-07
Signaling pathways regulating pluripotency of stem cells	1.35064e-19	MYC	MYC proto-oncogene, bHLH transcription factor	5.81869	1.65952e-28
Signaling pathways regulating pluripotency of stem cells	1.35064e-19	PIK3CD	phosphatidylinositol-4,5-bisphosphate 3-kinase catalytic subunit delta	3.37473	4.31331e-09
Signaling pathways regulating pluripotency of stem cells	1.35064e-19	PIK3R1	phosphoinositide-3-kinase regulatory subunit 1	-5.16577	4.04185e-15
Signaling pathways regulating pluripotency of stem cells	1.35064e-19	PIK3R2	phosphoinositide-3-kinase regulatory subunit 2	-2.98232	6.31741e-13
Signaling pathways regulating pluripotency of stem cells	1.35064e-19	POU5F1B	POU class 5 homeobox 1B	9.17974	9.22097e-07
Signaling pathways regulating pluripotency of stem cells	1.35064e-19	MAPK1	mitogen-activated protein kinase 1	-2.14356	1.31317e-05
Signaling pathways regulating pluripotency of stem cells	1.35064e-19	MAPK3	mitogen-activated protein kinase 3	2.12528	3.97174e-06
Signaling pathways regulating pluripotency of stem cells	1.35064e-19	MAPK11	mitogen-activated protein kinase 11	2.02153	0.00158303
Signaling pathways regulating pluripotency of stem cells	1.35064e-19	MAP2K2	mitogen-activated protein kinase kinase 2	2.92612	6.02726e-09
Signaling pathways regulating pluripotency of stem cells	1.35064e-19	REST	RE1 silencing transcription factor	-2.04788	2.87693e-05
Signaling pathways regulating pluripotency of stem cells	1.35064e-19	MAPK12	mitogen-activated protein kinase 12	3.49784	4.08821e-11
Signaling pathways regulating pluripotency of stem cells	1.35064e-19	SOX2	SRY-box transcription factor 2	-9.52289	1.58729e-24
Signaling pathways regulating pluripotency of stem cells	1.35064e-19	TCF7	transcription factor 7	-2.5209	1.34052e-09
Signaling pathways regulating pluripotency of stem cells	1.35064e-19	WNT5A	Wnt family member 5A	-2.99247	0.00594783
Signaling pathways regulating pluripotency of stem cells	1.35064e-19	WNT7B	Wnt family member 7B	2.53767	0.00361714
Signaling pathways regulating pluripotency of stem cells	1.35064e-19	WNT8B	Wnt family member 8B	3.72972	0.000650943
Signaling pathways regulating pluripotency of stem cells	1.35064e-19	WNT10B	Wnt family member 10B	2.17574	4.33027e-06
Signaling pathways regulating pluripotency of stem cells	1.35064e-19	WNT9A	Wnt family member 9A	-2.44289	0.00478976
Signaling pathways regulating pluripotency of stem cells	1.35064e-19	KAT6A	lysine acetyltransferase 6A	-2.14253	0.00101882
Signaling pathways regulating pluripotency of stem cells	1.35064e-19	AXIN2	axin 2	-5.48029	1.53025e-18
Signaling pathways regulating pluripotency of stem cells	1.35064e-19	FZD1	frizzled class receptor 1	-2.21805	5.89423e-05
Signaling pathways regulating pluripotency of stem cells	1.35064e-19	FZD4	frizzled class receptor 4	-4.90471	1.40993e-19
Signaling pathways regulating pluripotency of stem cells	1.35064e-19	FZD6	frizzled class receptor 6	-3.02175	1.64102e-08
Signaling pathways regulating pluripotency of stem cells	1.35064e-19	HESX1	HESX homeobox 1	3.89588	7.17712e-07
Signaling pathways regulating pluripotency of stem cells	1.35064e-19	AKT3	AKT serine/threonine kinase 3	-5.24677	2.83056e-06
Signaling pathways regulating pluripotency of stem cells	1.35064e-19	APC2	APC regulator of WNT signaling pathway 2	-2.2644	5.77006e-05
Signaling pathways regulating pluripotency of stem cells	1.35064e-19	WNT4	Wnt family member 4	2.28032	0.0240419
Signaling pathways regulating pluripotency of stem cells	1.35064e-19	WNT10A	Wnt family member 10A	4.73179	1.08352e-07
Signaling pathways regulating pluripotency of stem cells	1.35064e-19	WNT5B	Wnt family member 5B	-2.15187	0.0341739
Signaling pathways regulating pluripotency of stem cells	1.35064e-19	INHBE	inhibin subunit beta E	3.73773	1.58132e-10
Signaling pathways regulating pluripotency of stem cells	1.35064e-19	PCGF1	polycomb group ring finger 1	3.20379	5.89651e-11
Signaling pathways regulating pluripotency of stem cells	1.35064e-19	ACVR1C	activin A receptor type 1C	-3.47453	6.84903e-09
Hepatocellular carcinoma	1.55982e-19	ACTG1	actin gamma 1	3.32473	1.06314e-14
Hepatocellular carcinoma	1.55982e-19	APC	APC regulator of WNT signaling pathway	-2.80601	5.21245e-08
Hepatocellular carcinoma	1.55982e-19	BCL2L1	BCL2 like 1	2.08965	1.72402e-06
Hepatocellular carcinoma	1.55982e-19	CDK6	cyclin dependent kinase 6	-3.18499	3.45986e-12
Hepatocellular carcinoma	1.55982e-19	GADD45A	growth arrest and DNA damage inducible alpha	3.14631	1.32855e-13
Hepatocellular carcinoma	1.55982e-19	NQO1	NAD(P)H quinone dehydrogenase 1	2.78572	2.07342e-09
Hepatocellular carcinoma	1.55982e-19	DVL1	dishevelled segment polarity protein 1	2.38144	1.08546e-08
Hepatocellular carcinoma	1.55982e-19	EGFR	epidermal growth factor receptor	-2.37293	1.81808e-06
Hepatocellular carcinoma	1.55982e-19	GAB1	GRB2 associated binding protein 1	-2.37887	3.51147e-06
Hepatocellular carcinoma	1.55982e-19	GSTA1	glutathione S-transferase alpha 1	-4.15633	1.08471e-11
Hepatocellular carcinoma	1.55982e-19	GSTA2	glutathione S-transferase alpha 2	-3.68228	3.92763e-13
Hepatocellular carcinoma	1.55982e-19	IGF2	insulin like growth factor 2	-4.90796	1.6207e-22
Hepatocellular carcinoma	1.55982e-19	LRP5	LDL receptor related protein 5	2.30611	1.68981e-06
Hepatocellular carcinoma	1.55982e-19	MYC	MYC proto-oncogene, bHLH transcription factor	5.81869	1.65952e-28
Hepatocellular carcinoma	1.55982e-19	GADD45B	growth arrest and DNA damage inducible beta	4.21216	1.31948e-14
Hepatocellular carcinoma	1.55982e-19	PIK3CD	phosphatidylinositol-4,5-bisphosphate 3-kinase catalytic subunit delta	3.37473	4.31331e-09
Hepatocellular carcinoma	1.55982e-19	PIK3R1	phosphoinositide-3-kinase regulatory subunit 1	-5.16577	4.04185e-15
Hepatocellular carcinoma	1.55982e-19	PIK3R2	phosphoinositide-3-kinase regulatory subunit 2	-2.98232	6.31741e-13
Hepatocellular carcinoma	1.55982e-19	PLCG2	phospholipase C gamma 2	2.954	5.67425e-05
Hepatocellular carcinoma	1.55982e-19	PRKCG	protein kinase C gamma	3.40624	2.75748e-05
Hepatocellular carcinoma	1.55982e-19	MAPK1	mitogen-activated protein kinase 1	-2.14356	1.31317e-05
Hepatocellular carcinoma	1.55982e-19	MAPK3	mitogen-activated protein kinase 3	2.12528	3.97174e-06
Hepatocellular carcinoma	1.55982e-19	MAP2K2	mitogen-activated protein kinase kinase 2	2.92612	6.02726e-09
Hepatocellular carcinoma	1.55982e-19	SMARCA2	SWI/SNF related, matrix associated, actin dependent regulator of chromatin, subfamily a, member 2	-3.32876	2.88939e-09
Hepatocellular carcinoma	1.55982e-19	TCF7	transcription factor 7	-2.5209	1.34052e-09
Hepatocellular carcinoma	1.55982e-19	TERC	telomerase RNA component	-2.58845	0.0263841
Hepatocellular carcinoma	1.55982e-19	TERT	telomerase reverse transcriptase	2.0007	0.00209516
Hepatocellular carcinoma	1.55982e-19	TGFB3	transforming growth factor beta 3	-2.17576	0.00162668
Hepatocellular carcinoma	1.55982e-19	TGFBR1	transforming growth factor beta receptor 1	-2.01595	1.62249e-05
Hepatocellular carcinoma	1.55982e-19	TXNRD1	thioredoxin reductase 1	2.17844	9.71824e-06
Hepatocellular carcinoma	1.55982e-19	WNT5A	Wnt family member 5A	-2.99247	0.00594783
Hepatocellular carcinoma	1.55982e-19	WNT7B	Wnt family member 7B	2.53767	0.00361714
Hepatocellular carcinoma	1.55982e-19	WNT8B	Wnt family member 8B	3.72972	0.000650943
Hepatocellular carcinoma	1.55982e-19	WNT10B	Wnt family member 10B	2.17574	4.33027e-06
Hepatocellular carcinoma	1.55982e-19	WNT9A	Wnt family member 9A	-2.44289	0.00478976
Hepatocellular carcinoma	1.55982e-19	ARID1A	AT-rich interaction domain 1A	-3.92148	1.69015e-11
Hepatocellular carcinoma	1.55982e-19	AXIN2	axin 2	-5.48029	1.53025e-18
Hepatocellular carcinoma	1.55982e-19	FZD1	frizzled class receptor 1	-2.21805	5.89423e-05
Hepatocellular carcinoma	1.55982e-19	FZD4	frizzled class receptor 4	-4.90471	1.40993e-19
Hepatocellular carcinoma	1.55982e-19	FZD6	frizzled class receptor 6	-3.02175	1.64102e-08
Hepatocellular carcinoma	1.55982e-19	AKT3	AKT serine/threonine kinase 3	-5.24677	2.83056e-06
Hepatocellular carcinoma	1.55982e-19	APC2	APC regulator of WNT signaling pathway 2	-2.2644	5.77006e-05
Hepatocellular carcinoma	1.55982e-19	SHC3	SHC adaptor protein 3	-3.27147	8.73695e-05
Hepatocellular carcinoma	1.55982e-19	WNT4	Wnt family member 4	2.28032	0.0240419
Hepatocellular carcinoma	1.55982e-19	PBRM1	polybromo 1	-4.06497	3.55851e-12
Hepatocellular carcinoma	1.55982e-19	PHF10	PHD finger protein 10	-2.48045	1.00767e-08
Hepatocellular carcinoma	1.55982e-19	ARID1B	AT-rich interaction domain 1B	-3.53611	1.72079e-12
Hepatocellular carcinoma	1.55982e-19	WNT10A	Wnt family member 10A	4.73179	1.08352e-07
Hepatocellular carcinoma	1.55982e-19	WNT5B	Wnt family member 5B	-2.15187	0.0341739
Hepatocellular carcinoma	1.55982e-19	GSTO2	glutathione S-transferase omega 2	2.4707	0.0130223
Hepatocellular carcinoma	1.55982e-19	ARID2	AT-rich interaction domain 2	-2.2303	3.86468e-06
Proteoglycans in cancer	4.91318e-19	ACTG1	actin gamma 1	3.32473	1.06314e-14
Proteoglycans in cancer	4.91318e-19	ANK2	ankyrin 2	-8.79835	9.29952e-27
Proteoglycans in cancer	4.91318e-19	ANK3	ankyrin 3	-2.39901	8.65413e-06
Proteoglycans in cancer	4.91318e-19	CD44	CD44 molecule (Indian blood group)	3.45884	2.16354e-15
Proteoglycans in cancer	4.91318e-19	HBEGF	heparin binding EGF like growth factor	4.64149	5.06142e-18
Proteoglycans in cancer	4.91318e-19	EGFR	epidermal growth factor receptor	-2.37293	1.81808e-06
Proteoglycans in cancer	4.91318e-19	ERBB2	erb-b2 receptor tyrosine kinase 2	-2.14493	5.6258e-07
Proteoglycans in cancer	4.91318e-19	FLNA	filamin A	3.21948	2.08151e-11
Proteoglycans in cancer	4.91318e-19	FLNC	filamin C	3.01765	2.71647e-11
Proteoglycans in cancer	4.91318e-19	GAB1	GRB2 associated binding protein 1	-2.37887	3.51147e-06
Proteoglycans in cancer	4.91318e-19	HSPG2	heparan sulfate proteoglycan 2	-2.05825	7.38353e-05
Proteoglycans in cancer	4.91318e-19	IGF2	insulin like growth factor 2	-4.90796	1.6207e-22
Proteoglycans in cancer	4.91318e-19	ITGA5	integrin subunit alpha 5	2.09352	1.42304e-05
Proteoglycans in cancer	4.91318e-19	ITGB5	integrin subunit beta 5	-2.10589	9.43184e-07
Proteoglycans in cancer	4.91318e-19	ITPR2	inositol 1,4,5-trisphosphate receptor type 2	-4.81382	1.38838e-15
Proteoglycans in cancer	4.91318e-19	LUM	lumican	5.28691	1.65827e-07
Proteoglycans in cancer	4.91318e-19	MYC	MYC proto-oncogene, bHLH transcription factor	5.81869	1.65952e-28
Proteoglycans in cancer	4.91318e-19	PDPK1	3-phosphoinositide dependent protein kinase 1	-3.3305	4.07045e-08
Proteoglycans in cancer	4.91318e-19	PIK3CD	phosphatidylinositol-4,5-bisphosphate 3-kinase catalytic subunit delta	3.37473	4.31331e-09
Proteoglycans in cancer	4.91318e-19	PIK3R1	phosphoinositide-3-kinase regulatory subunit 1	-5.16577	4.04185e-15
Proteoglycans in cancer	4.91318e-19	PIK3R2	phosphoinositide-3-kinase regulatory subunit 2	-2.98232	6.31741e-13
Proteoglycans in cancer	4.91318e-19	PLAU	plasminogen activator, urokinase	4.67259	6.24713e-12
Proteoglycans in cancer	4.91318e-19	PLAUR	plasminogen activator, urokinase receptor	8.90743	2.28788e-28
Proteoglycans in cancer	4.91318e-19	PLCG2	phospholipase C gamma 2	2.954	5.67425e-05
Proteoglycans in cancer	4.91318e-19	PRKCG	protein kinase C gamma	3.40624	2.75748e-05
Proteoglycans in cancer	4.91318e-19	MAPK1	mitogen-activated protein kinase 1	-2.14356	1.31317e-05
Proteoglycans in cancer	4.91318e-19	MAPK3	mitogen-activated protein kinase 3	2.12528	3.97174e-06
Proteoglycans in cancer	4.91318e-19	MAPK11	mitogen-activated protein kinase 11	2.02153	0.00158303
Proteoglycans in cancer	4.91318e-19	MAP2K2	mitogen-activated protein kinase kinase 2	2.92612	6.02726e-09
Proteoglycans in cancer	4.91318e-19	PTCH1	patched 1	-4.11694	1.86185e-13
Proteoglycans in cancer	4.91318e-19	RPS6	ribosomal protein S6	2.55272	7.81127e-08
Proteoglycans in cancer	4.91318e-19	RRAS	RAS related	7.98992	7.57624e-23
Proteoglycans in cancer	4.91318e-19	MAPK12	mitogen-activated protein kinase 12	3.49784	4.08821e-11
Proteoglycans in cancer	4.91318e-19	SDC2	syndecan 2	-3.0287	6.14204e-13
Proteoglycans in cancer	4.91318e-19	SMO	smoothened, frizzled class receptor	-2.60812	3.57051e-10
Proteoglycans in cancer	4.91318e-19	TFAP4	transcription factor AP-4	2.00436	8.65566e-06
Proteoglycans in cancer	4.91318e-19	THBS1	thrombospondin 1	-5.69064	7.46331e-20
Proteoglycans in cancer	4.91318e-19	TIAM1	TIAM Rac1 associated GEF 1	-4.0805	2.58165e-09
Proteoglycans in cancer	4.91318e-19	TLR2	toll like receptor 2	-2.11396	8.86672e-06
Proteoglycans in cancer	4.91318e-19	VEGFA	vascular endothelial growth factor A	2.85096	2.1801e-10
Proteoglycans in cancer	4.91318e-19	WNT5A	Wnt family member 5A	-2.99247	0.00594783
Proteoglycans in cancer	4.91318e-19	WNT7B	Wnt family member 7B	2.53767	0.00361714
Proteoglycans in cancer	4.91318e-19	WNT8B	Wnt family member 8B	3.72972	0.000650943
Proteoglycans in cancer	4.91318e-19	WNT10B	Wnt family member 10B	2.17574	4.33027e-06
Proteoglycans in cancer	4.91318e-19	WNT9A	Wnt family member 9A	-2.44289	0.00478976
Proteoglycans in cancer	4.91318e-19	FZD1	frizzled class receptor 1	-2.21805	5.89423e-05
Proteoglycans in cancer	4.91318e-19	FZD4	frizzled class receptor 4	-4.90471	1.40993e-19
Proteoglycans in cancer	4.91318e-19	FZD6	frizzled class receptor 6	-3.02175	1.64102e-08
Proteoglycans in cancer	4.91318e-19	ROCK2	Rho associated coiled-coil containing protein kinase 2	-2.26253	2.23536e-05
Proteoglycans in cancer	4.91318e-19	AKT3	AKT serine/threonine kinase 3	-5.24677	2.83056e-06
Proteoglycans in cancer	4.91318e-19	FRS2	fibroblast growth factor receptor substrate 2	-4.39216	1.7206e-14
Proteoglycans in cancer	4.91318e-19	MRAS	muscle RAS oncogene homolog	-2.39428	0.000137564
Proteoglycans in cancer	4.91318e-19	ARHGEF12	Rho guanine nucleotide exchange factor 12	-3.02932	6.25216e-08
Proteoglycans in cancer	4.91318e-19	WNT4	Wnt family member 4	2.28032	0.0240419
Proteoglycans in cancer	4.91318e-19	WNT10A	Wnt family member 10A	4.73179	1.08352e-07
Proteoglycans in cancer	4.91318e-19	WNT5B	Wnt family member 5B	-2.15187	0.0341739
Salmonella infection	8.08579e-19	ACTG1	actin gamma 1	3.32473	1.06314e-14
Salmonella infection	8.08579e-19	BIRC3	baculoviral IAP repeat containing 3	4.33399	8.17949e-12
Salmonella infection	8.08579e-19	RHOG	ras homolog family member G	3.38824	2.72004e-11
Salmonella infection	8.08579e-19	CASP4	caspase 4	2.26912	2.00101e-07
Salmonella infection	8.08579e-19	CD14	CD14 molecule	2.13915	0.000287918
Salmonella infection	8.08579e-19	FLNA	filamin A	3.21948	2.08151e-11
Salmonella infection	8.08579e-19	FLNC	filamin C	3.01765	2.71647e-11
Salmonella infection	8.08579e-19	FOS	Fos proto-oncogene, AP-1 transcription factor subunit	3.11974	2.43629e-11
Salmonella infection	8.08579e-19	CXCL8	C-X-C motif chemokine ligand 8	2.28494	0.00858603
Salmonella infection	8.08579e-19	IL18	interleukin 18	2.44193	1.37013e-06
Salmonella infection	8.08579e-19	MYC	MYC proto-oncogene, bHLH transcription factor	5.81869	1.65952e-28
Salmonella infection	8.08579e-19	MYD88	MYD88 innate immune signal transduction adaptor	-3.87944	1.93669e-16
Salmonella infection	8.08579e-19	NAIP	NLR family apoptosis inhibitory protein	-2.41162	9.07236e-06
Salmonella infection	8.08579e-19	NFKB1	nuclear factor kappa B subunit 1	-2.6058	1.74942e-09
Salmonella infection	8.08579e-19	PIK3C2B	phosphatidylinositol-4-phosphate 3-kinase catalytic subunit type 2 beta	-2.20893	1.35979e-05
Salmonella infection	8.08579e-19	PIK3CD	phosphatidylinositol-4,5-bisphosphate 3-kinase catalytic subunit delta	3.37473	4.31331e-09
Salmonella infection	8.08579e-19	PODXL	podocalyxin like	-3.06355	2.59718e-11
Salmonella infection	8.08579e-19	MAPK1	mitogen-activated protein kinase 1	-2.14356	1.31317e-05
Salmonella infection	8.08579e-19	MAPK3	mitogen-activated protein kinase 3	2.12528	3.97174e-06
Salmonella infection	8.08579e-19	MAPK11	mitogen-activated protein kinase 11	2.02153	0.00158303
Salmonella infection	8.08579e-19	MAP2K2	mitogen-activated protein kinase kinase 2	2.92612	6.02726e-09
Salmonella infection	8.08579e-19	MAP2K6	mitogen-activated protein kinase kinase 6	-4.3017	3.00432e-20
Salmonella infection	8.08579e-19	RPS3	ribosomal protein S3	2.39684	6.99909e-07
Salmonella infection	8.08579e-19	RRAS	RAS related	7.98992	7.57624e-23
Salmonella infection	8.08579e-19	MAPK12	mitogen-activated protein kinase 12	3.49784	4.08821e-11
Salmonella infection	8.08579e-19	TCF7	transcription factor 7	-2.5209	1.34052e-09
Salmonella infection	8.08579e-19	TLR2	toll like receptor 2	-2.11396	8.86672e-06
Salmonella infection	8.08579e-19	TNFRSF1A	TNF receptor superfamily member 1A	2.6822	3.68993e-10
Salmonella infection	8.08579e-19	TUBB2A	tubulin beta 2A class IIa	2.37705	1.45367e-07
Salmonella infection	8.08579e-19	RIPK1	receptor interacting serine/threonine kinase 1	-3.38306	2.36624e-13
Salmonella infection	8.08579e-19	TNFSF10	TNF superfamily member 10	-5.04236	6.75598e-06
Salmonella infection	8.08579e-19	RIPK2	receptor interacting serine/threonine kinase 2	2.8293	1.5648e-11
Salmonella infection	8.08579e-19	TNFRSF10B	TNF receptor superfamily member 10b	2.14029	2.06735e-06
Salmonella infection	8.08579e-19	RAB9A	RAB9A, member RAS oncogene family	2.06377	4.3705e-06
Salmonella infection	8.08579e-19	ROCK2	Rho associated coiled-coil containing protein kinase 2	-2.26253	2.23536e-05
Salmonella infection	8.08579e-19	AKT3	AKT serine/threonine kinase 3	-5.24677	2.83056e-06
Salmonella infection	8.08579e-19	ARPC2	actin related protein 2/3 complex subunit 2	2.01126	7.16984e-06
Salmonella infection	8.08579e-19	TUBB3	tubulin beta 3 class III	2.55877	1.76284e-08
Salmonella infection	8.08579e-19	TUBB4A	tubulin beta 4A class IVa	3.34248	0.00150833
Salmonella infection	8.08579e-19	MYL12A	myosin light chain 12A	3.68716	6.32637e-16
Salmonella infection	8.08579e-19	ARHGEF26	Rho guanine nucleotide exchange factor 26	-5.0484	1.71735e-22
Salmonella infection	8.08579e-19	CYFIP2	cytoplasmic FMR1 interacting protein 2	-3.72837	4.69257e-17
Salmonella infection	8.08579e-19	VPS41	VPS41 subunit of HOPS complex	-2.05799	1.53218e-06
Salmonella infection	8.08579e-19	MYLPF	myosin light chain, phosphorylatable, fast skeletal muscle	-5.58615	1.17409e-06
Salmonella infection	8.08579e-19	RAB9B	RAB9B, member RAS oncogene family	-4.31517	2.2773e-07
Salmonella infection	8.08579e-19	DYNC2LI1	dynein cytoplasmic 2 light intermediate chain 1	2.1223	4.3327e-06
Salmonella infection	8.08579e-19	CYCS	cytochrome c, somatic	2.54017	2.46911e-09
Salmonella infection	8.08579e-19	VPS18	VPS18 core subunit of CORVET and HOPS complexes	-2.04977	3.36329e-06
Salmonella infection	8.08579e-19	KLC2	kinesin light chain 2	2.25472	1.05477e-07
Salmonella infection	8.08579e-19	VPS33A	VPS33A core subunit of CORVET and HOPS complexes	-2.20563	2.50191e-07
Salmonella infection	8.08579e-19	AHNAK	AHNAK nucleoprotein	-5.03564	1.40073e-12
Salmonella infection	8.08579e-19	FYCO1	FYVE and coiled-coil domain autophagy adaptor 1	-2.64325	9.9281e-07
Salmonella infection	8.08579e-19	DYNC2H1	dynein cytoplasmic 2 heavy chain 1	-4.12748	6.40092e-11
Salmonella infection	8.08579e-19	RILP	Rab interacting lysosomal protein	2.9158	2.21115e-07
Salmonella infection	8.08579e-19	KLC4	kinesin light chain 4	-2.16265	4.48938e-07
Salmonella infection	8.08579e-19	MYL12B	myosin light chain 12B	2.24462	9.4728e-07
Salmonella infection	8.08579e-19	ARL8A	ADP ribosylation factor like GTPase 8A	3.02149	2.34694e-10
Salmonella infection	8.08579e-19	DYNLL2	dynein light chain LC8-type 2	-2.2542	9.15133e-08
Salmonella infection	8.08579e-19	KLC3	kinesin light chain 3	2.0473	0.000126453
Salmonella infection	8.08579e-19	SNX33	sorting nexin 33	-3.24481	4.62203e-14
Salmonella infection	8.08579e-19	TUBB2B	tubulin beta 2B class IIb	3.50846	8.46429e-15
Salmonella infection	8.08579e-19	ACTR3C	actin related protein 3C	-5.00602	6.44125e-15
Wnt signaling pathway	2.09147e-18	APC	APC regulator of WNT signaling pathway	-2.80601	5.21245e-08
Wnt signaling pathway	2.09147e-18	CCND2	cyclin D2	3.47051	6.1208e-16
Wnt signaling pathway	2.09147e-18	CREBBP	CREB binding protein	-2.68169	2.13073e-07
Wnt signaling pathway	2.09147e-18	DVL1	dishevelled segment polarity protein 1	2.38144	1.08546e-08
Wnt signaling pathway	2.09147e-18	EP300	E1A binding protein p300	-4.02107	2.49699e-09
Wnt signaling pathway	2.09147e-18	PRICKLE3	prickle planar cell polarity protein 3	2.13806	7.41427e-05
Wnt signaling pathway	2.09147e-18	LRP5	LDL receptor related protein 5	2.30611	1.68981e-06
Wnt signaling pathway	2.09147e-18	MYC	MYC proto-oncogene, bHLH transcription factor	5.81869	1.65952e-28
Wnt signaling pathway	2.09147e-18	NFATC2	nuclear factor of activated T cells 2	-4.23568	2.93425e-17
Wnt signaling pathway	2.09147e-18	ROR1	receptor tyrosine kinase like orphan receptor 1	-6.49692	5.93041e-24
Wnt signaling pathway	2.09147e-18	SERPINF1	serpin family F member 1	-2.47913	6.52714e-08
Wnt signaling pathway	2.09147e-18	PLCB2	phospholipase C beta 2	2.46832	2.31002e-06
Wnt signaling pathway	2.09147e-18	PPP3CA	protein phosphatase 3 catalytic subunit alpha	-2.44025	2.25426e-08
Wnt signaling pathway	2.09147e-18	PPP3CC	protein phosphatase 3 catalytic subunit gamma	2.0667	3.94804e-05
Wnt signaling pathway	2.09147e-18	PRKCG	protein kinase C gamma	3.40624	2.75748e-05
Wnt signaling pathway	2.09147e-18	SFRP5	secreted frizzled related protein 5	2.14243	0.00480559
Wnt signaling pathway	2.09147e-18	TCF7	transcription factor 7	-2.5209	1.34052e-09
Wnt signaling pathway	2.09147e-18	TLE1	TLE family member 1, transcriptional corepressor	-3.30498	2.92233e-13
Wnt signaling pathway	2.09147e-18	TLE4	TLE family member 4, transcriptional corepressor	-2.27777	2.39932e-07
Wnt signaling pathway	2.09147e-18	WNT5A	Wnt family member 5A	-2.99247	0.00594783
Wnt signaling pathway	2.09147e-18	WNT7B	Wnt family member 7B	2.53767	0.00361714
Wnt signaling pathway	2.09147e-18	WNT8B	Wnt family member 8B	3.72972	0.000650943
Wnt signaling pathway	2.09147e-18	WNT10B	Wnt family member 10B	2.17574	4.33027e-06
Wnt signaling pathway	2.09147e-18	WNT9A	Wnt family member 9A	-2.44289	0.00478976
Wnt signaling pathway	2.09147e-18	FOSL1	FOS like 1, AP-1 transcription factor subunit	8.4262	1.10066e-25
Wnt signaling pathway	2.09147e-18	AXIN2	axin 2	-5.48029	1.53025e-18
Wnt signaling pathway	2.09147e-18	FZD1	frizzled class receptor 1	-2.21805	5.89423e-05
Wnt signaling pathway	2.09147e-18	FZD4	frizzled class receptor 4	-4.90471	1.40993e-19
Wnt signaling pathway	2.09147e-18	FZD6	frizzled class receptor 6	-3.02175	1.64102e-08
Wnt signaling pathway	2.09147e-18	CUL1	cullin 1	-2.69942	1.42353e-10
Wnt signaling pathway	2.09147e-18	LGR5	leucine rich repeat containing G protein-coupled receptor 5	-7.59775	2.58223e-21
Wnt signaling pathway	2.09147e-18	BTRC	beta-transducin repeat containing E3 ubiquitin protein ligase	-2.17727	4.35474e-06
Wnt signaling pathway	2.09147e-18	ROCK2	Rho associated coiled-coil containing protein kinase 2	-2.26253	2.23536e-05
Wnt signaling pathway	2.09147e-18	APC2	APC regulator of WNT signaling pathway 2	-2.2644	5.77006e-05
Wnt signaling pathway	2.09147e-18	DKK1	dickkopf WNT signaling pathway inhibitor 1	-2.63005	3.43148e-10
Wnt signaling pathway	2.09147e-18	PLCB1	phospholipase C beta 1	-2.18085	3.24869e-05
Wnt signaling pathway	2.09147e-18	WNT4	Wnt family member 4	2.28032	0.0240419
Wnt signaling pathway	2.09147e-18	RNF43	ring finger protein 43	-2.85854	1.84138e-11
Wnt signaling pathway	2.09147e-18	LGR4	leucine rich repeat containing G protein-coupled receptor 4	-2.54994	2.3253e-06
Wnt signaling pathway	2.09147e-18	CHD8	chromodomain helicase DNA binding protein 8	-2.02927	2.36343e-05
Wnt signaling pathway	2.09147e-18	PORCN	porcupine O-acyltransferase	5.01392	1.94145e-12
Wnt signaling pathway	2.09147e-18	TLE6	TLE family member 6, subcortical maternal complex member	4.25507	4.73472e-06
Wnt signaling pathway	2.09147e-18	WNT10A	Wnt family member 10A	4.73179	1.08352e-07
Wnt signaling pathway	2.09147e-18	WNT5B	Wnt family member 5B	-2.15187	0.0341739
Wnt signaling pathway	2.09147e-18	VANGL1	VANGL planar cell polarity protein 1	-2.90195	1.71621e-10
Wnt signaling pathway	2.09147e-18	ZNRF3	zinc and ring finger 3	-3.60083	6.90946e-17
Wnt signaling pathway	2.09147e-18	NKD1	NKD inhibitor of WNT signaling pathway 1	-18.5904	4.11567e-53
Wnt signaling pathway	2.09147e-18	NKD2	NKD inhibitor of WNT signaling pathway 2	6.1084	4.49381e-23
Wnt signaling pathway	2.09147e-18	NOTUM	notum, palmitoleoyl-protein carboxylesterase	2.11705	3.02769e-05
Wnt signaling pathway	2.09147e-18	PRICKLE2	prickle planar cell polarity protein 2	-7.56323	2.16721e-09
Rap1 signaling pathway	8.1066e-18	ACTG1	actin gamma 1	3.32473	1.06314e-14
Rap1 signaling pathway	8.1066e-18	ADCY1	adenylate cyclase 1	-2.71487	8.4309e-08
Rap1 signaling pathway	8.1066e-18	ADCY5	adenylate cyclase 5	-4.38793	6.92718e-12
Rap1 signaling pathway	8.1066e-18	ADCY9	adenylate cyclase 9	-2.30042	5.64084e-07
Rap1 signaling pathway	8.1066e-18	CDH1	cadherin 1	-2.37978	6.89641e-07
Rap1 signaling pathway	8.1066e-18	CSF1R	colony stimulating factor 1 receptor	-3.45092	3.62117e-07
Rap1 signaling pathway	8.1066e-18	DRD2	dopamine receptor D2	-6.85002	6.52503e-29
Rap1 signaling pathway	8.1066e-18	EFNA4	ephrin A4	2.27149	1.65894e-05
Rap1 signaling pathway	8.1066e-18	EGFR	epidermal growth factor receptor	-2.37293	1.81808e-06
Rap1 signaling pathway	8.1066e-18	EPHA2	EPH receptor A2	5.25666	4.98785e-24
Rap1 signaling pathway	8.1066e-18	FGFR3	fibroblast growth factor receptor 3	-2.67991	4.40779e-09
Rap1 signaling pathway	8.1066e-18	FGFR2	fibroblast growth factor receptor 2	-6.91209	8.07278e-29
Rap1 signaling pathway	8.1066e-18	GNAO1	G protein subunit alpha o1	2.13181	0.0117269
Rap1 signaling pathway	8.1066e-18	GRIN1	glutamate ionotropic receptor NMDA type subunit 1	5.47104	1.11041e-16
Rap1 signaling pathway	8.1066e-18	ID1	inhibitor of DNA binding 1, HLH protein	5.92928	3.04046e-23
Rap1 signaling pathway	8.1066e-18	ITGA2B	integrin subunit alpha 2b	2.04823	0.00286041
Rap1 signaling pathway	8.1066e-18	KITLG	KIT ligand	-2.68528	1.34207e-07
Rap1 signaling pathway	8.1066e-18	NGFR	nerve growth factor receptor	115.978	1.73349e-50
Rap1 signaling pathway	8.1066e-18	P2RY1	purinergic receptor P2Y1	-9.6978	1.22691e-10
Rap1 signaling pathway	8.1066e-18	PDGFRB	platelet derived growth factor receptor beta	-4.56721	4.30354e-13
Rap1 signaling pathway	8.1066e-18	PIK3CD	phosphatidylinositol-4,5-bisphosphate 3-kinase catalytic subunit delta	3.37473	4.31331e-09
Rap1 signaling pathway	8.1066e-18	PIK3R1	phosphoinositide-3-kinase regulatory subunit 1	-5.16577	4.04185e-15
Rap1 signaling pathway	8.1066e-18	PIK3R2	phosphoinositide-3-kinase regulatory subunit 2	-2.98232	6.31741e-13
Rap1 signaling pathway	8.1066e-18	PLCB2	phospholipase C beta 2	2.46832	2.31002e-06
Rap1 signaling pathway	8.1066e-18	PRKCG	protein kinase C gamma	3.40624	2.75748e-05
Rap1 signaling pathway	8.1066e-18	MAPK1	mitogen-activated protein kinase 1	-2.14356	1.31317e-05
Rap1 signaling pathway	8.1066e-18	MAPK3	mitogen-activated protein kinase 3	2.12528	3.97174e-06
Rap1 signaling pathway	8.1066e-18	MAPK11	mitogen-activated protein kinase 11	2.02153	0.00158303
Rap1 signaling pathway	8.1066e-18	MAP2K2	mitogen-activated protein kinase kinase 2	2.92612	6.02726e-09
Rap1 signaling pathway	8.1066e-18	MAP2K6	mitogen-activated protein kinase kinase 6	-4.3017	3.00432e-20
Rap1 signaling pathway	8.1066e-18	RRAS	RAS related	7.98992	7.57624e-23
Rap1 signaling pathway	8.1066e-18	MAPK12	mitogen-activated protein kinase 12	3.49784	4.08821e-11
Rap1 signaling pathway	8.1066e-18	SIPA1	signal-induced proliferation-associated 1	2.62367	1.83488e-07
Rap1 signaling pathway	8.1066e-18	THBS1	thrombospondin 1	-5.69064	7.46331e-20
Rap1 signaling pathway	8.1066e-18	TIAM1	TIAM Rac1 associated GEF 1	-4.0805	2.58165e-09
Rap1 signaling pathway	8.1066e-18	TLN1	talin 1	-3.26676	2.76325e-11
Rap1 signaling pathway	8.1066e-18	VASP	vasodilator stimulated phosphoprotein	2.46981	5.85214e-09
Rap1 signaling pathway	8.1066e-18	VEGFA	vascular endothelial growth factor A	2.85096	2.1801e-10
Rap1 signaling pathway	8.1066e-18	FGF23	fibroblast growth factor 23	-7.93528	3.79239e-15
Rap1 signaling pathway	8.1066e-18	SKAP1	src kinase associated phosphoprotein 1	38.1696	6.88466e-19
Rap1 signaling pathway	8.1066e-18	MAGI1	membrane associated guanylate kinase, WW and PDZ domain containing 1	-3.53631	9.54186e-13
Rap1 signaling pathway	8.1066e-18	RAPGEF2	Rap guanine nucleotide exchange factor 2	-2.70258	2.31231e-06
Rap1 signaling pathway	8.1066e-18	FARP2	FERM, ARH/RhoGEF and pleckstrin domain protein 2	-4.1324	2.91574e-10
Rap1 signaling pathway	8.1066e-18	AKT3	AKT serine/threonine kinase 3	-5.24677	2.83056e-06
Rap1 signaling pathway	8.1066e-18	RAPGEF3	Rap guanine nucleotide exchange factor 3	2.57938	0.000196643
Rap1 signaling pathway	8.1066e-18	MRAS	muscle RAS oncogene homolog	-2.39428	0.000137564
Rap1 signaling pathway	8.1066e-18	SIPA1L3	signal induced proliferation associated 1 like 3	-4.75869	1.4913e-14
Rap1 signaling pathway	8.1066e-18	PLCB1	phospholipase C beta 1	-2.18085	3.24869e-05
Rap1 signaling pathway	8.1066e-18	EVL	Enah/Vasp-like	-3.77139	4.33153e-06
Rap1 signaling pathway	8.1066e-18	RAPGEF6	Rap guanine nucleotide exchange factor 6	-2.56798	7.58016e-06
Rap1 signaling pathway	8.1066e-18	PDGFC	platelet derived growth factor C	-3.18496	7.91881e-11
Rap1 signaling pathway	8.1066e-18	ARAP3	ArfGAP with RhoGAP domain, ankyrin repeat and PH domain 3	-2.49048	7.09441e-08
Rap1 signaling pathway	8.1066e-18	TLN2	talin 2	-2.3273	1.02856e-05
Rap1 signaling pathway	8.1066e-18	CALML4	calmodulin like 4	-2.13765	4.56678e-06
Rap1 signaling pathway	8.1066e-18	MAGI3	membrane associated guanylate kinase, WW and PDZ domain containing 3	-2.71963	2.91566e-07
Motor proteins	1.90352e-17	ACTA1	actin alpha 1, skeletal muscle	-3.33066	0.00630716
Motor proteins	1.90352e-17	ACTG1	actin gamma 1	3.32473	1.06314e-14
Motor proteins	1.90352e-17	KIF1A	kinesin family member 1A	2.90914	1.36573e-10
Motor proteins	1.90352e-17	DNAH6	dynein axonemal heavy chain 6	-3.22924	2.09794e-05
Motor proteins	1.90352e-17	KIFC3	kinesin family member C3	2.52945	1.28644e-09
Motor proteins	1.90352e-17	MYH4	myosin heavy chain 4	5.30888	6.55316e-07
Motor proteins	1.90352e-17	MYH9	myosin heavy chain 9	-2.20402	4.46133e-06
Motor proteins	1.90352e-17	MYH10	myosin heavy chain 10	-2.24417	2.11572e-05
Motor proteins	1.90352e-17	MYO1D	myosin ID	-2.66462	7.07455e-10
Motor proteins	1.90352e-17	MYO5A	myosin VA	-2.39373	1.57493e-06
Motor proteins	1.90352e-17	MYO7A	myosin VIIA	-3.73196	1.07582e-16
Motor proteins	1.90352e-17	MYO7B	myosin VIIB	2.49498	4.50758e-08
Motor proteins	1.90352e-17	MYO9A	myosin IXA	-4.07828	2.67103e-14
Motor proteins	1.90352e-17	MYO10	myosin X	-2.54966	3.27345e-06
Motor proteins	1.90352e-17	TCTE3	t-complex-associated-testis-expressed 3	2.04897	0.000206331
Motor proteins	1.90352e-17	TNNI2	troponin I2, fast skeletal type	-5.09882	2.54962e-12
Motor proteins	1.90352e-17	TNNI3	troponin I3, cardiac type	5.99973	2.33812e-07
Motor proteins	1.90352e-17	TNNT1	troponin T1, slow skeletal type	2.33418	4.4595e-06
Motor proteins	1.90352e-17	TNNT2	troponin T2, cardiac type	-2.60134	0.00835742
Motor proteins	1.90352e-17	TPM2	tropomyosin 2	2.55536	2.92419e-07
Motor proteins	1.90352e-17	TUBB2A	tubulin beta 2A class IIa	2.37705	1.45367e-07
Motor proteins	1.90352e-17	DNAH11	dynein axonemal heavy chain 11	-2.24165	0.0382148
Motor proteins	1.90352e-17	KIF3B	kinesin family member 3B	-2.03553	2.06542e-05
Motor proteins	1.90352e-17	TUBB3	tubulin beta 3 class III	2.55877	1.76284e-08
Motor proteins	1.90352e-17	TUBB4A	tubulin beta 4A class IVa	3.34248	0.00150833
Motor proteins	1.90352e-17	MYL12A	myosin light chain 12A	3.68716	6.32637e-16
Motor proteins	1.90352e-17	KIF2C	kinesin family member 2C	2.13585	6.33208e-07
Motor proteins	1.90352e-17	KIF21B	kinesin family member 21B	3.89654	2.6739e-11
Motor proteins	1.90352e-17	KIF1B	kinesin family member 1B	-2.40681	3.58886e-06
Motor proteins	1.90352e-17	MYLPF	myosin light chain, phosphorylatable, fast skeletal muscle	-5.58615	1.17409e-06
Motor proteins	1.90352e-17	TUBE1	tubulin epsilon 1	5.1752	9.68119e-23
Motor proteins	1.90352e-17	DYNC2LI1	dynein cytoplasmic 2 light intermediate chain 1	2.1223	4.3327e-06
Motor proteins	1.90352e-17	KIF26B	kinesin family member 26B	-31.1044	6.99899e-50
Motor proteins	1.90352e-17	DNAH3	dynein axonemal heavy chain 3	-2.66272	1.81676e-06
Motor proteins	1.90352e-17	MYO5C	myosin VC	-4.9858	3.68511e-16
Motor proteins	1.90352e-17	STARD9	StAR related lipid transfer domain containing 9	-5.55505	5.34548e-07
Motor proteins	1.90352e-17	KIF17	kinesin family member 17	6.01282	4.03977e-09
Motor proteins	1.90352e-17	KIF13A	kinesin family member 13A	-3.57212	5.05035e-12
Motor proteins	1.90352e-17	KIF9	kinesin family member 9	2.08863	0.000640725
Motor proteins	1.90352e-17	KLC2	kinesin light chain 2	2.25472	1.05477e-07
Motor proteins	1.90352e-17	DYNC2H1	dynein cytoplasmic 2 heavy chain 1	-4.12748	6.40092e-11
Motor proteins	1.90352e-17	HOOK3	hook microtubule tethering protein 3	-3.00382	2.79251e-10
Motor proteins	1.90352e-17	KLC4	kinesin light chain 4	-2.16265	4.48938e-07
Motor proteins	1.90352e-17	BICDL1	BICD family like cargo adaptor 1	2.02533	8.10557e-06
Motor proteins	1.90352e-17	MYL12B	myosin light chain 12B	2.24462	9.4728e-07
Motor proteins	1.90352e-17	DNAH14	dynein axonemal heavy chain 14	2.24029	1.45094e-07
Motor proteins	1.90352e-17	DYNLL2	dynein light chain LC8-type 2	-2.2542	9.15133e-08
Motor proteins	1.90352e-17	BICDL2	BICD family like cargo adaptor 2	2.15037	2.97937e-06
Motor proteins	1.90352e-17	DNAH2	dynein axonemal heavy chain 2	-30.0116	4.82185e-42
Motor proteins	1.90352e-17	KLC3	kinesin light chain 3	2.0473	0.000126453
Motor proteins	1.90352e-17	KIF24	kinesin family member 24	-2.12394	1.30386e-05
Motor proteins	1.90352e-17	TUBB2B	tubulin beta 2B class IIb	3.50846	8.46429e-15
Gastric cancer	3.24272e-17	APC	APC regulator of WNT signaling pathway	-2.80601	5.21245e-08
Gastric cancer	3.24272e-17	CDH1	cadherin 1	-2.37978	6.89641e-07
Gastric cancer	3.24272e-17	CDK2	cyclin dependent kinase 2	-2.08438	2.31905e-06
Gastric cancer	3.24272e-17	CDX2	caudal type homeobox 2	-2.00933	4.99426e-06
Gastric cancer	3.24272e-17	GADD45A	growth arrest and DNA damage inducible alpha	3.14631	1.32855e-13
Gastric cancer	3.24272e-17	DVL1	dishevelled segment polarity protein 1	2.38144	1.08546e-08
Gastric cancer	3.24272e-17	EGFR	epidermal growth factor receptor	-2.37293	1.81808e-06
Gastric cancer	3.24272e-17	ERBB2	erb-b2 receptor tyrosine kinase 2	-2.14493	5.6258e-07
Gastric cancer	3.24272e-17	FGFR2	fibroblast growth factor receptor 2	-6.91209	8.07278e-29
Gastric cancer	3.24272e-17	GAB1	GRB2 associated binding protein 1	-2.37887	3.51147e-06
Gastric cancer	3.24272e-17	LRP5	LDL receptor related protein 5	2.30611	1.68981e-06
Gastric cancer	3.24272e-17	MYC	MYC proto-oncogene, bHLH transcription factor	5.81869	1.65952e-28
Gastric cancer	3.24272e-17	GADD45B	growth arrest and DNA damage inducible beta	4.21216	1.31948e-14
Gastric cancer	3.24272e-17	ABCB1	ATP binding cassette subfamily B member 1	-3.81887	2.26107e-14
Gastric cancer	3.24272e-17	PIK3CD	phosphatidylinositol-4,5-bisphosphate 3-kinase catalytic subunit delta	3.37473	4.31331e-09
Gastric cancer	3.24272e-17	PIK3R1	phosphoinositide-3-kinase regulatory subunit 1	-5.16577	4.04185e-15
Gastric cancer	3.24272e-17	PIK3R2	phosphoinositide-3-kinase regulatory subunit 2	-2.98232	6.31741e-13
Gastric cancer	3.24272e-17	MAPK1	mitogen-activated protein kinase 1	-2.14356	1.31317e-05
Gastric cancer	3.24272e-17	MAPK3	mitogen-activated protein kinase 3	2.12528	3.97174e-06
Gastric cancer	3.24272e-17	MAP2K2	mitogen-activated protein kinase kinase 2	2.92612	6.02726e-09
Gastric cancer	3.24272e-17	RARB	retinoic acid receptor beta	-2.65651	1.24612e-05
Gastric cancer	3.24272e-17	RXRA	retinoid X receptor alpha	-2.32114	8.64553e-08
Gastric cancer	3.24272e-17	TCF7	transcription factor 7	-2.5209	1.34052e-09
Gastric cancer	3.24272e-17	TERC	telomerase RNA component	-2.58845	0.0263841
Gastric cancer	3.24272e-17	TERT	telomerase reverse transcriptase	2.0007	0.00209516
Gastric cancer	3.24272e-17	TGFB3	transforming growth factor beta 3	-2.17576	0.00162668
Gastric cancer	3.24272e-17	TGFBR1	transforming growth factor beta receptor 1	-2.01595	1.62249e-05
Gastric cancer	3.24272e-17	WNT5A	Wnt family member 5A	-2.99247	0.00594783
Gastric cancer	3.24272e-17	WNT7B	Wnt family member 7B	2.53767	0.00361714
Gastric cancer	3.24272e-17	WNT8B	Wnt family member 8B	3.72972	0.000650943
Gastric cancer	3.24272e-17	WNT10B	Wnt family member 10B	2.17574	4.33027e-06
Gastric cancer	3.24272e-17	WNT9A	Wnt family member 9A	-2.44289	0.00478976
Gastric cancer	3.24272e-17	FGF23	fibroblast growth factor 23	-7.93528	3.79239e-15
Gastric cancer	3.24272e-17	AXIN2	axin 2	-5.48029	1.53025e-18
Gastric cancer	3.24272e-17	FZD1	frizzled class receptor 1	-2.21805	5.89423e-05
Gastric cancer	3.24272e-17	FZD4	frizzled class receptor 4	-4.90471	1.40993e-19
Gastric cancer	3.24272e-17	FZD6	frizzled class receptor 6	-3.02175	1.64102e-08
Gastric cancer	3.24272e-17	CCNE2	cyclin E2	-10.3789	2.71394e-08
Gastric cancer	3.24272e-17	AKT3	AKT serine/threonine kinase 3	-5.24677	2.83056e-06
Gastric cancer	3.24272e-17	APC2	APC regulator of WNT signaling pathway 2	-2.2644	5.77006e-05
Gastric cancer	3.24272e-17	SHC3	SHC adaptor protein 3	-3.27147	8.73695e-05
Gastric cancer	3.24272e-17	WNT4	Wnt family member 4	2.28032	0.0240419
Gastric cancer	3.24272e-17	WNT10A	Wnt family member 10A	4.73179	1.08352e-07
Gastric cancer	3.24272e-17	WNT5B	Wnt family member 5B	-2.15187	0.0341739
Gastric cancer	3.24272e-17	REG4	regenerating family member 4	-2.01146	0.0129427
Shigellosis	4.83e-17	ACTG1	actin gamma 1	3.32473	1.06314e-14
Shigellosis	4.83e-17	ATM	ATM serine/threonine kinase	-2.05222	0.000583079
Shigellosis	4.83e-17	BCL2L1	BCL2 like 1	2.08965	1.72402e-06
Shigellosis	4.83e-17	BNIP3	BCL2 interacting protein 3	-3.21546	9.21055e-13
Shigellosis	4.83e-17	CASP4	caspase 4	2.26912	2.00101e-07
Shigellosis	4.83e-17	CD14	CD14 molecule	2.13915	0.000287918
Shigellosis	4.83e-17	CD44	CD44 molecule (Indian blood group)	3.45884	2.16354e-15
Shigellosis	4.83e-17	DIAPH1	diaphanous related formin 1	-2.27275	1.50404e-06
Shigellosis	4.83e-17	DOCK1	dedicator of cytokinesis 1	-2.06411	0.00016619
Shigellosis	4.83e-17	EGFR	epidermal growth factor receptor	-2.37293	1.81808e-06
Shigellosis	4.83e-17	IL1R1	interleukin 1 receptor type 1	-5.42571	6.14003e-21
Shigellosis	4.83e-17	CXCL8	C-X-C motif chemokine ligand 8	2.28494	0.00858603
Shigellosis	4.83e-17	IL18	interleukin 18	2.44193	1.37013e-06
Shigellosis	4.83e-17	ITGA5	integrin subunit alpha 5	2.09352	1.42304e-05
Shigellosis	4.83e-17	ITPR2	inositol 1,4,5-trisphosphate receptor type 2	-4.81382	1.38838e-15
Shigellosis	4.83e-17	MYD88	MYD88 innate immune signal transduction adaptor	-3.87944	1.93669e-16
Shigellosis	4.83e-17	NAIP	NLR family apoptosis inhibitory protein	-2.41162	9.07236e-06
Shigellosis	4.83e-17	NFKB1	nuclear factor kappa B subunit 1	-2.6058	1.74942e-09
Shigellosis	4.83e-17	PIK3CD	phosphatidylinositol-4,5-bisphosphate 3-kinase catalytic subunit delta	3.37473	4.31331e-09
Shigellosis	4.83e-17	PIK3R1	phosphoinositide-3-kinase regulatory subunit 1	-5.16577	4.04185e-15
Shigellosis	4.83e-17	PIK3R2	phosphoinositide-3-kinase regulatory subunit 2	-2.98232	6.31741e-13
Shigellosis	4.83e-17	PLCB2	phospholipase C beta 2	2.46832	2.31002e-06
Shigellosis	4.83e-17	PLCG2	phospholipase C gamma 2	2.954	5.67425e-05
Shigellosis	4.83e-17	MAPK1	mitogen-activated protein kinase 1	-2.14356	1.31317e-05
Shigellosis	4.83e-17	MAPK3	mitogen-activated protein kinase 3	2.12528	3.97174e-06
Shigellosis	4.83e-17	MAPK11	mitogen-activated protein kinase 11	2.02153	0.00158303
Shigellosis	4.83e-17	RPS27A	ribosomal protein S27a	2.71805	2.84783e-07
Shigellosis	4.83e-17	MAPK12	mitogen-activated protein kinase 12	3.49784	4.08821e-11
Shigellosis	4.83e-17	TLN1	talin 1	-3.26676	2.76325e-11
Shigellosis	4.83e-17	TNFRSF1A	TNF receptor superfamily member 1A	2.6822	3.68993e-10
Shigellosis	4.83e-17	UBA52	ubiquitin A-52 residue ribosomal protein fusion product 1	2.57842	5.83958e-06
Shigellosis	4.83e-17	UBC	ubiquitin C	2.35864	4.54449e-07
Shigellosis	4.83e-17	H3C4	H3 clustered histone 4	4.32985	0.000262796
Shigellosis	4.83e-17	H3C6	H3 clustered histone 6	-2.5919	1.33737e-05
Shigellosis	4.83e-17	H3C8	H3 clustered histone 8	-3.02856	5.1595e-05
Shigellosis	4.83e-17	CUL1	cullin 1	-2.69942	1.42353e-10
Shigellosis	4.83e-17	RIPK1	receptor interacting serine/threonine kinase 1	-3.38306	2.36624e-13
Shigellosis	4.83e-17	RIPK2	receptor interacting serine/threonine kinase 2	2.8293	1.5648e-11
Shigellosis	4.83e-17	SQSTM1	sequestosome 1	3.14647	5.88948e-13
Shigellosis	4.83e-17	BTRC	beta-transducin repeat containing E3 ubiquitin protein ligase	-2.17727	4.35474e-06
Shigellosis	4.83e-17	ARHGEF2	Rho/Rac guanine nucleotide exchange factor 2	2.36868	1.90709e-08
Shigellosis	4.83e-17	ROCK2	Rho associated coiled-coil containing protein kinase 2	-2.26253	2.23536e-05
Shigellosis	4.83e-17	AKT3	AKT serine/threonine kinase 3	-5.24677	2.83056e-06
Shigellosis	4.83e-17	ARPC2	actin related protein 2/3 complex subunit 2	2.01126	7.16984e-06
Shigellosis	4.83e-17	RRAGB	Ras related GTP binding B	-2.67281	6.45408e-09
Shigellosis	4.83e-17	RBCK1	RANBP2-type and C3HC4-type zinc finger containing 1	7.84383	3.09748e-34
Shigellosis	4.83e-17	MYL12A	myosin light chain 12A	3.68716	6.32637e-16
Shigellosis	4.83e-17	PLCB1	phospholipase C beta 1	-2.18085	3.24869e-05
Shigellosis	4.83e-17	TECPR1	tectonin beta-propeller repeat containing 1	-2.05697	2.14396e-05
Shigellosis	4.83e-17	MYLPF	myosin light chain, phosphorylatable, fast skeletal muscle	-5.58615	1.17409e-06
Shigellosis	4.83e-17	CYCS	cytochrome c, somatic	2.54017	2.46911e-09
Shigellosis	4.83e-17	WIPI1	WD repeat domain, phosphoinositide interacting 1	3.09323	4.06155e-13
Shigellosis	4.83e-17	RRAGD	Ras related GTP binding D	2.47208	1.74584e-06
Shigellosis	4.83e-17	TLN2	talin 2	-2.3273	1.02856e-05
Shigellosis	4.83e-17	MYL12B	myosin light chain 12B	2.24462	9.4728e-07
Shigellosis	4.83e-17	PLCD3	phospholipase C delta 3	2.38921	8.83804e-09
Shigellosis	4.83e-17	U2AF1L4	U2 small nuclear RNA auxiliary factor 1 like 4	3.66095	1.23989e-09
Shigellosis	4.83e-17	MAP1LC3B2	microtubule associated protein 1 light chain 3 beta 2	2.09183	0.00633452
Shigellosis	4.83e-17	ACTR3C	actin related protein 3C	-5.00602	6.44125e-15
Cellular senescence	2.17541e-16	SLC25A5	solute carrier family 25 member 5	2.23163	5.85291e-07
Cellular senescence	2.17541e-16	SLC25A6	solute carrier family 25 member 6	2.42574	8.02823e-08
Cellular senescence	2.17541e-16	ATM	ATM serine/threonine kinase	-2.05222	0.000583079
Cellular senescence	2.17541e-16	ZFP36L2	ZFP36 ring finger protein like 2	-3.20351	1.60843e-12
Cellular senescence	2.17541e-16	CACNA1D	calcium voltage-gated channel subunit alpha1 D	-17.0623	1.55133e-39
Cellular senescence	2.17541e-16	CCND2	cyclin D2	3.47051	6.1208e-16
Cellular senescence	2.17541e-16	CDK1	cyclin dependent kinase 1	2.01135	4.81053e-06
Cellular senescence	2.17541e-16	CDK2	cyclin dependent kinase 2	-2.08438	2.31905e-06
Cellular senescence	2.17541e-16	CDK6	cyclin dependent kinase 6	-3.18499	3.45986e-12
Cellular senescence	2.17541e-16	GADD45A	growth arrest and DNA damage inducible alpha	3.14631	1.32855e-13
Cellular senescence	2.17541e-16	EIF4EBP1	eukaryotic translation initiation factor 4E binding protein 1	4.60479	3.05425e-14
Cellular senescence	2.17541e-16	GATA4	GATA binding protein 4	-4.04441	7.17195e-10
Cellular senescence	2.17541e-16	HLA-E	major histocompatibility complex, class I, E	2.35243	9.50688e-08
Cellular senescence	2.17541e-16	CXCL8	C-X-C motif chemokine ligand 8	2.28494	0.00858603
Cellular senescence	2.17541e-16	ITPR2	inositol 1,4,5-trisphosphate receptor type 2	-4.81382	1.38838e-15
Cellular senescence	2.17541e-16	MYC	MYC proto-oncogene, bHLH transcription factor	5.81869	1.65952e-28
Cellular senescence	2.17541e-16	GADD45B	growth arrest and DNA damage inducible beta	4.21216	1.31948e-14
Cellular senescence	2.17541e-16	NFATC2	nuclear factor of activated T cells 2	-4.23568	2.93425e-17
Cellular senescence	2.17541e-16	NFKB1	nuclear factor kappa B subunit 1	-2.6058	1.74942e-09
Cellular senescence	2.17541e-16	SERPINE1	serpin family E member 1	5.04019	6.77134e-16
Cellular senescence	2.17541e-16	PIK3CD	phosphatidylinositol-4,5-bisphosphate 3-kinase catalytic subunit delta	3.37473	4.31331e-09
Cellular senescence	2.17541e-16	PIK3R1	phosphoinositide-3-kinase regulatory subunit 1	-5.16577	4.04185e-15
Cellular senescence	2.17541e-16	PIK3R2	phosphoinositide-3-kinase regulatory subunit 2	-2.98232	6.31741e-13
Cellular senescence	2.17541e-16	PPP3CA	protein phosphatase 3 catalytic subunit alpha	-2.44025	2.25426e-08
Cellular senescence	2.17541e-16	PPP3CC	protein phosphatase 3 catalytic subunit gamma	2.0667	3.94804e-05
Cellular senescence	2.17541e-16	MAPK1	mitogen-activated protein kinase 1	-2.14356	1.31317e-05
Cellular senescence	2.17541e-16	MAPK3	mitogen-activated protein kinase 3	2.12528	3.97174e-06
Cellular senescence	2.17541e-16	MAPK11	mitogen-activated protein kinase 11	2.02153	0.00158303
Cellular senescence	2.17541e-16	MAP2K2	mitogen-activated protein kinase kinase 2	2.92612	6.02726e-09
Cellular senescence	2.17541e-16	MAP2K6	mitogen-activated protein kinase kinase 6	-4.3017	3.00432e-20
Cellular senescence	2.17541e-16	RRAS	RAS related	7.98992	7.57624e-23
Cellular senescence	2.17541e-16	MAPK12	mitogen-activated protein kinase 12	3.49784	4.08821e-11
Cellular senescence	2.17541e-16	TGFB3	transforming growth factor beta 3	-2.17576	0.00162668
Cellular senescence	2.17541e-16	TGFBR1	transforming growth factor beta receptor 1	-2.01595	1.62249e-05
Cellular senescence	2.17541e-16	VDAC2	voltage dependent anion channel 2	3.28396	1.35353e-13
Cellular senescence	2.17541e-16	SQSTM1	sequestosome 1	3.14647	5.88948e-13
Cellular senescence	2.17541e-16	BTRC	beta-transducin repeat containing E3 ubiquitin protein ligase	-2.17727	4.35474e-06
Cellular senescence	2.17541e-16	CCNE2	cyclin E2	-10.3789	2.71394e-08
Cellular senescence	2.17541e-16	AKT3	AKT serine/threonine kinase 3	-5.24677	2.83056e-06
Cellular senescence	2.17541e-16	HIPK3	homeodomain interacting protein kinase 3	-4.40503	6.30751e-14
Cellular senescence	2.17541e-16	MRAS	muscle RAS oncogene homolog	-2.39428	0.000137564
Cellular senescence	2.17541e-16	HIPK2	homeodomain interacting protein kinase 2	-4.01535	7.14953e-12
Cellular senescence	2.17541e-16	TRPM7	transient receptor potential cation channel subfamily M member 7	-2.83942	8.5728e-07
Cellular senescence	2.17541e-16	CALML4	calmodulin like 4	-2.13765	4.56678e-06
Cellular senescence	2.17541e-16	HIPK1	homeodomain interacting protein kinase 1	-2.72867	5.8859e-08
Glycerophospholipid metabolism	7.94209e-16	ACHE	acetylcholinesterase (Cartwright blood group)	2.19718	0.00039594
Glycerophospholipid metabolism	7.94209e-16	CHKA	choline kinase alpha	-2.15659	4.65465e-07
Glycerophospholipid metabolism	7.94209e-16	CHKB	choline kinase beta	2.25989	2.38354e-05
Glycerophospholipid metabolism	7.94209e-16	DGKQ	diacylglycerol kinase theta	2.07742	4.60209e-06
Glycerophospholipid metabolism	7.94209e-16	GPD1	glycerol-3-phosphate dehydrogenase 1	-3.53001	2.82437e-12
Glycerophospholipid metabolism	7.94209e-16	PLA2G2A	phospholipase A2 group IIA	-2.1136	4.58562e-05
Glycerophospholipid metabolism	7.94209e-16	PCYT2	phosphate cytidylyltransferase 2, ethanolamine	-3.00354	1.22589e-10
Glycerophospholipid metabolism	7.94209e-16	TAZ	tafazzin	2.48739	2.63025e-07
Glycerophospholipid metabolism	7.94209e-16	DGKE	diacylglycerol kinase epsilon	2.15086	1.86395e-06
Glycerophospholipid metabolism	7.94209e-16	DGKD	diacylglycerol kinase delta	2.1427	8.05989e-06
Glycerophospholipid metabolism	7.94209e-16	PLPP1	phospholipid phosphatase 1	-2.66818	2.22679e-10
Glycerophospholipid metabolism	7.94209e-16	PLPP2	phospholipid phosphatase 2	2.17134	5.25456e-06
Glycerophospholipid metabolism	7.94209e-16	PLPP3	phospholipid phosphatase 3	-3.59851	1.34347e-13
Glycerophospholipid metabolism	7.94209e-16	PCYT1B	phosphate cytidylyltransferase 1, choline, beta	-11.9564	5.3537e-40
Glycerophospholipid metabolism	7.94209e-16	LPCAT3	lysophosphatidylcholine acyltransferase 3	-2.56449	3.7557e-09
Glycerophospholipid metabolism	7.94209e-16	PEMT	phosphatidylethanolamine N-methyltransferase	3.18441	4.69114e-11
Glycerophospholipid metabolism	7.94209e-16	AGPAT2	1-acylglycerol-3-phosphate O-acyltransferase 2	2.2512	9.35988e-06
Glycerophospholipid metabolism	7.94209e-16	PLAAT3	phospholipase A and acyltransferase 3	3.49426	5.13602e-12
Glycerophospholipid metabolism	7.94209e-16	PLA2G3	phospholipase A2 group III	-2.33629	0.0419044
Glycerophospholipid metabolism	7.94209e-16	PLAAT2	phospholipase A and acyltransferase 2	47.3424	4.506e-51
Glycerophospholipid metabolism	7.94209e-16	ETNK2	ethanolamine kinase 2	-3.44631	4.84459e-15
Glycerophospholipid metabolism	7.94209e-16	ETNK1	ethanolamine kinase 1	-2.83512	9.34669e-11
Glycerophospholipid metabolism	7.94209e-16	GPCPD1	glycerophosphocholine phosphodiesterase 1	9.05041	2.20995e-37
Glycerophospholipid metabolism	7.94209e-16	AGPAT3	1-acylglycerol-3-phosphate O-acyltransferase 3	-2.35333	2.07515e-08
Glycerophospholipid metabolism	7.94209e-16	ADPRM	ADP-ribose/CDP-alcohol diphosphatase, manganese dependent	7.07733	6.60134e-25
Glycerophospholipid metabolism	7.94209e-16	GPAM	glycerol-3-phosphate acyltransferase, mitochondrial	-3.66772	6.03836e-15
Glycerophospholipid metabolism	7.94209e-16	LPIN3	lipin 3	-2.91634	2.78421e-12
Glycerophospholipid metabolism	7.94209e-16	PLPP5	phospholipid phosphatase 5	2.64004	2.79156e-10
Glycerophospholipid metabolism	7.94209e-16	PLA2G12B	phospholipase A2 group XIIB	-3.2448	3.2126e-12
Glycerophospholipid metabolism	7.94209e-16	GPAT3	glycerol-3-phosphate acyltransferase 3	5.8579	3.76085e-25
Glycerophospholipid metabolism	7.94209e-16	DGKK	diacylglycerol kinase kappa	-3.61789	0.00233071
Glycerophospholipid metabolism	7.94209e-16	PHOSPHO1	phosphoethanolamine/phosphocholine phosphatase 1	2.48568	0.00508375
Glycerophospholipid metabolism	7.94209e-16	LPCAT4	lysophosphatidylcholine acyltransferase 4	4.03723	1.42917e-17
Glycerophospholipid metabolism	7.94209e-16	PNPLA7	patatin like phospholipase domain containing 7	-2.56753	0.00344165
Glycerophospholipid metabolism	7.94209e-16	PLA2G4B	phospholipase A2 group IVB	16.4267	2.90168e-15
Alzheimer disease	1.00627e-15	SLC25A5	solute carrier family 25 member 5	2.23163	5.85291e-07
Alzheimer disease	1.00627e-15	SLC25A6	solute carrier family 25 member 6	2.42574	8.02823e-08
Alzheimer disease	1.00627e-15	APAF1	apoptotic peptidase activating factor 1	-2.70374	1.36997e-07
Alzheimer disease	1.00627e-15	APC	APC regulator of WNT signaling pathway	-2.80601	5.21245e-08
Alzheimer disease	1.00627e-15	ATF4	activating transcription factor 4	2.54346	3.24505e-09
Alzheimer disease	1.00627e-15	CACNA1D	calcium voltage-gated channel subunit alpha1 D	-17.0623	1.55133e-39
Alzheimer disease	1.00627e-15	COX4I1	cytochrome c oxidase subunit 4I1	2.06794	9.97876e-05
Alzheimer disease	1.00627e-15	DDIT3	DNA damage inducible transcript 3	8.165	2.1261e-26
Alzheimer disease	1.00627e-15	DVL1	dishevelled segment polarity protein 1	2.38144	1.08546e-08
Alzheimer disease	1.00627e-15	ERN1	endoplasmic reticulum to nucleus signaling 1	2.79821	4.12942e-07
Alzheimer disease	1.00627e-15	GRIN1	glutamate ionotropic receptor NMDA type subunit 1	5.47104	1.11041e-16
Alzheimer disease	1.00627e-15	IRS1	insulin receptor substrate 1	-3.28241	5.22615e-09
Alzheimer disease	1.00627e-15	ITPR2	inositol 1,4,5-trisphosphate receptor type 2	-4.81382	1.38838e-15
Alzheimer disease	1.00627e-15	LRP5	LDL receptor related protein 5	2.30611	1.68981e-06
Alzheimer disease	1.00627e-15	MAPT	microtubule associated protein tau	2.6777	5.66612e-10
Alzheimer disease	1.00627e-15	ATP6	ATP synthase F0 subunit 6	-2.1756	6.38595e-07
Alzheimer disease	1.00627e-15	ATP8	ATP synthase F0 subunit 8	-3.89347	5.39914e-13
Alzheimer disease	1.00627e-15	COX2	cytochrome c oxidase subunit II	-2.82974	6.35621e-11
Alzheimer disease	1.00627e-15	COX3	cytochrome c oxidase subunit III	-4.0629	3.34996e-16
Alzheimer disease	1.00627e-15	CYTB	cytochrome b	-6.75344	2.96428e-32
Alzheimer disease	1.00627e-15	ND2	NADH dehydrogenase subunit 2	-2.17483	4.99806e-07
Alzheimer disease	1.00627e-15	ND4L	NADH dehydrogenase subunit 4L	-2.21134	0.00147981
Alzheimer disease	1.00627e-15	ND6	NADH dehydrogenase subunit 6	-3.13956	1.19922e-13
Alzheimer disease	1.00627e-15	NDUFS8	NADH:ubiquinone oxidoreductase core subunit S8	2.14922	6.94032e-05
Alzheimer disease	1.00627e-15	NFKB1	nuclear factor kappa B subunit 1	-2.6058	1.74942e-09
Alzheimer disease	1.00627e-15	SLC11A2	solute carrier family 11 member 2	-2.60855	1.96153e-08
Alzheimer disease	1.00627e-15	PIK3CD	phosphatidylinositol-4,5-bisphosphate 3-kinase catalytic subunit delta	3.37473	4.31331e-09
Alzheimer disease	1.00627e-15	PIK3R1	phosphoinositide-3-kinase regulatory subunit 1	-5.16577	4.04185e-15
Alzheimer disease	1.00627e-15	PIK3R2	phosphoinositide-3-kinase regulatory subunit 2	-2.98232	6.31741e-13
Alzheimer disease	1.00627e-15	PLCB2	phospholipase C beta 2	2.46832	2.31002e-06
Alzheimer disease	1.00627e-15	PPP3CA	protein phosphatase 3 catalytic subunit alpha	-2.44025	2.25426e-08
Alzheimer disease	1.00627e-15	PPP3CC	protein phosphatase 3 catalytic subunit gamma	2.0667	3.94804e-05
Alzheimer disease	1.00627e-15	MAPK1	mitogen-activated protein kinase 1	-2.14356	1.31317e-05
Alzheimer disease	1.00627e-15	MAPK3	mitogen-activated protein kinase 3	2.12528	3.97174e-06
Alzheimer disease	1.00627e-15	MAP2K2	mitogen-activated protein kinase kinase 2	2.92612	6.02726e-09
Alzheimer disease	1.00627e-15	PTGS2	prostaglandin-endoperoxide synthase 2	2.23639	0.000612721
Alzheimer disease	1.00627e-15	TNFRSF1A	TNF receptor superfamily member 1A	2.6822	3.68993e-10
Alzheimer disease	1.00627e-15	TUBB2A	tubulin beta 2A class IIa	2.37705	1.45367e-07
Alzheimer disease	1.00627e-15	UQCRB	ubiquinol-cytochrome c reductase binding protein	2.33007	2.69574e-06
Alzheimer disease	1.00627e-15	UQCRC2	ubiquinol-cytochrome c reductase core protein 2	2.09373	1.59801e-06
Alzheimer disease	1.00627e-15	UQCRH	ubiquinol-cytochrome c reductase hinge protein	2.03109	7.23648e-05
Alzheimer disease	1.00627e-15	VDAC2	voltage dependent anion channel 2	3.28396	1.35353e-13
Alzheimer disease	1.00627e-15	WNT5A	Wnt family member 5A	-2.99247	0.00594783
Alzheimer disease	1.00627e-15	WNT7B	Wnt family member 7B	2.53767	0.00361714
Alzheimer disease	1.00627e-15	WNT8B	Wnt family member 8B	3.72972	0.000650943
Alzheimer disease	1.00627e-15	WNT10B	Wnt family member 10B	2.17574	4.33027e-06
Alzheimer disease	1.00627e-15	WNT9A	Wnt family member 9A	-2.44289	0.00478976
Alzheimer disease	1.00627e-15	AXIN2	axin 2	-5.48029	1.53025e-18
Alzheimer disease	1.00627e-15	FZD1	frizzled class receptor 1	-2.21805	5.89423e-05
Alzheimer disease	1.00627e-15	FZD4	frizzled class receptor 4	-4.90471	1.40993e-19
Alzheimer disease	1.00627e-15	FZD6	frizzled class receptor 6	-3.02175	1.64102e-08
Alzheimer disease	1.00627e-15	AKT3	AKT serine/threonine kinase 3	-5.24677	2.83056e-06
Alzheimer disease	1.00627e-15	APC2	APC regulator of WNT signaling pathway 2	-2.2644	5.77006e-05
Alzheimer disease	1.00627e-15	TUBB3	tubulin beta 3 class III	2.55877	1.76284e-08
Alzheimer disease	1.00627e-15	TUBB4A	tubulin beta 4A class IVa	3.34248	0.00150833
Alzheimer disease	1.00627e-15	DKK1	dickkopf WNT signaling pathway inhibitor 1	-2.63005	3.43148e-10
Alzheimer disease	1.00627e-15	PLCB1	phospholipase C beta 1	-2.18085	3.24869e-05
Alzheimer disease	1.00627e-15	SLC39A14	solute carrier family 39 member 14	-2.53097	4.72031e-07
Alzheimer disease	1.00627e-15	BACE1	beta-secretase 1	-3.62353	1.22706e-12
Alzheimer disease	1.00627e-15	NOX1	NADPH oxidase 1	2.76273	6.46728e-05
Alzheimer disease	1.00627e-15	CYCS	cytochrome c, somatic	2.54017	2.46911e-09
Alzheimer disease	1.00627e-15	WNT4	Wnt family member 4	2.28032	0.0240419
Alzheimer disease	1.00627e-15	WIPI1	WD repeat domain, phosphoinositide interacting 1	3.09323	4.06155e-13
Alzheimer disease	1.00627e-15	ATG2B	autophagy related 2B	-3.33573	3.75715e-10
Alzheimer disease	1.00627e-15	SLC39A4	solute carrier family 39 member 4	2.17564	0.00142488
Alzheimer disease	1.00627e-15	KLC2	kinesin light chain 2	2.25472	1.05477e-07
Alzheimer disease	1.00627e-15	WNT10A	Wnt family member 10A	4.73179	1.08352e-07
Alzheimer disease	1.00627e-15	WNT5B	Wnt family member 5B	-2.15187	0.0341739
Alzheimer disease	1.00627e-15	KLC4	kinesin light chain 4	-2.16265	4.48938e-07
Alzheimer disease	1.00627e-15	CALML4	calmodulin like 4	-2.13765	4.56678e-06
Alzheimer disease	1.00627e-15	COX6B2	cytochrome c oxidase subunit 6B2	2.98947	0.00960276
Alzheimer disease	1.00627e-15	KLC3	kinesin light chain 3	2.0473	0.000126453
Alzheimer disease	1.00627e-15	TUBB2B	tubulin beta 2B class IIb	3.50846	8.46429e-15
Alzheimer disease	1.00627e-15	NDUFS7	NADH:ubiquinone oxidoreductase core subunit S7	2.33323	1.20658e-05
TGF-beta signaling pathway	2.32041e-15	ACVR1B	activin A receptor type 1B	-2.58986	4.57346e-08
TGF-beta signaling pathway	2.32041e-15	AMH	anti-Mullerian hormone	-9.42642	5.15271e-17
TGF-beta signaling pathway	2.32041e-15	BMP4	bone morphogenetic protein 4	-2.0077	5.44127e-06
TGF-beta signaling pathway	2.32041e-15	BMP6	bone morphogenetic protein 6	65.4427	8.40776e-24
TGF-beta signaling pathway	2.32041e-15	BMP8B	bone morphogenetic protein 8b	-7.42648	1.82586e-33
TGF-beta signaling pathway	2.32041e-15	BMPR1A	bone morphogenetic protein receptor type 1A	-2.42566	4.5024e-07
TGF-beta signaling pathway	2.32041e-15	BMPR2	bone morphogenetic protein receptor type 2	-3.4431	2.83833e-11
TGF-beta signaling pathway	2.32041e-15	CREBBP	CREB binding protein	-2.68169	2.13073e-07
TGF-beta signaling pathway	2.32041e-15	EMP3	epithelial membrane protein 3	7.55974	6.14274e-16
TGF-beta signaling pathway	2.32041e-15	EP300	E1A binding protein p300	-4.02107	2.49699e-09
TGF-beta signaling pathway	2.32041e-15	FMOD	fibromodulin	6.72902	1.61976e-30
TGF-beta signaling pathway	2.32041e-15	HFE	homeostatic iron regulator	-3.86839	2.62823e-15
TGF-beta signaling pathway	2.32041e-15	ID1	inhibitor of DNA binding 1, HLH protein	5.92928	3.04046e-23
TGF-beta signaling pathway	2.32041e-15	LTBP1	latent transforming growth factor beta binding protein 1	-2.36067	1.76167e-05
TGF-beta signaling pathway	2.32041e-15	SMAD1	SMAD family member 1	-2.4584	6.29655e-07
TGF-beta signaling pathway	2.32041e-15	SMAD6	SMAD family member 6	-3.74641	1.52148e-13
TGF-beta signaling pathway	2.32041e-15	SMAD7	SMAD family member 7	-2.30563	3.70005e-06
TGF-beta signaling pathway	2.32041e-15	MYC	MYC proto-oncogene, bHLH transcription factor	5.81869	1.65952e-28
TGF-beta signaling pathway	2.32041e-15	PITX2	paired like homeodomain 2	-3.35501	9.44503e-14
TGF-beta signaling pathway	2.32041e-15	PPP2R1B	protein phosphatase 2 scaffold subunit Abeta	-2.05141	3.1472e-06
TGF-beta signaling pathway	2.32041e-15	MAPK1	mitogen-activated protein kinase 1	-2.14356	1.31317e-05
TGF-beta signaling pathway	2.32041e-15	MAPK3	mitogen-activated protein kinase 3	2.12528	3.97174e-06
TGF-beta signaling pathway	2.32041e-15	SKI	SKI proto-oncogene	-2.00979	3.73537e-05
TGF-beta signaling pathway	2.32041e-15	TF	transferrin	-4.40691	1.01244e-07
TGF-beta signaling pathway	2.32041e-15	TGFB3	transforming growth factor beta 3	-2.17576	0.00162668
TGF-beta signaling pathway	2.32041e-15	TGFBR1	transforming growth factor beta receptor 1	-2.01595	1.62249e-05
TGF-beta signaling pathway	2.32041e-15	TGIF1	TGFB induced factor homeobox 1	3.31555	8.08183e-15
TGF-beta signaling pathway	2.32041e-15	THBS1	thrombospondin 1	-5.69064	7.46331e-20
TGF-beta signaling pathway	2.32041e-15	CUL1	cullin 1	-2.69942	1.42353e-10
TGF-beta signaling pathway	2.32041e-15	ZFYVE16	zinc finger FYVE-type containing 16	-2.84531	2.02639e-07
TGF-beta signaling pathway	2.32041e-15	SIN3A	SIN3 transcription regulator family member A	-2.11391	5.53715e-06
TGF-beta signaling pathway	2.32041e-15	INHBE	inhibin subunit beta E	3.73773	1.58132e-10
TGF-beta signaling pathway	2.32041e-15	ACVR1C	activin A receptor type 1C	-3.47453	6.84903e-09
TGF-beta signaling pathway	2.32041e-15	GDF7	growth differentiation factor 7	-2.70459	5.2024e-07
TGF-beta signaling pathway	2.32041e-15	BMP8A	bone morphogenetic protein 8a	-8.07133	1.68457e-28
TGF-beta signaling pathway	2.32041e-15	MICOS10-NBL1	MICOS10-NBL1 readthrough	2.68396	0.0278494
Lipid and atherosclerosis	2.40496e-15	ABCA1	ATP binding cassette subfamily A member 1	-25.3639	1.38015e-54
Lipid and atherosclerosis	2.40496e-15	APAF1	apoptotic peptidase activating factor 1	-2.70374	1.36997e-07
Lipid and atherosclerosis	2.40496e-15	APOA1	apolipoprotein A1	-6.32389	1.81386e-18
Lipid and atherosclerosis	2.40496e-15	APOA4	apolipoprotein A4	-8.7189	1.39076e-18
Lipid and atherosclerosis	2.40496e-15	APOB	apolipoprotein B	-10.509	1.33642e-29
Lipid and atherosclerosis	2.40496e-15	ATF4	activating transcription factor 4	2.54346	3.24505e-09
Lipid and atherosclerosis	2.40496e-15	BCL2L1	BCL2 like 1	2.08965	1.72402e-06
Lipid and atherosclerosis	2.40496e-15	CD14	CD14 molecule	2.13915	0.000287918
Lipid and atherosclerosis	2.40496e-15	CYP1A1	cytochrome P450 family 1 subfamily A member 1	120.768	2.7722e-127
Lipid and atherosclerosis	2.40496e-15	CYP2B6	cytochrome P450 family 2 subfamily B member 6	3.25571	0.0010815
Lipid and atherosclerosis	2.40496e-15	DDIT3	DNA damage inducible transcript 3	8.165	2.1261e-26
Lipid and atherosclerosis	2.40496e-15	ERN1	endoplasmic reticulum to nucleus signaling 1	2.79821	4.12942e-07
Lipid and atherosclerosis	2.40496e-15	FOS	Fos proto-oncogene, AP-1 transcription factor subunit	3.11974	2.43629e-11
Lipid and atherosclerosis	2.40496e-15	CXCL1	C-X-C motif chemokine ligand 1	5.63592	1.4621e-05
Lipid and atherosclerosis	2.40496e-15	CXCL3	C-X-C motif chemokine ligand 3	3.25287	1.40727e-05
Lipid and atherosclerosis	2.40496e-15	HSPA5	heat shock protein family A (Hsp70) member 5	2.28911	6.18585e-08
Lipid and atherosclerosis	2.40496e-15	HSPA6	heat shock protein family A (Hsp70) member 6	16.7723	2.05427e-09
Lipid and atherosclerosis	2.40496e-15	ICAM1	intercellular adhesion molecule 1	2.04485	3.31662e-06
Lipid and atherosclerosis	2.40496e-15	CXCL8	C-X-C motif chemokine ligand 8	2.28494	0.00858603
Lipid and atherosclerosis	2.40496e-15	IL12A	interleukin 12A	3.87354	1.2153e-11
Lipid and atherosclerosis	2.40496e-15	IL18	interleukin 18	2.44193	1.37013e-06
Lipid and atherosclerosis	2.40496e-15	MMP1	matrix metallopeptidase 1	62.8842	4.87385e-84
Lipid and atherosclerosis	2.40496e-15	MYD88	MYD88 innate immune signal transduction adaptor	-3.87944	1.93669e-16
Lipid and atherosclerosis	2.40496e-15	NFATC2	nuclear factor of activated T cells 2	-4.23568	2.93425e-17
Lipid and atherosclerosis	2.40496e-15	NFKB1	nuclear factor kappa B subunit 1	-2.6058	1.74942e-09
Lipid and atherosclerosis	2.40496e-15	NOS3	nitric oxide synthase 3	18.3243	8.32892e-26
Lipid and atherosclerosis	2.40496e-15	OLR1	oxidized low density lipoprotein receptor 1	-2.91652	4.23586e-07
Lipid and atherosclerosis	2.40496e-15	PDPK1	3-phosphoinositide dependent protein kinase 1	-3.3305	4.07045e-08
Lipid and atherosclerosis	2.40496e-15	PIK3CD	phosphatidylinositol-4,5-bisphosphate 3-kinase catalytic subunit delta	3.37473	4.31331e-09
Lipid and atherosclerosis	2.40496e-15	PIK3R1	phosphoinositide-3-kinase regulatory subunit 1	-5.16577	4.04185e-15
Lipid and atherosclerosis	2.40496e-15	PIK3R2	phosphoinositide-3-kinase regulatory subunit 2	-2.98232	6.31741e-13
Lipid and atherosclerosis	2.40496e-15	PLCB2	phospholipase C beta 2	2.46832	2.31002e-06
Lipid and atherosclerosis	2.40496e-15	PPARG	peroxisome proliferator activated receptor gamma	2.67001	1.77428e-10
Lipid and atherosclerosis	2.40496e-15	PPP3CA	protein phosphatase 3 catalytic subunit alpha	-2.44025	2.25426e-08
Lipid and atherosclerosis	2.40496e-15	PPP3CC	protein phosphatase 3 catalytic subunit gamma	2.0667	3.94804e-05
Lipid and atherosclerosis	2.40496e-15	MAPK1	mitogen-activated protein kinase 1	-2.14356	1.31317e-05
Lipid and atherosclerosis	2.40496e-15	MAPK3	mitogen-activated protein kinase 3	2.12528	3.97174e-06
Lipid and atherosclerosis	2.40496e-15	MAPK11	mitogen-activated protein kinase 11	2.02153	0.00158303
Lipid and atherosclerosis	2.40496e-15	MAP2K6	mitogen-activated protein kinase kinase 6	-4.3017	3.00432e-20
Lipid and atherosclerosis	2.40496e-15	RXRA	retinoid X receptor alpha	-2.32114	8.64553e-08
Lipid and atherosclerosis	2.40496e-15	MAPK12	mitogen-activated protein kinase 12	3.49784	4.08821e-11
Lipid and atherosclerosis	2.40496e-15	TLR2	toll like receptor 2	-2.11396	8.86672e-06
Lipid and atherosclerosis	2.40496e-15	TNFRSF1A	TNF receptor superfamily member 1A	2.6822	3.68993e-10
Lipid and atherosclerosis	2.40496e-15	TNFSF10	TNF superfamily member 10	-5.04236	6.75598e-06
Lipid and atherosclerosis	2.40496e-15	TNFRSF10B	TNF receptor superfamily member 10b	2.14029	2.06735e-06
Lipid and atherosclerosis	2.40496e-15	ROCK2	Rho associated coiled-coil containing protein kinase 2	-2.26253	2.23536e-05
Lipid and atherosclerosis	2.40496e-15	AKT3	AKT serine/threonine kinase 3	-5.24677	2.83056e-06
Lipid and atherosclerosis	2.40496e-15	PLCB1	phospholipase C beta 1	-2.18085	3.24869e-05
Lipid and atherosclerosis	2.40496e-15	NOX1	NADPH oxidase 1	2.76273	6.46728e-05
Lipid and atherosclerosis	2.40496e-15	CYCS	cytochrome c, somatic	2.54017	2.46911e-09
Lipid and atherosclerosis	2.40496e-15	CALML4	calmodulin like 4	-2.13765	4.56678e-06
Lipid and atherosclerosis	2.40496e-15	TICAM1	toll like receptor adaptor molecule 1	2.03912	1.48271e-05
PPAR signaling pathway	2.8191e-15	ACADM	acyl-CoA dehydrogenase medium chain	-2.52115	2.41002e-09
PPAR signaling pathway	2.8191e-15	PLIN2	perilipin 2	2.88608	6.27315e-12
PPAR signaling pathway	2.8191e-15	APOA1	apolipoprotein A1	-6.32389	1.81386e-18
PPAR signaling pathway	2.8191e-15	APOA2	apolipoprotein A2	3.1727	2.98764e-09
PPAR signaling pathway	2.8191e-15	APOC3	apolipoprotein C3	-7.81311	6.59702e-26
PPAR signaling pathway	2.8191e-15	AQP7	aquaporin 7	-2.37904	1.1342e-07
PPAR signaling pathway	2.8191e-15	CPT1A	carnitine palmitoyltransferase 1A	2.50003	7.58826e-09
PPAR signaling pathway	2.8191e-15	CYP27A1	cytochrome P450 family 27 subfamily A member 1	-7.44304	2.87145e-27
PPAR signaling pathway	2.8191e-15	DBI	diazepam binding inhibitor, acyl-CoA binding protein	-2.45452	1.70946e-07
PPAR signaling pathway	2.8191e-15	EHHADH	enoyl-CoA hydratase and 3-hydroxyacyl CoA dehydrogenase	-5.11775	5.72623e-22
PPAR signaling pathway	2.8191e-15	FABP6	fatty acid binding protein 6	3.0612	2.64807e-06
PPAR signaling pathway	2.8191e-15	ACSL1	acyl-CoA synthetase long chain family member 1	-2.50647	1.56901e-08
PPAR signaling pathway	2.8191e-15	HMGCS1	3-hydroxy-3-methylglutaryl-CoA synthase 1	-2.20078	5.53693e-06
PPAR signaling pathway	2.8191e-15	HMGCS2	3-hydroxy-3-methylglutaryl-CoA synthase 2	-2.43183	1.40922e-08
PPAR signaling pathway	2.8191e-15	ME1	malic enzyme 1	3.32136	9.09476e-15
PPAR signaling pathway	2.8191e-15	MMP1	matrix metallopeptidase 1	62.8842	4.87385e-84
PPAR signaling pathway	2.8191e-15	OLR1	oxidized low density lipoprotein receptor 1	-2.91652	4.23586e-07
PPAR signaling pathway	2.8191e-15	PCK1	phosphoenolpyruvate carboxykinase 1	3.16445	2.01997e-05
PPAR signaling pathway	2.8191e-15	PCK2	phosphoenolpyruvate carboxykinase 2, mitochondrial	3.23028	1.71933e-13
PPAR signaling pathway	2.8191e-15	PDPK1	3-phosphoinositide dependent protein kinase 1	-3.3305	4.07045e-08
PPAR signaling pathway	2.8191e-15	PPARA	peroxisome proliferator activated receptor alpha	-2.00837	4.57741e-05
PPAR signaling pathway	2.8191e-15	PPARG	peroxisome proliferator activated receptor gamma	2.67001	1.77428e-10
PPAR signaling pathway	2.8191e-15	RXRA	retinoid X receptor alpha	-2.32114	8.64553e-08
PPAR signaling pathway	2.8191e-15	SCD	stearoyl-CoA desaturase	-2.74344	7.04826e-09
PPAR signaling pathway	2.8191e-15	UBC	ubiquitin C	2.35864	4.54449e-07
PPAR signaling pathway	2.8191e-15	UCP1	uncoupling protein 1	2.4379	0.00104188
PPAR signaling pathway	2.8191e-15	SORBS1	sorbin and SH3 domain containing 1	-9.64661	3.72574e-34
PPAR signaling pathway	2.8191e-15	ANGPTL4	angiopoietin like 4	2.12123	0.0192853
PPAR signaling pathway	2.8191e-15	SCD5	stearoyl-CoA desaturase 5	-3.62459	4.84373e-16
PPAR signaling pathway	2.8191e-15	SLC27A1	solute carrier family 27 member 1	4.38587	1.80805e-14
Breast cancer	1.87882e-14	JAG1	jagged canonical Notch ligand 1	4.10809	1.68464e-12
Breast cancer	1.87882e-14	APC	APC regulator of WNT signaling pathway	-2.80601	5.21245e-08
Breast cancer	1.87882e-14	CDK6	cyclin dependent kinase 6	-3.18499	3.45986e-12
Breast cancer	1.87882e-14	GADD45A	growth arrest and DNA damage inducible alpha	3.14631	1.32855e-13
Breast cancer	1.87882e-14	DVL1	dishevelled segment polarity protein 1	2.38144	1.08546e-08
Breast cancer	1.87882e-14	EGFR	epidermal growth factor receptor	-2.37293	1.81808e-06
Breast cancer	1.87882e-14	ERBB2	erb-b2 receptor tyrosine kinase 2	-2.14493	5.6258e-07
Breast cancer	1.87882e-14	ESR2	estrogen receptor 2	2.32733	0.00500029
Breast cancer	1.87882e-14	FOS	Fos proto-oncogene, AP-1 transcription factor subunit	3.11974	2.43629e-11
Breast cancer	1.87882e-14	JAG2	jagged canonical Notch ligand 2	2.28521	4.89758e-08
Breast cancer	1.87882e-14	LRP5	LDL receptor related protein 5	2.30611	1.68981e-06
Breast cancer	1.87882e-14	MYC	MYC proto-oncogene, bHLH transcription factor	5.81869	1.65952e-28
Breast cancer	1.87882e-14	GADD45B	growth arrest and DNA damage inducible beta	4.21216	1.31948e-14
Breast cancer	1.87882e-14	NFKB2	nuclear factor kappa B subunit 2	5.2803	1.74215e-24
Breast cancer	1.87882e-14	NOTCH2	notch receptor 2	-2.32844	4.468e-05
Breast cancer	1.87882e-14	PIK3CD	phosphatidylinositol-4,5-bisphosphate 3-kinase catalytic subunit delta	3.37473	4.31331e-09
Breast cancer	1.87882e-14	PIK3R1	phosphoinositide-3-kinase regulatory subunit 1	-5.16577	4.04185e-15
Breast cancer	1.87882e-14	PIK3R2	phosphoinositide-3-kinase regulatory subunit 2	-2.98232	6.31741e-13
Breast cancer	1.87882e-14	MAPK1	mitogen-activated protein kinase 1	-2.14356	1.31317e-05
Breast cancer	1.87882e-14	MAPK3	mitogen-activated protein kinase 3	2.12528	3.97174e-06
Breast cancer	1.87882e-14	MAP2K2	mitogen-activated protein kinase kinase 2	2.92612	6.02726e-09
Breast cancer	1.87882e-14	TCF7	transcription factor 7	-2.5209	1.34052e-09
Breast cancer	1.87882e-14	WNT5A	Wnt family member 5A	-2.99247	0.00594783
Breast cancer	1.87882e-14	WNT7B	Wnt family member 7B	2.53767	0.00361714
Breast cancer	1.87882e-14	WNT8B	Wnt family member 8B	3.72972	0.000650943
Breast cancer	1.87882e-14	WNT10B	Wnt family member 10B	2.17574	4.33027e-06
Breast cancer	1.87882e-14	WNT9A	Wnt family member 9A	-2.44289	0.00478976
Breast cancer	1.87882e-14	FGF23	fibroblast growth factor 23	-7.93528	3.79239e-15
Breast cancer	1.87882e-14	NCOA3	nuclear receptor coactivator 3	-2.11033	7.15228e-05
Breast cancer	1.87882e-14	AXIN2	axin 2	-5.48029	1.53025e-18
Breast cancer	1.87882e-14	FZD1	frizzled class receptor 1	-2.21805	5.89423e-05
Breast cancer	1.87882e-14	FZD4	frizzled class receptor 4	-4.90471	1.40993e-19
Breast cancer	1.87882e-14	FZD6	frizzled class receptor 6	-3.02175	1.64102e-08
Breast cancer	1.87882e-14	NCOA1	nuclear receptor coactivator 1	-3.15976	1.97736e-09
Breast cancer	1.87882e-14	AKT3	AKT serine/threonine kinase 3	-5.24677	2.83056e-06
Breast cancer	1.87882e-14	APC2	APC regulator of WNT signaling pathway 2	-2.2644	5.77006e-05
Breast cancer	1.87882e-14	DLL3	delta like canonical Notch ligand 3	4.97245	1.58513e-13
Breast cancer	1.87882e-14	SHC3	SHC adaptor protein 3	-3.27147	8.73695e-05
Breast cancer	1.87882e-14	WNT4	Wnt family member 4	2.28032	0.0240419
Breast cancer	1.87882e-14	WNT10A	Wnt family member 10A	4.73179	1.08352e-07
Breast cancer	1.87882e-14	WNT5B	Wnt family member 5B	-2.15187	0.0341739
Chemical carcinogenesis - receptor activation	2.49117e-14	ADCY1	adenylate cyclase 1	-2.71487	8.4309e-08
Chemical carcinogenesis - receptor activation	2.49117e-14	ADCY5	adenylate cyclase 5	-4.38793	6.92718e-12
Chemical carcinogenesis - receptor activation	2.49117e-14	ADCY9	adenylate cyclase 9	-2.30042	5.64084e-07
Chemical carcinogenesis - receptor activation	2.49117e-14	JAG1	jagged canonical Notch ligand 1	4.10809	1.68464e-12
Chemical carcinogenesis - receptor activation	2.49117e-14	AHR	aryl hydrocarbon receptor	2.4662	1.88855e-07
Chemical carcinogenesis - receptor activation	2.49117e-14	AR	androgen receptor	-3.25125	6.50685e-06
Chemical carcinogenesis - receptor activation	2.49117e-14	ARRB1	arrestin beta 1	-7.43102	2.17289e-35
Chemical carcinogenesis - receptor activation	2.49117e-14	ATF4	activating transcription factor 4	2.54346	3.24505e-09
Chemical carcinogenesis - receptor activation	2.49117e-14	BCL6	BCL6 transcription repressor	-3.04141	2.36253e-09
Chemical carcinogenesis - receptor activation	2.49117e-14	CACNA1D	calcium voltage-gated channel subunit alpha1 D	-17.0623	1.55133e-39
Chemical carcinogenesis - receptor activation	2.49117e-14	CHRNA4	cholinergic receptor nicotinic alpha 4 subunit	2.83584	0.00538446
Chemical carcinogenesis - receptor activation	2.49117e-14	CYP1A1	cytochrome P450 family 1 subfamily A member 1	120.768	2.7722e-127
Chemical carcinogenesis - receptor activation	2.49117e-14	CYP2B6	cytochrome P450 family 2 subfamily B member 6	3.25571	0.0010815
Chemical carcinogenesis - receptor activation	2.49117e-14	EGFR	epidermal growth factor receptor	-2.37293	1.81808e-06
Chemical carcinogenesis - receptor activation	2.49117e-14	EIF4EBP1	eukaryotic translation initiation factor 4E binding protein 1	4.60479	3.05425e-14
Chemical carcinogenesis - receptor activation	2.49117e-14	ESR2	estrogen receptor 2	2.32733	0.00500029
Chemical carcinogenesis - receptor activation	2.49117e-14	FOS	Fos proto-oncogene, AP-1 transcription factor subunit	3.11974	2.43629e-11
Chemical carcinogenesis - receptor activation	2.49117e-14	GSTA1	glutathione S-transferase alpha 1	-4.15633	1.08471e-11
Chemical carcinogenesis - receptor activation	2.49117e-14	GSTA2	glutathione S-transferase alpha 2	-3.68228	3.92763e-13
Chemical carcinogenesis - receptor activation	2.49117e-14	MYC	MYC proto-oncogene, bHLH transcription factor	5.81869	1.65952e-28
Chemical carcinogenesis - receptor activation	2.49117e-14	NFKB1	nuclear factor kappa B subunit 1	-2.6058	1.74942e-09
Chemical carcinogenesis - receptor activation	2.49117e-14	NOTCH2	notch receptor 2	-2.32844	4.468e-05
Chemical carcinogenesis - receptor activation	2.49117e-14	PIK3CD	phosphatidylinositol-4,5-bisphosphate 3-kinase catalytic subunit delta	3.37473	4.31331e-09
Chemical carcinogenesis - receptor activation	2.49117e-14	PIK3R1	phosphoinositide-3-kinase regulatory subunit 1	-5.16577	4.04185e-15
Chemical carcinogenesis - receptor activation	2.49117e-14	PIK3R2	phosphoinositide-3-kinase regulatory subunit 2	-2.98232	6.31741e-13
Chemical carcinogenesis - receptor activation	2.49117e-14	PPARA	peroxisome proliferator activated receptor alpha	-2.00837	4.57741e-05
Chemical carcinogenesis - receptor activation	2.49117e-14	PRKCG	protein kinase C gamma	3.40624	2.75748e-05
Chemical carcinogenesis - receptor activation	2.49117e-14	MAPK1	mitogen-activated protein kinase 1	-2.14356	1.31317e-05
Chemical carcinogenesis - receptor activation	2.49117e-14	MAPK3	mitogen-activated protein kinase 3	2.12528	3.97174e-06
Chemical carcinogenesis - receptor activation	2.49117e-14	MAP2K2	mitogen-activated protein kinase kinase 2	2.92612	6.02726e-09
Chemical carcinogenesis - receptor activation	2.49117e-14	RPS6KA3	ribosomal protein S6 kinase A3	-2.81071	8.66397e-08
Chemical carcinogenesis - receptor activation	2.49117e-14	RXRA	retinoid X receptor alpha	-2.32114	8.64553e-08
Chemical carcinogenesis - receptor activation	2.49117e-14	UGT2B15	UDP glucuronosyltransferase family 2 member B15	-5.5872	2.80413e-05
Chemical carcinogenesis - receptor activation	2.49117e-14	VDR	vitamin D receptor	-5.08217	7.61276e-18
Chemical carcinogenesis - receptor activation	2.49117e-14	VEGFA	vascular endothelial growth factor A	2.85096	2.1801e-10
Chemical carcinogenesis - receptor activation	2.49117e-14	AKT3	AKT serine/threonine kinase 3	-5.24677	2.83056e-06
Chemical carcinogenesis - receptor activation	2.49117e-14	DLL3	delta like canonical Notch ligand 3	4.97245	1.58513e-13
Chemical carcinogenesis - receptor activation	2.49117e-14	PTGES3	prostaglandin E synthase 3	2.00246	6.35508e-06
Chemical carcinogenesis - receptor activation	2.49117e-14	UGT1A6	UDP glucuronosyltransferase family 1 member A6	3.26545	2.17985e-14
Chemical carcinogenesis - receptor activation	2.49117e-14	UGT1A5	UDP glucuronosyltransferase family 1 member A5	14.9788	2.33512e-05
Chemical carcinogenesis - receptor activation	2.49117e-14	UGT1A4	UDP glucuronosyltransferase family 1 member A4	22.1597	2.64461e-06
Chemical carcinogenesis - receptor activation	2.49117e-14	UGT1A1	UDP glucuronosyltransferase family 1 member A1	32.8247	6.78575e-55
Chemical carcinogenesis - receptor activation	2.49117e-14	UGT1A3	UDP glucuronosyltransferase family 1 member A3	11.304	6.87768e-15
Chemical carcinogenesis - receptor activation	2.49117e-14	PAQR5	progestin and adipoQ receptor family member 5	2.66315	4.1397e-10
Chemical carcinogenesis - receptor activation	2.49117e-14	CREB3L2	cAMP responsive element binding protein 3 like 2	-2.36162	2.86743e-07
Chemical carcinogenesis - receptor activation	2.49117e-14	UGT2A3	UDP glucuronosyltransferase family 2 member A3	-5.85228	2.36872e-12
Chemical carcinogenesis - receptor activation	2.49117e-14	CREB3L3	cAMP responsive element binding protein 3 like 3	7.20785	2.27918e-31
Chemical carcinogenesis - receptor activation	2.49117e-14	PAQR8	progestin and adipoQ receptor family member 8	2.01891	1.18809e-05
Chemical carcinogenesis - receptor activation	2.49117e-14	GSTO2	glutathione S-transferase omega 2	2.4707	0.0130223
Chemical carcinogenesis - receptor activation	2.49117e-14	MIRLET7D	microRNA let-7d	2.1332	0.0452072
Cushing syndrome	2.54952e-14	ADCY1	adenylate cyclase 1	-2.71487	8.4309e-08
Cushing syndrome	2.54952e-14	ADCY5	adenylate cyclase 5	-4.38793	6.92718e-12
Cushing syndrome	2.54952e-14	ADCY9	adenylate cyclase 9	-2.30042	5.64084e-07
Cushing syndrome	2.54952e-14	AGT	angiotensinogen	-3.09477	8.46994e-13
Cushing syndrome	2.54952e-14	AHR	aryl hydrocarbon receptor	2.4662	1.88855e-07
Cushing syndrome	2.54952e-14	APC	APC regulator of WNT signaling pathway	-2.80601	5.21245e-08
Cushing syndrome	2.54952e-14	ATF4	activating transcription factor 4	2.54346	3.24505e-09
Cushing syndrome	2.54952e-14	CACNA1D	calcium voltage-gated channel subunit alpha1 D	-17.0623	1.55133e-39
Cushing syndrome	2.54952e-14	CDK2	cyclin dependent kinase 2	-2.08438	2.31905e-06
Cushing syndrome	2.54952e-14	CDK6	cyclin dependent kinase 6	-3.18499	3.45986e-12
Cushing syndrome	2.54952e-14	CDKN2C	cyclin dependent kinase inhibitor 2C	-2.55312	2.8324e-07
Cushing syndrome	2.54952e-14	DVL1	dishevelled segment polarity protein 1	2.38144	1.08546e-08
Cushing syndrome	2.54952e-14	EGFR	epidermal growth factor receptor	-2.37293	1.81808e-06
Cushing syndrome	2.54952e-14	NR4A1	nuclear receptor subfamily 4 group A member 1	4.73923	5.07598e-23
Cushing syndrome	2.54952e-14	HSD3B1	hydroxy-delta-5-steroid dehydrogenase, 3 beta- and steroid delta-isomerase 1	-12.9146	1.84995e-24
Cushing syndrome	2.54952e-14	ITPR2	inositol 1,4,5-trisphosphate receptor type 2	-4.81382	1.38838e-15
Cushing syndrome	2.54952e-14	PBX1	PBX homeobox 1	-3.5876	1.27947e-14
Cushing syndrome	2.54952e-14	PLCB2	phospholipase C beta 2	2.46832	2.31002e-06
Cushing syndrome	2.54952e-14	MAPK1	mitogen-activated protein kinase 1	-2.14356	1.31317e-05
Cushing syndrome	2.54952e-14	MAPK3	mitogen-activated protein kinase 3	2.12528	3.97174e-06
Cushing syndrome	2.54952e-14	MAP2K2	mitogen-activated protein kinase kinase 2	2.92612	6.02726e-09
Cushing syndrome	2.54952e-14	TCF7	transcription factor 7	-2.5209	1.34052e-09
Cushing syndrome	2.54952e-14	WNT5A	Wnt family member 5A	-2.99247	0.00594783
Cushing syndrome	2.54952e-14	WNT7B	Wnt family member 7B	2.53767	0.00361714
Cushing syndrome	2.54952e-14	WNT8B	Wnt family member 8B	3.72972	0.000650943
Cushing syndrome	2.54952e-14	WNT10B	Wnt family member 10B	2.17574	4.33027e-06
Cushing syndrome	2.54952e-14	WNT9A	Wnt family member 9A	-2.44289	0.00478976
Cushing syndrome	2.54952e-14	KMT2D	lysine methyltransferase 2D	-4.02448	1.02783e-07
Cushing syndrome	2.54952e-14	AXIN2	axin 2	-5.48029	1.53025e-18
Cushing syndrome	2.54952e-14	FZD1	frizzled class receptor 1	-2.21805	5.89423e-05
Cushing syndrome	2.54952e-14	FZD4	frizzled class receptor 4	-4.90471	1.40993e-19
Cushing syndrome	2.54952e-14	FZD6	frizzled class receptor 6	-3.02175	1.64102e-08
Cushing syndrome	2.54952e-14	CACNA1H	calcium voltage-gated channel subunit alpha1 H	6.82038	3.1923e-17
Cushing syndrome	2.54952e-14	CCNE2	cyclin E2	-10.3789	2.71394e-08
Cushing syndrome	2.54952e-14	APC2	APC regulator of WNT signaling pathway 2	-2.2644	5.77006e-05
Cushing syndrome	2.54952e-14	PLCB1	phospholipase C beta 1	-2.18085	3.24869e-05
Cushing syndrome	2.54952e-14	WNT4	Wnt family member 4	2.28032	0.0240419
Cushing syndrome	2.54952e-14	CREB3L2	cAMP responsive element binding protein 3 like 2	-2.36162	2.86743e-07
Cushing syndrome	2.54952e-14	ARMC5	armadillo repeat containing 5	-2.29074	2.78635e-05
Cushing syndrome	2.54952e-14	WNT10A	Wnt family member 10A	4.73179	1.08352e-07
Cushing syndrome	2.54952e-14	WNT5B	Wnt family member 5B	-2.15187	0.0341739
Cushing syndrome	2.54952e-14	CREB3L3	cAMP responsive element binding protein 3 like 3	7.20785	2.27918e-31
Cytokine-cytokine receptor interaction	7.87494e-14	ACVR1B	activin A receptor type 1B	-2.58986	4.57346e-08
Cytokine-cytokine receptor interaction	7.87494e-14	AMH	anti-Mullerian hormone	-9.42642	5.15271e-17
Cytokine-cytokine receptor interaction	7.87494e-14	BMP4	bone morphogenetic protein 4	-2.0077	5.44127e-06
Cytokine-cytokine receptor interaction	7.87494e-14	BMP6	bone morphogenetic protein 6	65.4427	8.40776e-24
Cytokine-cytokine receptor interaction	7.87494e-14	BMP8B	bone morphogenetic protein 8b	-7.42648	1.82586e-33
Cytokine-cytokine receptor interaction	7.87494e-14	BMPR1A	bone morphogenetic protein receptor type 1A	-2.42566	4.5024e-07
Cytokine-cytokine receptor interaction	7.87494e-14	BMPR2	bone morphogenetic protein receptor type 2	-3.4431	2.83833e-11
Cytokine-cytokine receptor interaction	7.87494e-14	CCR1	C-C motif chemokine receptor 1	-8.78405	3.04585e-15
Cytokine-cytokine receptor interaction	7.87494e-14	CCR6	C-C motif chemokine receptor 6	-2.8592	0.00519649
Cytokine-cytokine receptor interaction	7.87494e-14	CSF1R	colony stimulating factor 1 receptor	-3.45092	3.62117e-07
Cytokine-cytokine receptor interaction	7.87494e-14	EDA	ectodysplasin A	2.7188	1.07245e-06
Cytokine-cytokine receptor interaction	7.87494e-14	EPO	erythropoietin	-2.71633	0.000188445
Cytokine-cytokine receptor interaction	7.87494e-14	CCR10	C-C motif chemokine receptor 10	2.30264	1.0539e-05
Cytokine-cytokine receptor interaction	7.87494e-14	XCR1	X-C motif chemokine receptor 1	-3.32304	2.5313e-05
Cytokine-cytokine receptor interaction	7.87494e-14	CXCL1	C-X-C motif chemokine ligand 1	5.63592	1.4621e-05
Cytokine-cytokine receptor interaction	7.87494e-14	CXCL3	C-X-C motif chemokine ligand 3	3.25287	1.40727e-05
Cytokine-cytokine receptor interaction	7.87494e-14	IL1R1	interleukin 1 receptor type 1	-5.42571	6.14003e-21
Cytokine-cytokine receptor interaction	7.87494e-14	IL1RAP	interleukin 1 receptor accessory protein	-3.12872	4.36664e-09
Cytokine-cytokine receptor interaction	7.87494e-14	IL2RG	interleukin 2 receptor subunit gamma	10.1212	2.08588e-32
Cytokine-cytokine receptor interaction	7.87494e-14	IL6ST	interleukin 6 signal transducer	-3.1621	9.00875e-10
Cytokine-cytokine receptor interaction	7.87494e-14	CXCL8	C-X-C motif chemokine ligand 8	2.28494	0.00858603
Cytokine-cytokine receptor interaction	7.87494e-14	IL9R	interleukin 9 receptor	-3.59942	0.00770283
Cytokine-cytokine receptor interaction	7.87494e-14	IL11	interleukin 11	2.83538	9.42882e-07
Cytokine-cytokine receptor interaction	7.87494e-14	IL11RA	interleukin 11 receptor subunit alpha	-2.99046	6.36564e-05
Cytokine-cytokine receptor interaction	7.87494e-14	IL12A	interleukin 12A	3.87354	1.2153e-11
Cytokine-cytokine receptor interaction	7.87494e-14	IL13RA1	interleukin 13 receptor subunit alpha 1	-2.53608	7.22441e-09
Cytokine-cytokine receptor interaction	7.87494e-14	IL15RA	interleukin 15 receptor subunit alpha	7.53853	2.38019e-11
Cytokine-cytokine receptor interaction	7.87494e-14	TNFRSF9	TNF receptor superfamily member 9	2.47123	0.00803118
Cytokine-cytokine receptor interaction	7.87494e-14	IL18	interleukin 18	2.44193	1.37013e-06
Cytokine-cytokine receptor interaction	7.87494e-14	LIF	LIF interleukin 6 family cytokine	3.19543	6.39233e-14
Cytokine-cytokine receptor interaction	7.87494e-14	NGFR	nerve growth factor receptor	115.978	1.73349e-50
Cytokine-cytokine receptor interaction	7.87494e-14	TGFB3	transforming growth factor beta 3	-2.17576	0.00162668
Cytokine-cytokine receptor interaction	7.87494e-14	TGFBR1	transforming growth factor beta receptor 1	-2.01595	1.62249e-05
Cytokine-cytokine receptor interaction	7.87494e-14	TNFRSF1A	TNF receptor superfamily member 1A	2.6822	3.68993e-10
Cytokine-cytokine receptor interaction	7.87494e-14	TNFRSF1B	TNF receptor superfamily member 1B	2.10455	3.59033e-06
Cytokine-cytokine receptor interaction	7.87494e-14	TNFSF4	TNF superfamily member 4	-4.98975	3.65459e-15
Cytokine-cytokine receptor interaction	7.87494e-14	IL1R2	interleukin 1 receptor type 2	-3.40288	1.80775e-08
Cytokine-cytokine receptor interaction	7.87494e-14	TNFSF13	TNF superfamily member 13	-2.23838	0.039607
Cytokine-cytokine receptor interaction	7.87494e-14	TNFSF10	TNF superfamily member 10	-5.04236	6.75598e-06
Cytokine-cytokine receptor interaction	7.87494e-14	TNFSF9	TNF superfamily member 9	6.19152	1.7616e-13
Cytokine-cytokine receptor interaction	7.87494e-14	TNFRSF11A	TNF receptor superfamily member 11a	8.56136	2.69881e-07
Cytokine-cytokine receptor interaction	7.87494e-14	TNFRSF10B	TNF receptor superfamily member 10b	2.14029	2.06735e-06
Cytokine-cytokine receptor interaction	7.87494e-14	IL32	interleukin 32	4.47389	2.06171e-15
Cytokine-cytokine receptor interaction	7.87494e-14	GDF15	growth differentiation factor 15	4.75889	3.37343e-20
Cytokine-cytokine receptor interaction	7.87494e-14	EBI3	Epstein-Barr virus induced 3	2.51239	5.32293e-06
Cytokine-cytokine receptor interaction	7.87494e-14	EDAR	ectodysplasin A receptor	-5.01567	2.67143e-09
Cytokine-cytokine receptor interaction	7.87494e-14	CLCF1	cardiotrophin like cytokine factor 1	2.79413	1.21593e-08
Cytokine-cytokine receptor interaction	7.87494e-14	IL17RA	interleukin 17 receptor A	-2.02242	2.86769e-06
Cytokine-cytokine receptor interaction	7.87494e-14	IL37	interleukin 37	4.81732	1.52081e-07
Cytokine-cytokine receptor interaction	7.87494e-14	TNFRSF21	TNF receptor superfamily member 21	5.42041	2.53645e-22
Cytokine-cytokine receptor interaction	7.87494e-14	TNFRSF12A	TNF receptor superfamily member 12A	5.10375	3.71663e-23
Cytokine-cytokine receptor interaction	7.87494e-14	TNFRSF19	TNF receptor superfamily member 19	-4.48708	2.17312e-16
Cytokine-cytokine receptor interaction	7.87494e-14	INHBE	inhibin subunit beta E	3.73773	1.58132e-10
Cytokine-cytokine receptor interaction	7.87494e-14	RELT	RELT TNF receptor	2.23519	4.75014e-07
Cytokine-cytokine receptor interaction	7.87494e-14	TSLP	thymic stromal lymphopoietin	3.57104	0.000196414
Cytokine-cytokine receptor interaction	7.87494e-14	ACVR1C	activin A receptor type 1C	-3.47453	6.84903e-09
Cytokine-cytokine receptor interaction	7.87494e-14	IL34	interleukin 34	2.2053	0.0101269
Cytokine-cytokine receptor interaction	7.87494e-14	GDF7	growth differentiation factor 7	-2.70459	5.2024e-07
Cytokine-cytokine receptor interaction	7.87494e-14	RELL2	RELT like 2	3.53534	2.92679e-12
Cytokine-cytokine receptor interaction	7.87494e-14	BMP8A	bone morphogenetic protein 8a	-8.07133	1.68457e-28
Regulation of actin cytoskeleton	1.44269e-13	ACTG1	actin gamma 1	3.32473	1.06314e-14
Regulation of actin cytoskeleton	1.44269e-13	APC	APC regulator of WNT signaling pathway	-2.80601	5.21245e-08
Regulation of actin cytoskeleton	1.44269e-13	DIAPH1	diaphanous related formin 1	-2.27275	1.50404e-06
Regulation of actin cytoskeleton	1.44269e-13	DOCK1	dedicator of cytokinesis 1	-2.06411	0.00016619
Regulation of actin cytoskeleton	1.44269e-13	EGFR	epidermal growth factor receptor	-2.37293	1.81808e-06
Regulation of actin cytoskeleton	1.44269e-13	FGFR3	fibroblast growth factor receptor 3	-2.67991	4.40779e-09
Regulation of actin cytoskeleton	1.44269e-13	FGFR2	fibroblast growth factor receptor 2	-6.91209	8.07278e-29
Regulation of actin cytoskeleton	1.44269e-13	ITGA1	integrin subunit alpha 1	-5.99005	7.36643e-27
Regulation of actin cytoskeleton	1.44269e-13	ITGA2B	integrin subunit alpha 2b	2.04823	0.00286041
Regulation of actin cytoskeleton	1.44269e-13	ITGA5	integrin subunit alpha 5	2.09352	1.42304e-05
Regulation of actin cytoskeleton	1.44269e-13	ITGA7	integrin subunit alpha 7	-3.37612	2.2195e-15
Regulation of actin cytoskeleton	1.44269e-13	ITGA9	integrin subunit alpha 9	-6.25974	3.10789e-21
Regulation of actin cytoskeleton	1.44269e-13	ITGB4	integrin subunit beta 4	3.10581	3.30009e-13
Regulation of actin cytoskeleton	1.44269e-13	ITGB5	integrin subunit beta 5	-2.10589	9.43184e-07
Regulation of actin cytoskeleton	1.44269e-13	KNG1	kininogen 1	-26.2461	4.71476e-70
Regulation of actin cytoskeleton	1.44269e-13	MYH9	myosin heavy chain 9	-2.20402	4.46133e-06
Regulation of actin cytoskeleton	1.44269e-13	MYH10	myosin heavy chain 10	-2.24417	2.11572e-05
Regulation of actin cytoskeleton	1.44269e-13	MYLK	myosin light chain kinase	-4.30728	3.21578e-10
Regulation of actin cytoskeleton	1.44269e-13	PDGFRB	platelet derived growth factor receptor beta	-4.56721	4.30354e-13
Regulation of actin cytoskeleton	1.44269e-13	PIK3CD	phosphatidylinositol-4,5-bisphosphate 3-kinase catalytic subunit delta	3.37473	4.31331e-09
Regulation of actin cytoskeleton	1.44269e-13	PIK3R1	phosphoinositide-3-kinase regulatory subunit 1	-5.16577	4.04185e-15
Regulation of actin cytoskeleton	1.44269e-13	PIK3R2	phosphoinositide-3-kinase regulatory subunit 2	-2.98232	6.31741e-13
Regulation of actin cytoskeleton	1.44269e-13	MAPK1	mitogen-activated protein kinase 1	-2.14356	1.31317e-05
Regulation of actin cytoskeleton	1.44269e-13	MAPK3	mitogen-activated protein kinase 3	2.12528	3.97174e-06
Regulation of actin cytoskeleton	1.44269e-13	MAP2K2	mitogen-activated protein kinase kinase 2	2.92612	6.02726e-09
Regulation of actin cytoskeleton	1.44269e-13	RRAS	RAS related	7.98992	7.57624e-23
Regulation of actin cytoskeleton	1.44269e-13	TIAM1	TIAM Rac1 associated GEF 1	-4.0805	2.58165e-09
Regulation of actin cytoskeleton	1.44269e-13	TMSB4X	thymosin beta 4 X-linked	4.33162	3.91708e-17
Regulation of actin cytoskeleton	1.44269e-13	FGF23	fibroblast growth factor 23	-7.93528	3.79239e-15
Regulation of actin cytoskeleton	1.44269e-13	ROCK2	Rho associated coiled-coil containing protein kinase 2	-2.26253	2.23536e-05
Regulation of actin cytoskeleton	1.44269e-13	AKT3	AKT serine/threonine kinase 3	-5.24677	2.83056e-06
Regulation of actin cytoskeleton	1.44269e-13	ARPC2	actin related protein 2/3 complex subunit 2	2.01126	7.16984e-06
Regulation of actin cytoskeleton	1.44269e-13	APC2	APC regulator of WNT signaling pathway 2	-2.2644	5.77006e-05
Regulation of actin cytoskeleton	1.44269e-13	MYL12A	myosin light chain 12A	3.68716	6.32637e-16
Regulation of actin cytoskeleton	1.44269e-13	MRAS	muscle RAS oncogene homolog	-2.39428	0.000137564
Regulation of actin cytoskeleton	1.44269e-13	ARHGEF12	Rho guanine nucleotide exchange factor 12	-3.02932	6.25216e-08
Regulation of actin cytoskeleton	1.44269e-13	CYFIP2	cytoplasmic FMR1 interacting protein 2	-3.72837	4.69257e-17
Regulation of actin cytoskeleton	1.44269e-13	RGCC	regulator of cell cycle	3.13264	1.89308e-10
Regulation of actin cytoskeleton	1.44269e-13	MYLPF	myosin light chain, phosphorylatable, fast skeletal muscle	-5.58615	1.17409e-06
Regulation of actin cytoskeleton	1.44269e-13	ARHGEF4	Rho guanine nucleotide exchange factor 4	2.80969	0.000142679
Regulation of actin cytoskeleton	1.44269e-13	SSH1	slingshot protein phosphatase 1	-2.27349	3.55752e-06
Regulation of actin cytoskeleton	1.44269e-13	PDGFC	platelet derived growth factor C	-3.18496	7.91881e-11
Regulation of actin cytoskeleton	1.44269e-13	SSH2	slingshot protein phosphatase 2	-2.26932	8.13517e-07
Regulation of actin cytoskeleton	1.44269e-13	FGD3	FYVE, RhoGEF and PH domain containing 3	-3.92697	4.49438e-17
Regulation of actin cytoskeleton	1.44269e-13	MYLK3	myosin light chain kinase 3	-3.20864	0.000225895
Regulation of actin cytoskeleton	1.44269e-13	MYL12B	myosin light chain 12B	2.24462	9.4728e-07
Regulation of actin cytoskeleton	1.44269e-13	PIKFYVE	phosphoinositide kinase, FYVE-type zinc finger containing	-2.19367	0.000398037
Regulation of actin cytoskeleton	1.44269e-13	SPATA13	spermatogenesis associated 13	-2.0432	0.000472198
Regulation of actin cytoskeleton	1.44269e-13	MYLK4	myosin light chain kinase family member 4	-13.5811	2.16823e-13
Regulation of actin cytoskeleton	1.44269e-13	ACTR3C	actin related protein 3C	-5.00602	6.44125e-15
Regulation of actin cytoskeleton	1.44269e-13	BUB1B-PAK6	BUB1B-PAK6 readthrough	-2.33311	5.84674e-05
Small cell lung cancer	1.88988e-13	APAF1	apoptotic peptidase activating factor 1	-2.70374	1.36997e-07
Small cell lung cancer	1.88988e-13	BIRC3	baculoviral IAP repeat containing 3	4.33399	8.17949e-12
Small cell lung cancer	1.88988e-13	BCL2L1	BCL2 like 1	2.08965	1.72402e-06
Small cell lung cancer	1.88988e-13	CDK2	cyclin dependent kinase 2	-2.08438	2.31905e-06
Small cell lung cancer	1.88988e-13	CDK6	cyclin dependent kinase 6	-3.18499	3.45986e-12
Small cell lung cancer	1.88988e-13	CKS1B	CDC28 protein kinase regulatory subunit 1B	2.22408	2.07567e-06
Small cell lung cancer	1.88988e-13	CKS2	CDC28 protein kinase regulatory subunit 2	2.21145	1.65236e-06
Small cell lung cancer	1.88988e-13	COL4A3	collagen type IV alpha 3 chain	-2.78104	0.000225764
Small cell lung cancer	1.88988e-13	COL4A4	collagen type IV alpha 4 chain	-8.31702	2.7257e-19
Small cell lung cancer	1.88988e-13	COL4A5	collagen type IV alpha 5 chain	-2.1255	0.00014254
Small cell lung cancer	1.88988e-13	GADD45A	growth arrest and DNA damage inducible alpha	3.14631	1.32855e-13
Small cell lung cancer	1.88988e-13	FHIT	fragile histidine triad diadenosine triphosphatase	4.78298	8.06861e-12
Small cell lung cancer	1.88988e-13	ITGA2B	integrin subunit alpha 2b	2.04823	0.00286041
Small cell lung cancer	1.88988e-13	LAMA3	laminin subunit alpha 3	-3.39911	1.07181e-09
Small cell lung cancer	1.88988e-13	LAMB2	laminin subunit beta 2	-2.22166	2.64733e-07
Small cell lung cancer	1.88988e-13	LAMC2	laminin subunit gamma 2	3.48041	2.81448e-13
Small cell lung cancer	1.88988e-13	MYC	MYC proto-oncogene, bHLH transcription factor	5.81869	1.65952e-28
Small cell lung cancer	1.88988e-13	GADD45B	growth arrest and DNA damage inducible beta	4.21216	1.31948e-14
Small cell lung cancer	1.88988e-13	NFKB1	nuclear factor kappa B subunit 1	-2.6058	1.74942e-09
Small cell lung cancer	1.88988e-13	PIK3CD	phosphatidylinositol-4,5-bisphosphate 3-kinase catalytic subunit delta	3.37473	4.31331e-09
Small cell lung cancer	1.88988e-13	PIK3R1	phosphoinositide-3-kinase regulatory subunit 1	-5.16577	4.04185e-15
Small cell lung cancer	1.88988e-13	PIK3R2	phosphoinositide-3-kinase regulatory subunit 2	-2.98232	6.31741e-13
Small cell lung cancer	1.88988e-13	PTGS2	prostaglandin-endoperoxide synthase 2	2.23639	0.000612721
Small cell lung cancer	1.88988e-13	RARB	retinoic acid receptor beta	-2.65651	1.24612e-05
Small cell lung cancer	1.88988e-13	RXRA	retinoid X receptor alpha	-2.32114	8.64553e-08
Small cell lung cancer	1.88988e-13	SKP2	S-phase kinase associated protein 2	-2.63892	8.0629e-10
Small cell lung cancer	1.88988e-13	CCNE2	cyclin E2	-10.3789	2.71394e-08
Small cell lung cancer	1.88988e-13	AKT3	AKT serine/threonine kinase 3	-5.24677	2.83056e-06
Small cell lung cancer	1.88988e-13	CYCS	cytochrome c, somatic	2.54017	2.46911e-09
Small cell lung cancer	1.88988e-13	BIRC7	baculoviral IAP repeat containing 7	3.45918	5.21882e-07
Small cell lung cancer	1.88988e-13	LAMA1	laminin subunit alpha 1	-22.2096	4.13099e-60
Choline metabolism in cancer	1.90778e-13	CHKA	choline kinase alpha	-2.15659	4.65465e-07
Choline metabolism in cancer	1.90778e-13	CHKB	choline kinase beta	2.25989	2.38354e-05
Choline metabolism in cancer	1.90778e-13	DGKQ	diacylglycerol kinase theta	2.07742	4.60209e-06
Choline metabolism in cancer	1.90778e-13	EGFR	epidermal growth factor receptor	-2.37293	1.81808e-06
Choline metabolism in cancer	1.90778e-13	EIF4EBP1	eukaryotic translation initiation factor 4E binding protein 1	4.60479	3.05425e-14
Choline metabolism in cancer	1.90778e-13	FOS	Fos proto-oncogene, AP-1 transcription factor subunit	3.11974	2.43629e-11
Choline metabolism in cancer	1.90778e-13	PDGFRB	platelet derived growth factor receptor beta	-4.56721	4.30354e-13
Choline metabolism in cancer	1.90778e-13	PDPK1	3-phosphoinositide dependent protein kinase 1	-3.3305	4.07045e-08
Choline metabolism in cancer	1.90778e-13	PIK3CD	phosphatidylinositol-4,5-bisphosphate 3-kinase catalytic subunit delta	3.37473	4.31331e-09
Choline metabolism in cancer	1.90778e-13	PIK3R1	phosphoinositide-3-kinase regulatory subunit 1	-5.16577	4.04185e-15
Choline metabolism in cancer	1.90778e-13	PIK3R2	phosphoinositide-3-kinase regulatory subunit 2	-2.98232	6.31741e-13
Choline metabolism in cancer	1.90778e-13	PRKCG	protein kinase C gamma	3.40624	2.75748e-05
Choline metabolism in cancer	1.90778e-13	MAPK1	mitogen-activated protein kinase 1	-2.14356	1.31317e-05
Choline metabolism in cancer	1.90778e-13	MAPK3	mitogen-activated protein kinase 3	2.12528	3.97174e-06
Choline metabolism in cancer	1.90778e-13	MAP2K2	mitogen-activated protein kinase kinase 2	2.92612	6.02726e-09
Choline metabolism in cancer	1.90778e-13	SLC22A4	solute carrier family 22 member 4	-3.72245	5.80659e-08
Choline metabolism in cancer	1.90778e-13	SLC22A5	solute carrier family 22 member 5	-2.13095	2.74687e-06
Choline metabolism in cancer	1.90778e-13	DGKE	diacylglycerol kinase epsilon	2.15086	1.86395e-06
Choline metabolism in cancer	1.90778e-13	DGKD	diacylglycerol kinase delta	2.1427	8.05989e-06
Choline metabolism in cancer	1.90778e-13	PLPP1	phospholipid phosphatase 1	-2.66818	2.22679e-10
Choline metabolism in cancer	1.90778e-13	PLPP2	phospholipid phosphatase 2	2.17134	5.25456e-06
Choline metabolism in cancer	1.90778e-13	PLPP3	phospholipid phosphatase 3	-3.59851	1.34347e-13
Choline metabolism in cancer	1.90778e-13	PCYT1B	phosphate cytidylyltransferase 1, choline, beta	-11.9564	5.3537e-40
Choline metabolism in cancer	1.90778e-13	AKT3	AKT serine/threonine kinase 3	-5.24677	2.83056e-06
Choline metabolism in cancer	1.90778e-13	SLC44A1	solute carrier family 44 member 1	-2.01901	1.74621e-05
Choline metabolism in cancer	1.90778e-13	PDGFC	platelet derived growth factor C	-3.18496	7.91881e-11
Choline metabolism in cancer	1.90778e-13	GPCPD1	glycerophosphocholine phosphodiesterase 1	9.05041	2.20995e-37
Choline metabolism in cancer	1.90778e-13	SLC44A4	solute carrier family 44 member 4	-5.07757	1.87504e-11
Choline metabolism in cancer	1.90778e-13	SLC44A3	solute carrier family 44 member 3	-4.48008	1.35771e-19
Choline metabolism in cancer	1.90778e-13	DGKK	diacylglycerol kinase kappa	-3.61789	0.00233071
Choline metabolism in cancer	1.90778e-13	SLC44A5	solute carrier family 44 member 5	-2.66655	1.84979e-07
Choline metabolism in cancer	1.90778e-13	PLA2G4B	phospholipase A2 group IVB	16.4267	2.90168e-15
Thyroid hormone signaling pathway	6.16309e-13	ACTG1	actin gamma 1	3.32473	1.06314e-14
Thyroid hormone signaling pathway	6.16309e-13	ATP1B1	ATPase Na+/K+ transporting subunit beta 1	-2.65919	2.66346e-10
Thyroid hormone signaling pathway	6.16309e-13	BMP4	bone morphogenetic protein 4	-2.0077	5.44127e-06
Thyroid hormone signaling pathway	6.16309e-13	CREBBP	CREB binding protein	-2.68169	2.13073e-07
Thyroid hormone signaling pathway	6.16309e-13	DIO1	iodothyronine deiodinase 1	-60.1858	3.5117e-53
Thyroid hormone signaling pathway	6.16309e-13	EP300	E1A binding protein p300	-4.02107	2.49699e-09
Thyroid hormone signaling pathway	6.16309e-13	GATA4	GATA binding protein 4	-4.04441	7.17195e-10
Thyroid hormone signaling pathway	6.16309e-13	MYC	MYC proto-oncogene, bHLH transcription factor	5.81869	1.65952e-28
Thyroid hormone signaling pathway	6.16309e-13	NOTCH2	notch receptor 2	-2.32844	4.468e-05
Thyroid hormone signaling pathway	6.16309e-13	PDPK1	3-phosphoinositide dependent protein kinase 1	-3.3305	4.07045e-08
Thyroid hormone signaling pathway	6.16309e-13	PIK3CD	phosphatidylinositol-4,5-bisphosphate 3-kinase catalytic subunit delta	3.37473	4.31331e-09
Thyroid hormone signaling pathway	6.16309e-13	PIK3R1	phosphoinositide-3-kinase regulatory subunit 1	-5.16577	4.04185e-15
Thyroid hormone signaling pathway	6.16309e-13	PIK3R2	phosphoinositide-3-kinase regulatory subunit 2	-2.98232	6.31741e-13
Thyroid hormone signaling pathway	6.16309e-13	PLCB2	phospholipase C beta 2	2.46832	2.31002e-06
Thyroid hormone signaling pathway	6.16309e-13	PLCG2	phospholipase C gamma 2	2.954	5.67425e-05
Thyroid hormone signaling pathway	6.16309e-13	PRKCG	protein kinase C gamma	3.40624	2.75748e-05
Thyroid hormone signaling pathway	6.16309e-13	MAPK1	mitogen-activated protein kinase 1	-2.14356	1.31317e-05
Thyroid hormone signaling pathway	6.16309e-13	MAPK3	mitogen-activated protein kinase 3	2.12528	3.97174e-06
Thyroid hormone signaling pathway	6.16309e-13	MAP2K2	mitogen-activated protein kinase kinase 2	2.92612	6.02726e-09
Thyroid hormone signaling pathway	6.16309e-13	RXRA	retinoid X receptor alpha	-2.32114	8.64553e-08
Thyroid hormone signaling pathway	6.16309e-13	SLC2A1	solute carrier family 2 member 1	2.5492	1.6364e-09
Thyroid hormone signaling pathway	6.16309e-13	NCOA3	nuclear receptor coactivator 3	-2.11033	7.15228e-05
Thyroid hormone signaling pathway	6.16309e-13	NCOA1	nuclear receptor coactivator 1	-3.15976	1.97736e-09
Thyroid hormone signaling pathway	6.16309e-13	KAT2B	lysine acetyltransferase 2B	-5.14336	1.43408e-13
Thyroid hormone signaling pathway	6.16309e-13	TBC1D4	TBC1 domain family member 4	-4.49729	1.87668e-15
Thyroid hormone signaling pathway	6.16309e-13	MED13	mediator complex subunit 13	-2.2248	8.59859e-06
Thyroid hormone signaling pathway	6.16309e-13	AKT3	AKT serine/threonine kinase 3	-5.24677	2.83056e-06
Thyroid hormone signaling pathway	6.16309e-13	NCOA2	nuclear receptor coactivator 2	-5.54693	4.20742e-15
Thyroid hormone signaling pathway	6.16309e-13	PLCB1	phospholipase C beta 1	-2.18085	3.24869e-05
Thyroid hormone signaling pathway	6.16309e-13	MED13L	mediator complex subunit 13L	-2.72213	1.47192e-05
Thyroid hormone signaling pathway	6.16309e-13	SIN3A	SIN3 transcription regulator family member A	-2.11391	5.53715e-06
Thyroid hormone signaling pathway	6.16309e-13	WNT4	Wnt family member 4	2.28032	0.0240419
Thyroid hormone signaling pathway	6.16309e-13	MED30	mediator complex subunit 30	2.32107	1.36455e-06
Thyroid hormone signaling pathway	6.16309e-13	PLCD3	phospholipase C delta 3	2.38921	8.83804e-09
Thyroid hormone signaling pathway	6.16309e-13	SLC16A10	solute carrier family 16 member 10	-5.03265	1.54903e-22
mTOR signaling pathway	7.70046e-13	ATP6V1C1	ATPase H+ transporting V1 subunit C1	-2.06879	3.06168e-06
mTOR signaling pathway	7.70046e-13	DVL1	dishevelled segment polarity protein 1	2.38144	1.08546e-08
mTOR signaling pathway	7.70046e-13	EIF4EBP1	eukaryotic translation initiation factor 4E binding protein 1	4.60479	3.05425e-14
mTOR signaling pathway	7.70046e-13	IRS1	insulin receptor substrate 1	-3.28241	5.22615e-09
mTOR signaling pathway	7.70046e-13	LRP5	LDL receptor related protein 5	2.30611	1.68981e-06
mTOR signaling pathway	7.70046e-13	PDPK1	3-phosphoinositide dependent protein kinase 1	-3.3305	4.07045e-08
mTOR signaling pathway	7.70046e-13	PIK3CD	phosphatidylinositol-4,5-bisphosphate 3-kinase catalytic subunit delta	3.37473	4.31331e-09
mTOR signaling pathway	7.70046e-13	PIK3R1	phosphoinositide-3-kinase regulatory subunit 1	-5.16577	4.04185e-15
mTOR signaling pathway	7.70046e-13	PIK3R2	phosphoinositide-3-kinase regulatory subunit 2	-2.98232	6.31741e-13
mTOR signaling pathway	7.70046e-13	PRKCG	protein kinase C gamma	3.40624	2.75748e-05
mTOR signaling pathway	7.70046e-13	MAPK1	mitogen-activated protein kinase 1	-2.14356	1.31317e-05
mTOR signaling pathway	7.70046e-13	MAPK3	mitogen-activated protein kinase 3	2.12528	3.97174e-06
mTOR signaling pathway	7.70046e-13	MAP2K2	mitogen-activated protein kinase kinase 2	2.92612	6.02726e-09
mTOR signaling pathway	7.70046e-13	RPS6	ribosomal protein S6	2.55272	7.81127e-08
mTOR signaling pathway	7.70046e-13	RPS6KA3	ribosomal protein S6 kinase A3	-2.81071	8.66397e-08
mTOR signaling pathway	7.70046e-13	SGK1	serum/glucocorticoid regulated kinase 1	-2.1333	2.92118e-05
mTOR signaling pathway	7.70046e-13	SKP2	S-phase kinase associated protein 2	-2.63892	8.0629e-10
mTOR signaling pathway	7.70046e-13	SLC3A2	solute carrier family 3 member 2	3.36464	3.14995e-12
mTOR signaling pathway	7.70046e-13	TNFRSF1A	TNF receptor superfamily member 1A	2.6822	3.68993e-10
mTOR signaling pathway	7.70046e-13	WNT5A	Wnt family member 5A	-2.99247	0.00594783
mTOR signaling pathway	7.70046e-13	WNT7B	Wnt family member 7B	2.53767	0.00361714
mTOR signaling pathway	7.70046e-13	WNT8B	Wnt family member 8B	3.72972	0.000650943
mTOR signaling pathway	7.70046e-13	WNT10B	Wnt family member 10B	2.17574	4.33027e-06
mTOR signaling pathway	7.70046e-13	WNT9A	Wnt family member 9A	-2.44289	0.00478976
mTOR signaling pathway	7.70046e-13	FZD1	frizzled class receptor 1	-2.21805	5.89423e-05
mTOR signaling pathway	7.70046e-13	FZD4	frizzled class receptor 4	-4.90471	1.40993e-19
mTOR signaling pathway	7.70046e-13	FZD6	frizzled class receptor 6	-3.02175	1.64102e-08
mTOR signaling pathway	7.70046e-13	DEPDC5	DEP domain containing 5, GATOR1 subcomplex subunit	-2.22341	8.55687e-06
mTOR signaling pathway	7.70046e-13	AKT3	AKT serine/threonine kinase 3	-5.24677	2.83056e-06
mTOR signaling pathway	7.70046e-13	RRAGB	Ras related GTP binding B	-2.67281	6.45408e-09
mTOR signaling pathway	7.70046e-13	WNT4	Wnt family member 4	2.28032	0.0240419
mTOR signaling pathway	7.70046e-13	DDIT4	DNA damage inducible transcript 4	6.6066	2.60547e-31
mTOR signaling pathway	7.70046e-13	FNIP2	folliculin interacting protein 2	-2.3273	3.06928e-05
mTOR signaling pathway	7.70046e-13	RRAGD	Ras related GTP binding D	2.47208	1.74584e-06
mTOR signaling pathway	7.70046e-13	DEPTOR	DEP domain containing MTOR interacting protein	-2.30861	2.14006e-06
mTOR signaling pathway	7.70046e-13	LPIN3	lipin 3	-2.91634	2.78421e-12
mTOR signaling pathway	7.70046e-13	WNT10A	Wnt family member 10A	4.73179	1.08352e-07
mTOR signaling pathway	7.70046e-13	WNT5B	Wnt family member 5B	-2.15187	0.0341739
mTOR signaling pathway	7.70046e-13	CAB39L	calcium binding protein 39 like	-5.51695	2.4086e-25
mTOR signaling pathway	7.70046e-13	FLCN	folliculin	-2.00857	4.93952e-06
Kaposi sarcoma-associated herpesvirus infection	1.03897e-12	CDK6	cyclin dependent kinase 6	-3.18499	3.45986e-12
Kaposi sarcoma-associated herpesvirus infection	1.03897e-12	CCR1	C-C motif chemokine receptor 1	-8.78405	3.04585e-15
Kaposi sarcoma-associated herpesvirus infection	1.03897e-12	CREBBP	CREB binding protein	-2.68169	2.13073e-07
Kaposi sarcoma-associated herpesvirus infection	1.03897e-12	EP300	E1A binding protein p300	-4.02107	2.49699e-09
Kaposi sarcoma-associated herpesvirus infection	1.03897e-12	FOS	Fos proto-oncogene, AP-1 transcription factor subunit	3.11974	2.43629e-11
Kaposi sarcoma-associated herpesvirus infection	1.03897e-12	GNG7	G protein subunit gamma 7	4.35498	3.28787e-06
Kaposi sarcoma-associated herpesvirus infection	1.03897e-12	CXCL1	C-X-C motif chemokine ligand 1	5.63592	1.4621e-05
Kaposi sarcoma-associated herpesvirus infection	1.03897e-12	CXCL3	C-X-C motif chemokine ligand 3	3.25287	1.40727e-05
Kaposi sarcoma-associated herpesvirus infection	1.03897e-12	HLA-E	major histocompatibility complex, class I, E	2.35243	9.50688e-08
Kaposi sarcoma-associated herpesvirus infection	1.03897e-12	ICAM1	intercellular adhesion molecule 1	2.04485	3.31662e-06
Kaposi sarcoma-associated herpesvirus infection	1.03897e-12	IL6ST	interleukin 6 signal transducer	-3.1621	9.00875e-10
Kaposi sarcoma-associated herpesvirus infection	1.03897e-12	CXCL8	C-X-C motif chemokine ligand 8	2.28494	0.00858603
Kaposi sarcoma-associated herpesvirus infection	1.03897e-12	ITPR2	inositol 1,4,5-trisphosphate receptor type 2	-4.81382	1.38838e-15
Kaposi sarcoma-associated herpesvirus infection	1.03897e-12	MICB	MHC class I polypeptide-related sequence B	2.66708	1.97618e-08
Kaposi sarcoma-associated herpesvirus infection	1.03897e-12	MYC	MYC proto-oncogene, bHLH transcription factor	5.81869	1.65952e-28
Kaposi sarcoma-associated herpesvirus infection	1.03897e-12	NFATC2	nuclear factor of activated T cells 2	-4.23568	2.93425e-17
Kaposi sarcoma-associated herpesvirus infection	1.03897e-12	NFKB1	nuclear factor kappa B subunit 1	-2.6058	1.74942e-09
Kaposi sarcoma-associated herpesvirus infection	1.03897e-12	PIK3CD	phosphatidylinositol-4,5-bisphosphate 3-kinase catalytic subunit delta	3.37473	4.31331e-09
Kaposi sarcoma-associated herpesvirus infection	1.03897e-12	PIK3R1	phosphoinositide-3-kinase regulatory subunit 1	-5.16577	4.04185e-15
Kaposi sarcoma-associated herpesvirus infection	1.03897e-12	PIK3R2	phosphoinositide-3-kinase regulatory subunit 2	-2.98232	6.31741e-13
Kaposi sarcoma-associated herpesvirus infection	1.03897e-12	PLCG2	phospholipase C gamma 2	2.954	5.67425e-05
Kaposi sarcoma-associated herpesvirus infection	1.03897e-12	PPP3CA	protein phosphatase 3 catalytic subunit alpha	-2.44025	2.25426e-08
Kaposi sarcoma-associated herpesvirus infection	1.03897e-12	PPP3CC	protein phosphatase 3 catalytic subunit gamma	2.0667	3.94804e-05
Kaposi sarcoma-associated herpesvirus infection	1.03897e-12	MAPK1	mitogen-activated protein kinase 1	-2.14356	1.31317e-05
Kaposi sarcoma-associated herpesvirus infection	1.03897e-12	MAPK3	mitogen-activated protein kinase 3	2.12528	3.97174e-06
[truncated: 5,232 more rows]
