# Supplementary material for: Modulation of innate immunity related genes resulting in prophylactic antimicrobial and antiviral properties
Source: J Transl Med. 2024 Jun 17;22:574. doi: 10.1186/s12967-024-05378-2 (PMC11184722; doi:10.1186/s12967-024-05378-2)
Supplement: Supplementary file 10 — Additional file 10. Densitometry analyses related to Fig. 1H, qPCR data with the relative expression values (i.e., 2-ΔCt) and fold on vehicle controls (i.e., 2-ΔΔCt) related to Figs. 2C, 4B, E, 5B, D, S2C, S3B, the number and percentage of syncytia related to Figures 5E-G, and the optical density at A600 nm values related to Fig. 3, are shown. [file 12967_2024_5378_MOESM10_ESM.xlsx]

## Sheet: Figure 1H
						Fold on Vehicle		Average Replicate 1 and 2
Replicate 1	Phosho(Ser311)P65	P65	b-Actin	Phosho(Ser311)P65/ b-Actin	P65/ b-Actin	Phosho(Ser311)P65	P65	Phosho(Ser311)P65	P65
Vehicle	22959317	18664075	14582518	1.57444	1.27989	1	1	1	1
Solution 3	10004569	14604761	10081983	0.992322	1.4486	0.630269	1.13181	0.377617	1.88494
Propolis	16444004	26469175	12431154	1.32281	2.12926	0.840175	1.66362	0.774937	2.35609
PolyPs	14850539	20695125	14198861	1.0459	1.45752	0.664297	1.13878	0.411017	2.92019
Verbascum thapsus L.	16261125	22024489	10975033	1.48165	2.00678	0.941062	1.56793	0.707095	2.24651
Thymus	24249246	22876489	11933125	2.0321	1.91706	1.29068	1.49783	0.826955	2.13495
						Fold on Vehicle
Replicate 2	Phosho(Ser311)P65	P65	b-Actin	Phosho(Ser311)P65/ b-Actin	P65/ b-Actin	Phosho(Ser311)P65	P65
Vehicle	13322497	2578690	15777790	0.844383	0.163438	1	1
Solution 3	2547991	10411376	24147347	0.105518	0.43116	0.124965	2.63807
Propolis	8557134	7114770	14279548	0.599258	0.498249	0.709699	3.04855
PolyPs	2455012	14163669	18432225	0.133191	0.768419	0.157738	4.70159
Verbascum thapsus L.	6646719	7953891	16637518	0.399502	0.47807	0.473129	2.92508
Thymus	6185719	9137426	20168104	0.306708	0.453063	0.363233	2.77208

## Sheet: Figure 2C
	2^-DCt			2^-DDCt
Sample	IL-10	IFNg	TNFa	IL-10	IFNg	TNFa
HEK-293T Vehicle	0.00173	4.3315e-06	1.3542e-05	1.42509	1.51448	1
HEK-293T Vehicle	0.00079779	1.8256e-06	1.7025e-05	0.657179	0.638297	1.25724
HEK-293T Vehicle	0.00111409	2.4231e-06	3.007e-05	0.91773	0.847227	2.22055
HEK-293T Solution 3	0.00401651	1.2497e-05	6.9966e-05	3.3086	4.36943	5.16672
HEK-293T Solution 3	0.00292151	1.0847e-05	6.1071e-05	2.40659	3.79276	4.50989
HEK-293T Solution 3	0.00267648	1.0041e-05	0.00013464	2.20475	3.5108	9.94282
P Value Solution 3 vs Vehicle	0.015795	0.00138361	0.0449663	0.015795	0.00138361	0.0449663

## Sheet: Figures 3A-C
	Solution-3 (x)	0	0.4	1	2
B. subtilis	OD	0.497	0.029	0.021	0.01
	OD	0.309	0.014	0.011	0.02
	OD	0.324	0.043	0.076	0.04
	p-Value		0.00463953	0.00586606	0.00440624
	Solution-3 (x)	0	0.4	0.8	1	2	4	6.4	8
E. hirae	OD	0.401	0.351	0.326	0.27	0.207	0.08	0.06	0.08
	OD	0.416	0.408	0.388	0.259	0.217	0.091	0.021	0.026
	OD	0.398	0.365	0.302	0.288	0.203	0.08	0.05	0.06
	p-Value		0.167801	0.0646677	0.00019562	9.4186e-06	1.10845e-06	9.82373e-06	3.087e-05
	Solution-3 (x)	0	0.4	0.8	1	1.2	1.6	2
S. aureus ATCC6538	OD	0.381	0.094	0.016	0.076	0.039	0.017	0.008
	OD	0.527	0.063	0.012	0.018	0.036	0.076	0.018
	OD	0.66	0.062	0.032	0.033	0.022	0.027	0.008
	p-Value		0.00520996	0.00339904	0.0043191	0.003714	0.00427791	0.00316753
	Solution-3 (x)	0	1	2	4	6.4	8
S. warneri	OD	0.466	0.042	0.02	0.034	0.04	0.025
	OD	0.509	0.045	0.019	0.04	0.075	0.018
	OD	0.565	0.013	0.024	0.014	0.023	0.033
	p-Value		9.42864e-05	6.77576e-05	8.31901e-05	0.000135807	7.29648e-05
	Solution-3 (x)	0	1	2	4	6.4	8
S. mitis	OD	0.313	0.025	0.029	0.03	0.032	0.027
	OD	0.378	0.079	0.037	0.036	0.048	0.034
	OD	0.318	0.011	0.022	0.046	0.012	0.017
	p-Value		0.000535173	0.000135382	0.00015216	0.000196135	0.000132885
	Solution-3 (x)	0	0.4	0.8	1	2
S.mutans	OD	0.31	0.011	0.07	0.01	0.013
	OD	0.244	0.012	0.024	0.051	0.093
	OD	0.339	0.01	0.028	0.07	0.089
	p-Value		0.000521239	0.00126244	0.00157194	0.00371247
	Solution-3 (x)	0	1	2	4	6.4	8
S. pneumoniae	OD	0.346	0.016	0.042	0.026	0.029	0.016
	OD	0.344	0.023	0.019	0.01	0.03	0.014
	OD	0.333	0.037	0.027	0.017	0.029	0.017
	OD	0.354	0.027	0.017	0.023	0.034	0.032
	p-Value		3.5157e-09	8.56929e-09	1.72848e-09	5.76711e-10	2.63657e-09
	Solution-3 (x)	0	1	2	4	6.4	8
S. pyogenes	OD	0.38	0.036	0.037	0.004	0.001	0.002
	OD	0.395	0.014	0.035	0.032	0.04	0.045
	OD	0.335	0.012	0.025	0.018	0.028	0.024
	p-Value		5.82165e-05	5.19367e-05	5.83157e-05	8.46508e-05	9.32329e-05
	Solution-3 (x)	0	1	2	4	6.4	8
S. salivarius	OD	0.362	0.021	0.02	0.016	0.096	0.015
	OD	0.352	0.022	0.038	0.01	0.086	0.026
	OD	0.292	0.014	0.021	0.016	0.017	0.001
	p-Value		0.000136014	0.000166458	0.000126658	0.00124464	0.000152877
	Solution-3 (x)	0	1	2	4	6.4	8
R. mucilaginosa	OD	0.329	0.026	0.016	0.048	0.019	0.028
	OD	0.368	0.044	0.046	0.034	0.018	0.032
	OD	0.321	0.082	0.028	0.016	0.025	0.025
	p-Value		0.000194201	5.28333e-05	5.84281e-05	2.66564e-05	2.91832e-05
	Solution-3 (x)	0	1	2	4	6.4	8
R.dentocariosa	OD	0.414	0.035	0.03	0.013	0.026	0.01
	OD	0.439	0.032	0.045	0.035	0.013	0.026
	OD	0.477	0.02	0.03	0.019	0.029	0.029
	OD	0.475	0.037	0.021	0.029	0.01	0.043
	p-Value		1.76098e-07	2.00383e-07	1.79449e-07	1.64194e-07	2.38194e-07
	Solution-3 (x)	0	1	2	4	6.4	8
M. luteus	OD	0.39	0.029	0.049	0.027	0.011	0.021
	OD	0.35	0.008	0.02	0.016	0.027	0.028
	OD	0.318	0.055	0.032	0.021	0.019	0.032
	p-Value		0.000205309	0.000142753	9.55042e-05	9.75868e-05	0.000102333
	Solution-3 (x)	0	1	2	4	6.4	8	12	16
A . lwoffi	OD	0.447	0.064	0.012	0.019	0.001	0.017	0.064	0.024
	OD	0.477	0.012	0.019	0.077	0.079	0.074	0.001	0.002
	OD	0.435	0.006	0.032	0.012	0.018	0.071	0.04	0.041
	OD	0.504	0.019	0.02	0.013	0.026	0.02	0.041	0.012
	p-Value		6.36138e-07	1.45908e-07	1.08977e-06	1.37526e-06	1.3336e-06	7.25082e-07	2.51627e-07
	Solution-3 (x)	0	0.4	0.8	1	2	4.4	4.8	5.2	5.6	6
E. coli ATCC13762	OD	0.708	0.05	0.062	0.05	0.016	0.04	0.047	0.054	0.029	0.092
	OD	1.047	0.299	0.355	0.099	0.081	0.092	0.038	0.027	0.015	0.013
	OD	1.15	0.206	0.248	0.289	0.018	0.021	0.036	0.01	0.011	0.05
	p-Value		0.00672835	0.00925493	0.00566988	0.0023413	0.00246309	0.00225414	0.00220027	0.00206854	0.00248757
	Solution-3 (x)	0	1	2	4	6.4	8	12	16
N. flavescens	OD	0.391	0.04	0.015	0	0.007	0.024	0.066	0.033
	OD	0.415	0.022	0.048	0.068	0.021	0.013	0.066	0.067
	OD	0.61	0.011	0.038	0.021	0.021	0.09	0.039	0.047
	OD	0.414	0.011	0.028	0.021	0.036	0.01	0.022	0.016
	p-Value		0.000148925	0.000172821	0.000190524	0.000147563	0.000239555	0.000229171	0.000207171
	Solution-3 (x)	0	1	2	2.4	3.2	4
P.aeruginosa ATCC 27853	OD	1.02	0.022	0.011	0.011	0.02	0.02
	OD	0.848	0.098	0.045	0.049	0.031	0.041
	OD	0.446	0.027	0.032	0.031	0.055	0.027
	OD	0.792	0.018	0.023	0.029	0.011	0.038
	OD	0.996	0.045	0.031	-	-	0.015
	OD	0.646	0.01	-	-	-	0.031
	p-Value		7.77654e-06	2.87485e-05	0.000133527	0.000133315	6.49472e-06
	Solution-3 (x)	0	0.4	0.8	1	2
C. albicans	OD	0.325	0.059	0.087	0.019	0.024
	OD	0.293	0.058	0.033	0.087	0.031
	OD	0.279	0.042	0.022	0.044	0.05
	OD	0.292	0.05	0.03	0.021	-
	OD	0.229	-	-	0.031	-
	p-Value		4.07046e-06	1.1784e-05	1.9217e-06	2.56871e-05

## Sheet: Figure 4B
	2^-DCt			2^-DDCt
Sample	sgN	E	ORF1AB	sgN	E	ORF1AB
Uninfected Caco 2	N.A.	N.A.	N.A.	N.A.	N.A.	N.A.
Uninfected Caco 2	N.A.	N.A.	N.A.	N.A.	N.A.	N.A.
Uninfected Caco 2	N.A.	N.A.	N.A.	N.A.	N.A.	N.A.
SARS-CoV-2-infected Caco 2 Vehicle	3.7	1.43847	1.54321	1.08334	1.04502	1.05941
SARS-CoV-2-infected Caco 2 Vehicle	3.73667	1.42294	1.47004	1.09407	1.03373	1.00918
SARS-CoV-2-infected Caco 2 Vehicle	2.80944	1.26811	1.35676	0.822588	0.921254	0.931415
SARS-CoV-2-infected Caco 2 Solution 3	1.08814	0.970471	1.21626	0.318602	0.705024	0.834961
SARS-CoV-2-infected Caco 2 Solution 3	1.44867	1.04273	1.27785	0.42416	0.757517	0.877238
SARS-CoV-2-infected Caco 2 Solution 3	1.1	0.979209	1.21061	0.322073	0.711372	0.831084
SARS-CoV-2-infected Caco 2 Solution 3 without polyPs	0.00117123	0.227232	0.448907	0.000342928	0.165079	0.308173
SARS-CoV-2-infected Caco 2 Solution 3 without polyPs	0.00167451	0.2187	0.424568	0.000490288	0.15888	0.291465
SARS-CoV-2-infected Caco 2 Solution 3 without polyPs	0.0014192	0.20044	0.391051	0.000415534	0.145615	0.268455
P Value Solution 3 vs Vehicle	0.0024831	0.00300999	0.0190975	0.0024831	0.00300999	0.0190975
P Value Solution 3 without polyPs vs Vehicle	0.000354207	2.96674e-05	5.31992e-05	0.000354207	2.96674e-05	5.31992e-05
P Value Solution 3 without polyPs vs Solution 3	0.000512669	5.37966e-06	7.5482e-06	0.000512669	5.37966e-06	7.5482e-06
N.A., not amplified (i.e., Ct>40)

## Sheet: Figure 4E
	2^-DCt												2^-DDCt
Samples	IL-10	IFNg	TNFa	CXCL1	IL-12	TNFSF10	C3	IL-6	IL-1b	CXCL10	CXCL12	CXCL8	IL-10	IFNg	TNFa	CXCL1	IL-12	TNFSF10	C3	IL-6	IL-1b	CXCL10	CXCL12	CXCL8
SARS-CoV-2-Infected Caco2 Vehicle	0.0067542	1.83864e-05	3.65695e-05	7.39546e-05	0.00331678	0.000336292	0.0237159	5.21464e-06	0.000779588	0.000270328	9.04199e-05	0.0033283	1.13298	1.20073	0.56232	0.964289	1.0478	1.13638	1.20394	1.37655	1.01767	0.874457	2.44128	1.37331
SARS-CoV-2-Infected Caco2 Vehicle	0.0059868	1.53649e-05	3.72087e-05	8.54239e-05	0.00511518	0.000356206	0.0215077	3.06008e-06	0.000739583	0.000299325	3.13755e-05	0.00296038	1.00425	1.00341	0.572149	1.11384	1.61592	1.20367	1.09184	0.807793	0.965451	0.968256	0.847121	1.2215
SARS-CoV-2-Infected Caco2 Vehicle	0.00374453	8.63124e-06	3.13538e-05	7.98693e-05	0.0033561	0.000343596	0.0200396	5.67873e-06	0.000653285	0.000327549	2.64752e-05	0.00346243	0.628123	0.563667	0.48212	1.04141	1.06022	1.16106	1.01731	1.49906	0.852797	1.05956	0.714814	1.42865
SARS-CoV-2-Infected Caco2 Vehicle	0.00656799	1.62936e-05	9.79678e-05	8.32417e-05	0.00271155	0.000229588	0.0190465	1.39755e-06	0.000833614	0.000339022	4.81758e-05	0.00144038	1.10174	1.06406	1.50643	1.08538	0.8566	0.775811	0.966891	0.368923	1.0882	1.09667	1.30072	0.594325
SARS-CoV-2-Infected Caco2 Vehicle	0.00691367	1.69738e-05	8.66565e-05	6.53554e-05	0.00235401	0.000244536	0.0169059	4.6425e-06	0.000779408	0.000300087	1.5695e-05	0.00185247	1.15973	1.10848	1.3325	0.852165	0.743649	0.826323	0.858224	1.22552	1.01744	0.97072	0.423756	0.76436
SARS-CoV-2-Infected Caco2 Vehicle	0.0058016	1.6226e-05	0.000100443	7.23156e-05	0.00213927	0.000265377	0.0169763	2.73568e-06	0.000810819	0.000318519	1.00857e-05	0.00149739	0.973184	1.05965	1.54449	0.942918	0.675812	0.89675	0.8618	0.72216	1.05844	1.03034	0.272307	0.617848
SARS-CoV-2-Infected Caco2 Solution 3	0.00921585	9.75338e-06	0.000454111	0.000185452	0.0218534	9.06081e-05	0.0314746	1.1572e-05	0.000108752	0.000204918	5.25239e-05	0.00223011	1.5459	0.636949	6.98276	2.41809	6.90365	0.306178	1.59781	3.05476	0.141965	0.662868	1.41811	0.920182
SARS-CoV-2-Infected Caco2 Solution 3	0.0104695	3.08009e-05	7.7488e-05	0.000162907	0.0218989	7.80631e-05	0.0297562	1.88902e-05	6.04178e-05	0.000180256	6.86364e-05	0.00230716	1.75619	2.01147	1.19151	2.12413	6.91802	0.263787	1.51057	4.9866	0.0788693	0.583091	1.85314	0.951972
SARS-CoV-2-Infected Caco2 Solution 3	0.0114805	2.80106e-05	0.000275499	0.000158013	0.0195052	8.69171e-05	0.0309768	1.63653e-05	6.43961e-05	0.000192658	4.97596e-05	0.0022691	1.92579	1.82925	4.23628	2.06032	6.16183	0.293706	1.57254	4.32008	0.0840626	0.623211	1.34348	0.936266
SARS-CoV-2-Infected Caco2 Solution 3	0.00529189	1.81082e-05	0.000354974	0.000146177	0.0146056	3.77979e-05	0.024895	1.43725e-05	6.61912e-05	0.000141295	2.72006e-05	0.00230823	0.887684	1.18256	5.45834	1.90599	4.61403	0.127725	1.26379	3.79401	0.086406	0.457061	0.734401	0.952412
SARS-CoV-2-Infected Caco2 Solution 3	0.00397729	1.51534e-05	0.000149455	0.000126288	0.0143448	4.36901e-05	0.0230994	1.29622e-05	8.57205e-05	0.000144765	2.44128e-05	0.00216863	0.667166	0.989599	2.29813	1.64665	4.53162	0.147635	1.17264	3.42172	0.111899	0.468285	0.659132	0.894812
SARS-CoV-2-Infected Caco2 Solution 3	0.00744764	9.6972e-06	0.000609959	0.000173834	0.0112781	3.80872e-05	0.0316862	1.10061e-05	4.80202e-05	0.000152595	2.35649e-05	0.00192891	1.2493	0.63328	9.37919	2.26661	3.56284	0.128702	1.60855	2.90537	0.0626855	0.493616	0.636239	0.795899
P Value Solution 3 vs Vehicle	0.150197	0.425307	0.0105814	3.84168e-06	1.98005e-05	2.93561e-06	0.000714207	2.26832e-05	2.19265e-10	2.74791e-06	0.784929	0.577435	0.150197	0.425307	0.0105814	3.84168e-06	1.98005e-05	2.93561e-06	0.000714207	2.26832e-05	2.19265e-10	2.74791e-06	0.784929	0.577435

## Sheet: Figure 5B
	2^-DCt		2^-DDCt
	FLU-HA	FLU-M	FLU-HA	FLU-M
Uninfected MDCK	N.A.	N.A.	N.A.	N.A.
Uninfected MDCK	N.A.	N.A.	N.A.	N.A.
Uninfected MDCK	N.A.	N.A.	N.A.	N.A.
Uninfected MDCK	N.A.	N.A.	N.A.	N.A.
Uninfected MDCK	N.A.	N.A.	N.A.	N.A.
Uninfected MDCK	N.A.	N.A.	N.A.	N.A.
FLU-A-infected MDCK Vehicle	0.000130424	0.000224422	1.10988	0.861928
FLU-A-infected MDCK Vehicle	0.000116652	0.000480392	0.992681	1.84502
FLU-A-infected MDCK Vehicle	0.000133812	0.000430559	1.13871	1.65363
FLU-A-infected MDCK Vehicle	8.63467e-05	0.000102969	0.734789	0.39547
FLU-A-infected MDCK Vehicle	0.000115046	9.4751e-05	0.979014	0.363906
FLU-A-infected MDCK Vehicle	0.000122792	0.000229137	1.04493	0.880039
FLU-A-infected MDCK Solution 3	9.38359e-05	7.81443e-05	0.798521	0.300126
FLU-A-infected MDCK Solution 3	7.38778e-05	0.00012854	0.628682	0.493677
FLU-A-infected MDCK Solution 3	9.58076e-05	0.000150651	0.815299	0.5786
FLU-A-infected MDCK Solution 3	6.58937e-05	5.90583e-05	0.560739	0.226823
FLU-A-infected MDCK Solution 3	6.80286e-05	5.92223e-05	0.578906	0.227453
FLU-A-infected MDCK Solution 3	5.13776e-05	9.89117e-05	0.437211	0.379886
P Value Solution 3 vs Vehicle	0.00148627	0.0361261	0.00148627	0.0361261

## Sheet: Figure 5D
	2^-DCt		2^-DDCt
	RSV-L	RSV-M	RSV-L	RSV-M
Uninfected Vero E6 cells	N.A.	N.A.	N.A.	N.A.
Uninfected Vero E6 cells	N.A.	N.A.	N.A.	N.A.
Uninfected Vero E6 cells	N.A.	N.A.	N.A.	N.A.
RSV-A2-infected Vero E6 cells Vehicle	0.0251708	0.0120402	1.45444	1.01825
RSV-A2-infected Vero E6 cells Vehicle	0.014617	0.0123615	0.844611	1.04542
RSV-A2-infected Vero E6 cells Vehicle	0.0121308	0.0110715	0.700952	0.936329
RSV-A2-infected Vero E6 cells Solution 3	0.00325731	0.00172682	0.188216	0.146039
RSV-A2-infected Vero E6 cells Solution 3	0.00116284	0.00189227	0.067192	0.160031
RSV-A2-infected Vero E6 cells Solution 3	0.00181754	0.00162915	0.105022	0.137778
P Value Solution 3 vs Vehicle	0.0196971	1.40644e-05	0.0196971	1.40644e-05
N.A., not amplified (i.e., Ct>40)

## Sheet: Figure 5E-G
	Nuclei	Syncytia number	Syncytia percentage	Nuclei number per syncitium
Unifected Vero E6 cells	32	0	0	0
Unifected Vero E6 cells	33	0	0	0
Unifected Vero E6 cells	26	0	0	0
Sum	91	0	0	0
Average	-	-	0	0
RSV-A-infected- Vero E6 cells - Vehicle	17	3	17.6471	2
RSV-A-infected- Vero E6 cells - Vehicle	16	2	12.5	2
RSV-A-infected- Vero E6 cells - Vehicle	16	1	6.25	3
RSV-A-infected- Vero E6 cells - Vehicle	20	1	5	4
RSV-A-infected- Vero E6 cells - Vehicle	20	1	5	3
Sum	89	8	46.3971	14
Average	-	-	9.27941	2.8
RSV-A-infected- Vero E6 cells - Solution-3	15	0	0	0
RSV-A-infected- Vero E6 cells - Solution-3	11	0	0	0
RSV-A-infected- Vero E6 cells - Solution-3	5	0	0	0
RSV-A-infected- Vero E6 cells - Solution-3	10	0	0	0
RSV-A-infected- Vero E6 cells - Solution-3	12	0	0	0
RSV-A-infected- Vero E6 cells - Solution-3	10	0	0	0
RSV-A-infected- Vero E6 cells - Solution-3	6	0	0	0
RSV-A-infected- Vero E6 cells - Solution-3	6	0	0	0
RSV-A-infected- Vero E6 cells - Solution-3	5	0	0	0
RSV-A-infected- Vero E6 cells - Solution-3	9	1	11.1111	3
Sum	89	1	11.1111	3
Average	-	-	1.11111	0.3

## Sheet: Figure S2C
	2^-DCt		2^-DDCt
Sample	IFNg	TNFa	IFNg	TNFa
Caco 2 Vehicle	0.0760815	0.0693251	1.03093	0.819072
Caco 2 Vehicle	0.0734197	0.100348	0.994858	1.18561
Caco 2 Vehicle	0.0718962	0.0842423	0.974215	0.995319
Caco 2 Solution 3	0.0355074	0.0899446	0.481136	1.06269
Caco 2 Solution 3	0.0703436	0.090479	0.953177	1.069
Caco 2 Solution 3	0.0623471	0.10414	0.844822	1.2304
P Value Solution 3 vs Vehicle	0.169847	0.368603	0.169847	0.368603

## Sheet: Figure S3B
	2^-DCt			2^-DDCt
Sample	sgN	E	ORF1AB	sgN	E	ORF1AB
Uninfected HEK293T-ACE2	N.A.	N.A.	N.A.	N.A.	N.A.	N.A.
Uninfected HEK293T-ACE2	N.A.	N.A.	N.A.	N.A.	N.A.	N.A.
Uninfected HEK293T-ACE2	N.A.	N.A.	N.A.	N.A.	N.A.	N.A.
SARS-CoV-2-infected HEK293T-ACE2 Vehicle	1.73173	0.658519	0.793087	1.26325	0.983689	0.971338
SARS-CoV-2-infected HEK293T-ACE2 Vehicle	1.31739	0.718747	0.871495	0.960999	1.07366	1.06737
SARS-CoV-2-infected HEK293T-ACE2 Vehicle	1.06344	0.631048	0.784885	0.775752	0.942653	0.961293
SARS-CoV-2-infected HEK293T-ACE2 Solution 3	0.0645041	0.470888	0.70698	0.0470539	0.703407	0.865878
SARS-CoV-2-infected HEK293T-ACE2 Solution 3	0.0235776	0.428829	0.666431	0.0171992	0.640581	0.816215
SARS-CoV-2-infected HEK293T-ACE2 Solution 3	0.0203322	0.404839	0.61559	0.0148318	0.604745	0.753948
P Value Solution 3 vs Vehicle	0.00239693	0.00190899	0.0159219	0.00239693	0.00190899	0.0159219
